# Supplementary material for: Dysregulation of Exosome Cargo by Mutant Tau Expressed in Human-induced Pluripotent Stem Cell (iPSC) Neurons Revealed by Proteomics Analyses
Source: Mol Cell Proteomics. 2020 Apr 15;19(6):1017–34. doi: 10.1074/mcp.RA120.002079 (PMC7261814; doi:10.1074/mcp.RA120.002079)
Supplement: Supplement 3. Peptides and Proteins [file 160003_0_supp_506363_q8dy2b.xlsx]

## Sheet: Peptides
Supplement 3. Peptide sequences and protein identifications
Peptide	Precursor charge	m/z	PTM	Score (-10lgP)	Protein Accession
R.Q(-17.03)QQHLFGSNVTDC(+57.02)SGNFC(+57.02)LFR.S	3	833.377	Pyro-glu from Q; Carbamidomethylation	118.09	sp|P02787|TRFE_HUMAN
K.DYELLC(+57.02)LDGTRKPVEEYANC(+57.02)HLAR.A	4	731.355	Carbamidomethylation	112.37	sp|P02787|TRFE_HUMAN
R.QQQHLFGSNVTDC(+57.02)SGNFC(+57.02)LFR.S	3	839.051	Carbamidomethylation	107.9	sp|P02787|TRFE_HUMAN
K.DC(+57.02)HLAQVPSHTVVAR.S	2	845.43	Carbamidomethylation	104.03	sp|P02787|TRFE_HUMAN
R.KPVDEYKDC(+57.02)HLAQVPSHTVVAR.S	4	638.08	Carbamidomethylation	100.03	sp|P02787|TRFE_HUMAN
K.ADRDQYELLC(+57.02)LDNTR.K	2	941.444	Carbamidomethylation	98.91	sp|P02787|TRFE_HUMAN
R.KPVEEYANC(+57.02)HLAR.A	3	529.596	Carbamidomethylation	96.97	sp|P02787|TRFE_HUMAN
K.INHC(+57.02)RFDEFFSEGC(+57.02)APGSK.K	2	1129.5	Carbamidomethylation	96.46	sp|P02787|TRFE_HUMAN
K.HSTIFENLANK.A	2	637.332		96.17	sp|P02787|TRFE_HUMAN
K.HQTVPQNTGGK.N	2	583.799		95.9	sp|P02787|TRFE_HUMAN
K.HQTVPQNTGGKNPDPWAK.N	3	659		95.88	sp|P02787|TRFE_HUMAN
K.ADRDQYELLC(+57.02)LDNTRKPVDEYK.D	4	686.089	Carbamidomethylation	94.62	sp|P02787|TRFE_HUMAN
K.LC(+57.02)MGSGLNLC(+57.02)EPNNKEGYYGYTGAFR.C	3	991.113	Carbamidomethylation	94.15	sp|P02787|TRFE_HUMAN
K.LC(+57.02)M(+15.99)GSGLNLC(+57.02)EPNNK.E	2	861.886	Carbamidomethylation; Oxidation (M)	93.34	sp|P02787|TRFE_HUMAN
K.SASDLTWDNLKGK.K	2	717.865		92.46	sp|P02787|TRFE_HUMAN
K.DLLFRDDTVC(+57.02)LAK.L	2	783.404	Carbamidomethylation	92	sp|P02787|TRFE_HUMAN
R.FDEFFSEGC(+57.02)APGSKK.D	2	853.381	Carbamidomethylation	91.98	sp|P02787|TRFE_HUMAN
K.IM(+15.99)NGEADAMSLDGGFVYIAGK.C	2	1088.01	Oxidation (M)	91.24	sp|P02787|TRFE_HUMAN
K.C(+57.02)GLVPVLAENYNK.S	2	738.881	Carbamidomethylation	90.13	sp|P02787|TRFE_HUMAN
K.C(+57.02)DEWSVNSVGK.I	2	640.782	Carbamidomethylation	89.52	sp|P02787|TRFE_HUMAN
K.EFQLFSSPHGK.D	2	638.823		89.24	sp|P02787|TRFE_HUMAN
K.SVIPSDGPSVAC(+57.02)VK.K	2	708.368	Carbamidomethylation	88.37	sp|P02787|TRFE_HUMAN
R.NLREGTC(+57.02)PEAPTDEC(+57.02)KPVK.W	4	551.014	Carbamidomethylation	88.36	sp|P02787|TRFE_HUMAN
K.SASDLTWDNLK.G	2	625.311		88.3	sp|P02787|TRFE_HUMAN
R.FDEFFSEGC(+57.02)APGSK.K	2	789.334	Carbamidomethylation	88.22	sp|P02787|TRFE_HUMAN
R.WC(+57.02)AVSEHEATK.C	2	659.3	Carbamidomethylation	88.07	sp|P02787|TRFE_HUMAN
K.C(+57.02)STSSLLEAC(+57.02)TFR.R	2	766.349	Carbamidomethylation	87.91	sp|P02787|TRFE_HUMAN
K.DGAGDVAFVK.H	2	489.75		87.86	sp|P02787|TRFE_HUMAN
R.KPVDEYK.D	2	439.735		87.33	sp|P02787|TRFE_HUMAN
R.TAGWNIPM(+15.99)GLLYNK.I	2	797.411	Oxidation (M)	87.15	sp|P02787|TRFE_HUMAN
K.M(+15.99)YLGYEYVTAIR.N	2	747.87	Oxidation (M)	87.14	sp|P02787|TRFE_HUMAN
R.EGTC(+57.02)PEAPTDEC(+57.02)KPVK.W	2	909.407	Carbamidomethylation	87.13	sp|P02787|TRFE_HUMAN
K.IM(+15.99)NGEADAM(+15.99)SLDGGFVYIAGK.C	2	1096.01	Oxidation (M)	86.47	sp|P02787|TRFE_HUMAN
K.IEC(+57.02)VSAETTEDC(+57.02)IAK.I	2	863.39	Carbamidomethylation	86.2	sp|P02787|TRFE_HUMAN
K.EDPQTFYYAVAVVK.K	2	815.414		85.98	sp|P02787|TRFE_HUMAN
K.DYELLC(+57.02)LDGTR.K	2	677.821	Carbamidomethylation	85.82	sp|P02787|TRFE_HUMAN
K.DSGFQMNQLR.G	2	598.281		85.23	sp|P02787|TRFE_HUMAN
K.KDSGFQMNQLR.G	2	662.328		85.2	sp|P02787|TRFE_HUMAN
K.KDSGFQM(+15.99)NQLR.G	2	670.326	Oxidation (M)	84.83	sp|P02787|TRFE_HUMAN
K.IMNGEADAMSLDGGFVYIAGK.C	2	1080.02		84.53	sp|P02787|TRFE_HUMAN
K.SDNC(+57.02)EDTPEAGYFAIAVVK.K	2	1043.48	Carbamidomethylation	84.29	sp|P02787|TRFE_HUMAN
R.APNHAVVTR.K	2	482.77		83.86	sp|P02787|TRFE_HUMAN
R.DQYELLC(+57.02)LDNTR.K	2	770.364	Carbamidomethylation	83.51	sp|P02787|TRFE_HUMAN
K.WC(+57.02)ALSHHER.L	2	598.276	Carbamidomethylation	83.16	sp|P02787|TRFE_HUMAN
K.YLGEEYVK.A	2	500.754		83.04	sp|P02787|TRFE_HUMAN
K.SVIPSDGPSVAC(+57.02)VKK.A	3	515.277	Carbamidomethylation	82.43	sp|P02787|TRFE_HUMAN
R.APNHAVVTRK.D	2	546.817		82.37	sp|P02787|TRFE_HUMAN
K.EGYYGYTGAFR.C	2	642.289		81.37	sp|P02787|TRFE_HUMAN
K.C(+57.02)STSSLLEAC(+57.02)TFRRP	2	892.928	Carbamidomethylation	78.72	sp|P02787|TRFE_HUMAN
K.LC(+57.02)M(+15.99)GSGLNLC(+57.02)EPNNKEGYYGYTGAFR.C	3	996.444	Carbamidomethylation; Oxidation (M)	78.16	sp|P02787|TRFE_HUMAN
K.IMNGEADAM(+15.99)SLDGGFVYIAGK.C	3	725.677	Oxidation (M)	77.21	sp|P02787|TRFE_HUMAN
K.DSGFQM(+15.99)NQLR.G	2	606.278	Oxidation (M)	76.69	sp|P02787|TRFE_HUMAN
K.C(+57.02)LKDGAGDVAFVK.H	3	460.572	Carbamidomethylation	76.6	sp|P02787|TRFE_HUMAN
K.DSAHGFLKVPPR.M	3	441.912		75.71	sp|P02787|TRFE_HUMAN
K.LC(+57.02)MGSGLNLC(+57.02)EPNNK.E	2	853.889	Carbamidomethylation	74.94	sp|P02787|TRFE_HUMAN
R.C(+57.02)LVEKGDVAFVK.H	3	455.582	Carbamidomethylation	74.3	sp|P02787|TRFE_HUMAN
K.EDPQTFYYAVAVVKK.D	2	879.459		73.64	sp|P02787|TRFE_HUMAN
R.LKC(+57.02)DEWSVNSVGK.I	2	761.375	Carbamidomethylation	72.84	sp|P02787|TRFE_HUMAN
K.DSAHGFLK.V	2	437.727		72.36	sp|P02787|TRFE_HUMAN
K.DSGFQMNQLRGK.K	2	690.841		71.99	sp|P02787|TRFE_HUMAN
K.C(+57.02)QSFRDHMK.S	2	604.769	Carbamidomethylation	71.52	sp|P02787|TRFE_HUMAN
K.KASYLDC(+57.02)IR.A	2	563.292	Carbamidomethylation	70.05	sp|P02787|TRFE_HUMAN
K.NLNEKDYELLC(+57.02)LDGTRKPVEEYANC(+57.02)HLAR.A	5	704.946	Carbamidomethylation	69.45	sp|P02787|TRFE_HUMAN
K.KDSSLC(+57.02)K.L	2	419.21	Carbamidomethylation	68.86	sp|P02787|TRFE_HUMAN
K.ASYLDC(+57.02)IR.A	2	499.243	Carbamidomethylation	68.31	sp|P02787|TRFE_HUMAN
K.HST(+79.97)IFENLANK.A	2	677.315	Phosphorylation (STY)	67.83	sp|P02787|TRFE_HUMAN
R.DDTVC(+57.02)LAK.L	2	461.222	Carbamidomethylation	66.87	sp|P02787|TRFE_HUMAN
K.NPDPWAK.N	2	414.205		65.73	sp|P02787|TRFE_HUMAN
K.DGAGDVAFVKHSTIFENLANK.A	4	559.038		64.82	sp|P02787|TRFE_HUMAN
K.SC(+57.02)HTAVGR.T	2	444.211	Carbamidomethylation	64.49	sp|P02787|TRFE_HUMAN
R.SETKDLLFRDDTVC(+57.02)LAK.L	4	503.51	Carbamidomethylation	64.38	sp|P02787|TRFE_HUMAN
K.ADRDQY(+79.97)ELLC(+57.02)LDNTR.K	3	654.623	Phosphorylation (STY); Carbamidomethylation	64.11	sp|P02787|TRFE_HUMAN
R.EGTC(+57.02)PEAPTDEC(+57.02)KPVKWC(+57.02)ALSHHER.L	4	749.339	Carbamidomethylation	61.92	sp|P02787|TRFE_HUMAN
K.GDVAFVK.H	2	368.206		60.75	sp|P02787|TRFE_HUMAN
K.SC(+57.02)HTGLGR.S	2	444.212	Carbamidomethylation	59.4	sp|P02787|TRFE_HUMAN
K.KSASDLTWDNLK.G	2	689.353		57.57	sp|P02787|TRFE_HUMAN
K.C(+57.02)DEWS(+79.97)VNSVGK.I	2	680.771	Carbamidomethylation; Phosphorylation (STY)	56.38	sp|P02787|TRFE_HUMAN
K.EFQLFSSPHGKDLLFK.D	3	631.671		55.28	sp|P02787|TRFE_HUMAN
K.LHDRNTYEK.Y	3	392.531		54.98	sp|P02787|TRFE_HUMAN
R.KPVDEY(+79.97)KDC(+57.02)HLAQVPSHTVVAR.S	4	658.072	Phosphorylation (STY); Carbamidomethylation	53.09	sp|P02787|TRFE_HUMAN
K.C(+57.02)QSFR.D	2	349.158	Carbamidomethylation	52.32	sp|P02787|TRFE_HUMAN
K.M(+15.99)YLGY(+79.97)EYVTAIR.N	2	787.86	Oxidation (M); Phosphorylation (STY)	51.52	sp|P02787|TRFE_HUMAN
K.INHC(+57.02)RFDEFFSEGC(+57.02)APGSKK.D	4	597.274	Carbamidomethylation	51.25	sp|P02787|TRFE_HUMAN
K.DY(+79.97)ELLC(+57.02)LDGTR.K	2	717.811	Phosphorylation (STY); Carbamidomethylation	49.22	sp|P02787|TRFE_HUMAN
R.SETKDLLFR.D	2	554.804		48.69	sp|P02787|TRFE_HUMAN
K.DLLFKDSAHGFLK.V	2	745.905		48.67	sp|P02787|TRFE_HUMAN
K.NPDPWAKNLNEK.D	2	713.361		47.97	sp|P02787|TRFE_HUMAN
K.AVGNLRK.C	2	379.238		47.64	sp|P02787|TRFE_HUMAN
R.WC(+57.02)AVS(+79.97)EHEATK.C	2	699.279	Carbamidomethylation; Phosphorylation (STY)	47.49	sp|P02787|TRFE_HUMAN
R.C(+57.02)LVEK.G	2	324.674	Carbamidomethylation	42.62	sp|P02787|TRFE_HUMAN
K.NLNEKDY(+79.97)ELLC(+57.02)LDGTR.K	3	678.321	Phosphorylation (STY); Carbamidomethylation	41.14	sp|P02787|TRFE_HUMAN
K.HSTIFENLANKADRDQYELLC(+57.02)LDNTR.K	4	784.885	Carbamidomethylation	40.08	sp|P02787|TRFE_HUMAN
K.AVGNLR.K	2	315.19		37.21	sp|P02787|TRFE_HUMAN
K.HQTVPQNT(+79.97)GGKNPDPWAK.N	3	685.653	Phosphorylation (STY)	37	sp|P02787|TRFE_HUMAN
K.ASY(+79.97)LDC(+57.02)IR.A	2	539.229	Phosphorylation (STY); Carbamidomethylation	36.68	sp|P02787|TRFE_HUMAN
R.FDEFFS(+79.97)EGC(+57.02)APGSK.K	2	829.326	Phosphorylation (STY); Carbamidomethylation	36.05	sp|P02787|TRFE_HUMAN
K.SKEFQLFSSPHGK.D	3	497.925		32.98	sp|P02787|TRFE_HUMAN
R.QAPVC(+57.02)GDDGVTYENDC(+57.02)VMGR.S	2	1121.96	Carbamidomethylation	109.12	sp|O00468|AGRIN_HUMAN
R.GSGVGEC(+57.02)GDHPC(+57.02)LPNPC(+57.02)HGGAPC(+57.02)QNLEAGR.F	4	790.838	Carbamidomethylation	108.6	sp|O00468|AGRIN_HUMAN
K.HQGPC(+57.02)DQAPSPC(+57.02)LGVQC(+57.02)AFGATC(+57.02)AVK.N	3	939.424	Carbamidomethylation	104.69	sp|O00468|AGRIN_HUMAN
K.KSPC(+57.02)PSVVAPVC(+57.02)GSDASTYSNEC(+57.02)ELQR.A	3	1000.12	Carbamidomethylation	103.2	sp|O00468|AGRIN_HUMAN
R.ALGPAGC(+57.02)EADASAPATC(+57.02)AEMR.C	2	1053.46	Carbamidomethylation	99.24	sp|O00468|AGRIN_HUMAN
K.VVISGFGDPLIC(+57.02)DNQVSTGDTR.I	2	1175.57	Carbamidomethylation	97.98	sp|O00468|AGRIN_HUMAN
R.ASC(+57.02)YNSALGC(+57.02)C(+57.02)SDGKTPSLDAEGSNC(+57.02)PATK.V	3	1060.11	Carbamidomethylation	96.22	sp|O00468|AGRIN_HUMAN
K.TPSLDAEGSNC(+57.02)PATK.V	2	774.357	Carbamidomethylation	95.98	sp|O00468|AGRIN_HUMAN
R.C(+57.02)EHPPPGPVC(+57.02)GSDGVTYGSAC(+57.02)ELR.E	3	868.041	Carbamidomethylation	95.68	sp|O00468|AGRIN_HUMAN
R.EAAC(+57.02)LQQTQIEEAR.A	2	823.9	Carbamidomethylation	90.33	sp|O00468|AGRIN_HUMAN
R.GPSGLLLYNGQK.T	2	623.844		90.28	sp|O00468|AGRIN_HUMAN
R.FGALC(+57.02)EAETGR.C	2	605.781	Carbamidomethylation	89.6	sp|O00468|AGRIN_HUMAN
R.SREPVTLGAWTR.V	2	686.87		87.33	sp|O00468|AGRIN_HUMAN
K.VPHTVLNLKEPLYVGGAPDFSK.L	4	596.077		87.28	sp|O00468|AGRIN_HUMAN
R.AIVDVHFDPTTAFR.A	2	794.912		85.84	sp|O00468|AGRIN_HUMAN
K.FDGPC(+57.02)DPC(+57.02)QGALPDPSR.S	2	944.903	Carbamidomethylation	85.78	sp|O00468|AGRIN_HUMAN
R.GAPEGTVC(+57.02)GSDGADYPGEC(+57.02)QLLR.R	2	1205.03	Carbamidomethylation	85.75	sp|O00468|AGRIN_HUMAN
K.SPC(+57.02)QPNPC(+57.02)HGAAPC(+57.02)R.V	3	570.242	Carbamidomethylation	85.61	sp|O00468|AGRIN_HUMAN
R.VLPEGGAQC(+57.02)EC(+57.02)PLGR.E	2	821.886	Carbamidomethylation	85.38	sp|O00468|AGRIN_HUMAN
R.TRRPEMLLRPESC(+57.02)PAR.Q	4	493.013	Carbamidomethylation	84.69	sp|O00468|AGRIN_HUMAN
R.ALEPQGLLLYNGNAR.G	2	814.946		84.49	sp|O00468|AGRIN_HUMAN
R.RPLQEHVR.F	3	345.533		83.65	sp|O00468|AGRIN_HUMAN
K.VLGAPVPAFEGR.S	2	606.841		82.92	sp|O00468|AGRIN_HUMAN
R.STVPVNTNR.W	2	494.265		81.75	sp|O00468|AGRIN_HUMAN
R.SADGLTASC(+57.02)LC(+57.02)PATC(+57.02)R.G	2	870.385	Carbamidomethylation	81.37	sp|O00468|AGRIN_HUMAN
R.VGPTC(+57.02)ADEKSPC(+57.02)QPNPC(+57.02)HGAAPC(+57.02)R.V	4	667.291	Carbamidomethylation	81.16	sp|O00468|AGRIN_HUMAN
R.LELGIGPGAATR.G	2	577.83		80.37	sp|O00468|AGRIN_HUMAN
R.Q(-17.03)VDVTSFAGHPC(+57.02)TR.A	2	779.361	Pyro-glu from Q; Carbamidomethylation	80.3	sp|O00468|AGRIN_HUMAN
K.SAGDVDTLAFDGR.T	2	662.313		80.11	sp|O00468|AGRIN_HUMAN
R.SFLAFPTLR.A	2	526.302		78.88	sp|O00468|AGRIN_HUMAN
R.AAAVSSGFDGAIQLVSLGGR.Q	2	938.504		78.77	sp|O00468|AGRIN_HUMAN
K.VC(+57.02)GSDGVTYGNEC(+57.02)QLK.T	2	893.887	Carbamidomethylation	74.1	sp|O00468|AGRIN_HUMAN
R.LLDVNNQR.L	2	486.268		73.16	sp|O00468|AGRIN_HUMAN
R.SIESTLDDLFR.N	2	648.328		72.13	sp|O00468|AGRIN_HUMAN
R.FDTGSGPAVLTSAVPVEPGQWHR.L	3	803.404		72.05	sp|O00468|AGRIN_HUMAN
R.FHC(+57.02)QC(+57.02)PPGR.V	2	579.753	Carbamidomethylation	70.91	sp|O00468|AGRIN_HUMAN
R.AIVDVHFDPTTAFRAPDVAR.A	4	550.29		69.84	sp|O00468|AGRIN_HUMAN
R.TFVGAGLR.G	2	410.738		69.5	sp|O00468|AGRIN_HUMAN
R.KVPHTVLNLKEPLYVGGAPDFSK.L	4	628.103		69.02	sp|O00468|AGRIN_HUMAN
R.C(+57.02)EPGFWNFR.G	2	606.769	Carbamidomethylation	68.18	sp|O00468|AGRIN_HUMAN
K.SELFGETAR.S	2	505.252		67.01	sp|O00468|AGRIN_HUMAN
R.QLLTPEHVLR.Q	2	603.354		66.95	sp|O00468|AGRIN_HUMAN
R.VTC(+57.02)DGAYRPVC(+57.02)AQDGR.T	2	912.912	Carbamidomethylation	65.67	sp|O00468|AGRIN_HUMAN
K.GDFVSLALR.D	2	489.276		64.41	sp|O00468|AGRIN_HUMAN
R.QVDVTSFAGHPC(+57.02)TR.A	3	525.583	Carbamidomethylation	64.28	sp|O00468|AGRIN_HUMAN
R.QENVFKK.F	2	446.749		62.62	sp|O00468|AGRIN_HUMAN
R.DQC(+57.02)PEPC(+57.02)R.F	2	531.212	Carbamidomethylation	59.21	sp|O00468|AGRIN_HUMAN
R.ALGPAGC(+57.02)EADASAPATC(+57.02)AEM(+15.99)R.C	3	707.976	Carbamidomethylation; Oxidation (M)	58.9	sp|O00468|AGRIN_HUMAN
K.ALQSNHFELSLR.T	3	472.253		58.58	sp|O00468|AGRIN_HUMAN
R.ESLLDGGNK.V	2	466.738		58.39	sp|O00468|AGRIN_HUMAN
R.EAAYVC(+57.02)LC(+57.02)PGGFSGPHC(+57.02)EK.G	3	713.641	Carbamidomethylation	58.3	sp|O00468|AGRIN_HUMAN
K.AYGTGFVGC(+57.02)LR.D	2	600.796	Carbamidomethylation	57.84	sp|O00468|AGRIN_HUMAN
R.TRRPEM(+15.99)LLRPESC(+57.02)PAR.Q	4	497.012	Oxidation (M); Carbamidomethylation	56.71	sp|O00468|AGRIN_HUMAN
R.VLGESPK.S	2	365.212		55.57	sp|O00468|AGRIN_HUMAN
R.Q(-17.03)LLTPEHVLR.Q	2	594.844	Pyro-glu from Q	55.35	sp|O00468|AGRIN_HUMAN
K.EPLYVGGAPDFSK.L	2	690.351		54.96	sp|O00468|AGRIN_HUMAN
R.HPLHLLEDAVTKPELRPC(+57.02)PTP	3	807.429	Carbamidomethylation	53.52	sp|O00468|AGRIN_HUMAN
R.KVPHTVLNLK.E	3	383.577		52.27	sp|O00468|AGRIN_HUMAN
R.LRDLGPGK.S	2	428.257		51.14	sp|O00468|AGRIN_HUMAN
R.GLHTFAR.D	2	401.223		51.07	sp|O00468|AGRIN_HUMAN
R.RPEMLLRPESC(+57.02)PAR.Q	3	571.298	Carbamidomethylation	48.81	sp|O00468|AGRIN_HUMAN
R.QENVFK.K	2	382.701		47.16	sp|O00468|AGRIN_HUMAN
R.C(+57.02)EFGAR.C	2	370.164	Carbamidomethylation	46.61	sp|O00468|AGRIN_HUMAN
R.LALEFR.A	2	374.721		46.49	sp|O00468|AGRIN_HUMAN
R.GIVTDGR.S	2	359.199		45.5	sp|O00468|AGRIN_HUMAN
R.QIQVSR.R	2	365.715		43.74	sp|O00468|AGRIN_HUMAN
R.GMLC(+57.02)GFGAVC(+57.02)EPNAEGPGR.A	3	660.294	Carbamidomethylation	41.8	sp|O00468|AGRIN_HUMAN
R.APDVAR.A	2	314.675		41.69	sp|O00468|AGRIN_HUMAN
R.RLEFR.Y	2	360.711		37.39	sp|O00468|AGRIN_HUMAN
R.GAPEGTVC(+57.02)GSDGADYPGEC(+57.02)QLLRR.A	3	855.72	Carbamidomethylation	32.73	sp|O00468|AGRIN_HUMAN
R.GGGGGGYGSGGSSYGSGGGSYGSGGGGGGGR.G	2	1192.48		132.22	sp|P04264|K2C1_HUMAN
R.M(+15.99)SGEC(+57.02)APNVSVSVSTSHTTISGGGSR.G	3	861.061	Oxidation (M); Carbamidomethylation	131.73	sp|P04264|K2C1_HUMAN
K.WELLQQVDTSTR.T	2	738.38		100.55	sp|P04264|K2C1_HUMAN
K.KQISNLQQSISDAEQR.G	2	922.981		93.75	sp|P04264|K2C1_HUMAN
R.SGGGFSSGSAGIINYQR.R	2	829.408		92.56	sp|P04264|K2C1_HUMAN
K.QISNLQQSISDAEQR.G	2	858.931		88.95	sp|P04264|K2C1_HUMAN
K.Q(-17.03)ISNLQQSISDAEQR.G	2	850.424	Pyro-glu from Q	88.8	sp|P04264|K2C1_HUMAN
K.LNDLEDALQQAK.E	2	679.351		88.29	sp|P04264|K2C1_HUMAN
R.FSSC(+57.02)GGGGGSFGAGGGFGSR.S	2	883.373	Carbamidomethylation	87.29	sp|P04264|K2C1_HUMAN
R.TNAENEFVTIK.K	2	633.322		86.71	sp|P04264|K2C1_HUMAN
R.FLEQQNQVLQTK.W	2	738.399		85.07	sp|P04264|K2C1_HUMAN
K.YEELQITAGR.H	2	590.304		84.29	sp|P04264|K2C1_HUMAN
K.LALDLEIATYR.T	2	639.361		84.27	sp|P04264|K2C1_HUMAN
K.SLNNQFASFIDK.V	2	692.353		84.03	sp|P04264|K2C1_HUMAN
R.NKYEDEINK.R	2	576.783		83.66	sp|P04264|K2C1_HUMAN
K.SLNNQFASFIDKVR.F	2	819.933		82.47	sp|P04264|K2C1_HUMAN
R.THNLEPYFESFINNLRR.R	4	538.277		82.3	sp|P04264|K2C1_HUMAN
K.YEDEINKR.T	2	533.763		81.37	sp|P04264|K2C1_HUMAN
K.NKLNDLEDALQQAK.E	2	800.421		81.04	sp|P04264|K2C1_HUMAN
K.KDVDGAYMTK.V	2	564.276		80.5	sp|P04264|K2C1_HUMAN
R.NKYEDEINKR.T	2	654.832		79.58	sp|P04264|K2C1_HUMAN
K.KDVDGAYM(+15.99)TK.V	2	572.272	Oxidation (M)	79.36	sp|P04264|K2C1_HUMAN
R.TNAENEFVTIKK.D	3	465.25		78.81	sp|P04264|K2C1_HUMAN
K.AQYEDIAQK.S	2	533.265		77.92	sp|P04264|K2C1_HUMAN
K.RTNAENEFVTIK.K	3	474.586		76.94	sp|P04264|K2C1_HUMAN
R.LRSEIDNVKK.Q	2	601.351		75.91	sp|P04264|K2C1_HUMAN
R.DYQELMNTK.L	2	571.264		75.76	sp|P04264|K2C1_HUMAN
K.NKLNDLEDALQQAKEDLAR.L	3	728.718		75.59	sp|P04264|K2C1_HUMAN
R.MSGEC(+57.02)APNVSVSVSTSHTTISGGGSR.G	3	855.727	Carbamidomethylation	75.12	sp|P04264|K2C1_HUMAN
R.LRSEIDNVK.K	2	537.302		74.89	sp|P04264|K2C1_HUMAN
R.LLRDYQELM(+15.99)NTK.L	3	513.934	Oxidation (M)	73.74	sp|P04264|K2C1_HUMAN
K.NMQDM(+15.99)VEDYR.N	2	658.768	Oxidation (M)	73.22	sp|P04264|K2C1_HUMAN
R.TLLEGEESR.M	2	517.265		73.12	sp|P04264|K2C1_HUMAN
K.QISNLQQSISDAEQRGENALKDAK.N	4	661.589		67.38	sp|P04264|K2C1_HUMAN
K.RTNAENEFVTIKK.D	3	517.284		64.69	sp|P04264|K2C1_HUMAN
R.DYQELM(+15.99)NTK.L	2	579.265	Oxidation (M)	63.93	sp|P04264|K2C1_HUMAN
R.M(+15.99)S(+79.97)GEC(+57.02)APNVSVSVSTSHTTISGGGSR.G	4	666.045	Oxidation (M); Phosphorylation (STY); Carbamidomethylation	62.29	sp|P04264|K2C1_HUMAN
R.SLVNLGGSK.S	2	437.754		61.26	sp|P04264|K2C1_HUMAN
K.YEDEINK.R	2	455.712		60.59	sp|P04264|K2C1_HUMAN
K.YEELQITAGRHGDSVR.N	3	610.977		59.55	sp|P04264|K2C1_HUMAN
K.NM(+15.99)QDM(+15.99)VEDYR.N	2	666.758	Oxidation (M)	58.56	sp|P04264|K2C1_HUMAN
K.IEISELNR.V	2	487.272		55.41	sp|P04264|K2C1_HUMAN
K.SDQSRLDSELK.N	2	639.322		53.97	sp|P04264|K2C1_HUMAN
R.SEIDNVKK.Q	2	466.757		53.09	sp|P04264|K2C1_HUMAN
K.SISISVAR.G	2	416.748		52.36	sp|P04264|K2C1_HUMAN
K.QISNLQQSISDAEQRGENALK.D	3	777.068		51.72	sp|P04264|K2C1_HUMAN
R.RRVDQLK.S	2	457.78		51.58	sp|P04264|K2C1_HUMAN
K.VDLQAK.L	2	337.198		50.52	sp|P04264|K2C1_HUMAN
R.SEIDNVK.K	2	402.709		49.64	sp|P04264|K2C1_HUMAN
R.GSYGSGGSSYGSGGGSYGSGGGGGGHGSYGSGSSSGGYR.G	3	1104.77		46.21	sp|P04264|K2C1_HUMAN
R.GSGGGSSGGSIGGR.G	2	546.756		36.7	sp|P04264|K2C1_HUMAN
R.EREQIK.S	2	401.724		33.5	sp|P04264|K2C1_HUMAN
R.C(+57.02)IC(+57.02)NEGYSGEDC(+57.02)SEVSPPK.D	2	1094.44	Carbamidomethylation	106.17	sp|P24821|TENA_HUMAN
K.GHEHSIQFAEMK.L	2	707.334		100.98	sp|P24821|TENA_HUMAN
R.C(+57.02)EC(+57.02)DDGFTGADC(+57.02)GELK.C	2	917.34	Carbamidomethylation	100.89	sp|P24821|TENA_HUMAN
K.EDKESNPATINAATELDTPK.D	2	1072.52		96.29	sp|P24821|TENA_HUMAN
R.TTIDLTEDENQYSIGNLKPDTEYEVSLISR.R	3	1148.57		92.86	sp|P24821|TENA_HUMAN
R.TPVLSAEASTAK.E	2	587.819		90.67	sp|P24821|TENA_HUMAN
R.DHGETAFAVYDK.F	2	676.809		89.88	sp|P24821|TENA_HUMAN
R.GLEPGQEYNVLLTAEK.G	2	880.963		89.09	sp|P24821|TENA_HUMAN
K.QSEPLEITLLAPER.T	2	798.44		88.68	sp|P24821|TENA_HUMAN
K.LLDPQEFTLSGTQR.K	2	802.918		88.5	sp|P24821|TENA_HUMAN
K.LPVGSQC(+57.02)SVDLESASGEK.D	2	931.946	Carbamidomethylation	88.3	sp|P24821|TENA_HUMAN
K.TTLTGLRPGTEYGIGVSAVK.E	3	674.043		87.47	sp|P24821|TENA_HUMAN
R.Q(-17.03)TGLAPGQEYEISLHIVK.N	2	983.523	Pyro-glu from Q	86.67	sp|P24821|TENA_HUMAN
R.QTGLAPGQEYEISLHIVK.N	3	661.692		85.42	sp|P24821|TENA_HUMAN
K.KQSEPLEITLLAPER.T	2	862.484		84.6	sp|P24821|TENA_HUMAN
R.EQC(+57.02)TAGAGC(+57.02)C(+57.02)LQPATGR.L	2	918.895	Carbamidomethylation	83.38	sp|P24821|TENA_HUMAN
K.LPVGSQC(+57.02)SVDLESASGEKDLAPPSEPSESFQEHTVDGENQIVFTHR.I	5	1002.87	Carbamidomethylation	83.22	sp|P24821|TENA_HUMAN
K.EVIVGPDTTSYSLADLSPSTHYTAK.I	3	884.779		82.75	sp|P24821|TENA_HUMAN
K.VEGYSGTAGDSMAYHNGR.S	3	624.607		81.8	sp|P24821|TENA_HUMAN
R.AC(+57.02)GC(+57.02)AAAPDVK.E	2	560.251	Carbamidomethylation	80.81	sp|P24821|TENA_HUMAN
R.DLTATEVQSETALLTWRPPR.A	3	762.073		80.25	sp|P24821|TENA_HUMAN
R.AVDIPGLEAATPYR.V	2	736.892		80.03	sp|P24821|TENA_HUMAN
R.STDLPGLK.A	2	415.736		79.59	sp|P24821|TENA_HUMAN
K.AATHYTITIR.G	2	573.818		79.53	sp|P24821|TENA_HUMAN
R.EEFWLGLDNLNK.I	2	739.375		78.66	sp|P24821|TENA_HUMAN
K.YAPISGGDHAEVDVPK.S	2	827.908		78.62	sp|P24821|TENA_HUMAN
K.DLAPPSEPSESFQEHTVDGENQIVFTHR.I	3	1056.16		78.5	sp|P24821|TENA_HUMAN
R.GLITGIGYEVMVSGFTQGHQTKPLR.A	4	673.113		77.54	sp|P24821|TENA_HUMAN
K.DTDSAITNC(+57.02)ALSYK.G	2	779.859	Carbamidomethylation	77.41	sp|P24821|TENA_HUMAN
R.LDAPSQIEVK.D	2	550.305		77.32	sp|P24821|TENA_HUMAN
K.FTTDLDSPR.D	2	526.257		77.26	sp|P24821|TENA_HUMAN
K.ESNPATINAATELDTPK.D	2	886.447		76.9	sp|P24821|TENA_HUMAN
R.SM(+15.99)EIPGLR.A	2	459.738	Oxidation (M)	76.8	sp|P24821|TENA_HUMAN
R.SFSTFDKDTDSAITNC(+57.02)ALSYK.G	3	791.034	Carbamidomethylation	76.69	sp|P24821|TENA_HUMAN
R.ITYVPITGGTPSMVTVDGTK.T	2	1019.04		75.88	sp|P24821|TENA_HUMAN
K.ITAQGQYELR.V	2	589.811		75.62	sp|P24821|TENA_HUMAN
R.EATEYEIELYGISK.G	2	822.907		74.13	sp|P24821|TENA_HUMAN
R.AGTPYTVTLHGEVR.G	3	500.931		73.84	sp|P24821|TENA_HUMAN
K.ETFTTGLDAPR.N	2	604.303		72.55	sp|P24821|TENA_HUMAN
R.WQPAIATVDSYVISYTGEK.V	2	1064.53		70.04	sp|P24821|TENA_HUMAN
R.SMEIPGLR.A	2	451.741		69.75	sp|P24821|TENA_HUMAN
R.VSQTDNSITLEWR.N	2	774.888		68.7	sp|P24821|TENA_HUMAN
R.APTAQVESFR.I	2	553.287		68.17	sp|P24821|TENA_HUMAN
R.VFAILENKK.S	2	531.321		67.97	sp|P24821|TENA_HUMAN
R.VFAILENK.K	2	467.274		67.96	sp|P24821|TENA_HUMAN
K.AYAAGFGDR.R	2	464.221		67.61	sp|P24821|TENA_HUMAN
R.LDTRPFC(+57.02)SGR.G	2	604.797	Carbamidomethylation	66.95	sp|P24821|TENA_HUMAN
R.C(+57.02)VNGQC(+57.02)VC(+57.02)DEGYTGEDC(+57.02)SQLR.C	3	836.332	Carbamidomethylation	66.16	sp|P24821|TENA_HUMAN
K.AATPYTVSIYGVIQGYR.T	3	620.331		65.77	sp|P24821|TENA_HUMAN
R.RAC(+57.02)GC(+57.02)AAAPDVK.E	3	425.867	Carbamidomethylation	64.97	sp|P24821|TENA_HUMAN
R.VSIYGVIR.G	2	453.774		63.99	sp|P24821|TENA_HUMAN
R.AVDIPGLK.A	2	406.748		63.93	sp|P24821|TENA_HUMAN
K.VEGYSGTAGDSM(+15.99)AYHNGR.S	3	629.938	Oxidation (M)	62.52	sp|P24821|TENA_HUMAN
R.VATYLPAPEGLK.F	2	629.857		60.53	sp|P24821|TENA_HUMAN
K.C(+57.02)VC(+57.02)EQGFK.G	2	514.221	Carbamidomethylation	60.25	sp|P24821|TENA_HUMAN
R.REEFWLGLDNLNK.I	2	817.421		57.19	sp|P24821|TENA_HUMAN
K.LRPSNFR.N	2	445.254		56.44	sp|P24821|TENA_HUMAN
R.NMNKEDEGEITK.S	3	469.887		53.47	sp|P24821|TENA_HUMAN
K.FSVGDAK.T	2	362.187		52.72	sp|P24821|TENA_HUMAN
K.AYAAGFGDRR.E	2	542.273		51.81	sp|P24821|TENA_HUMAN
R.IFAEKGPQK.S	2	509.291		51.73	sp|P24821|TENA_HUMAN
K.IQALNGPLR.S	2	491.298		51.46	sp|P24821|TENA_HUMAN
K.AAIDSYR.I	2	398.204		50.57	sp|P24821|TENA_HUMAN
K.VPEITR.T	2	357.712		49.09	sp|P24821|TENA_HUMAN
K.SIPVSAR.V	2	365.217		45.98	sp|P24821|TENA_HUMAN
R.YGDNNHSQGVNWFHWK.G	3	663.631		45.47	sp|P24821|TENA_HUMAN
R.VTEYLVVYTPTHEGGLEMQFR.V	3	823.745		44.82	sp|P24821|TENA_HUMAN
R.ENFYQNWK.A	2	564.756		44.67	sp|P24821|TENA_HUMAN
R.C(+57.02)IC(+57.02)NEGYSGEDC(+57.02)SEVSPPK.D	2	1094.44	Carbamidomethylation	106.17	J3QSU6|J3QSU6_HUMAN
K.GHEHSIQFAEMK.L	2	707.334		100.98	J3QSU6|J3QSU6_HUMAN
R.C(+57.02)EC(+57.02)DDGFTGADC(+57.02)GELK.C	2	917.34	Carbamidomethylation	100.89	J3QSU6|J3QSU6_HUMAN
K.EDKESNPATINAATELDTPK.D	2	1072.52		96.29	J3QSU6|J3QSU6_HUMAN
R.TTIDLTEDENQYSIGNLKPDTEYEVSLISR.R	3	1148.57		92.86	J3QSU6|J3QSU6_HUMAN
R.TPVLSAEASTAK.E	2	587.819		90.67	J3QSU6|J3QSU6_HUMAN
R.DHGETAFAVYDK.F	2	676.809		89.88	J3QSU6|J3QSU6_HUMAN
R.GLEPGQEYNVLLTAEK.G	2	880.963		89.09	J3QSU6|J3QSU6_HUMAN
K.QSEPLEITLLAPER.T	2	798.44		88.68	J3QSU6|J3QSU6_HUMAN
K.LPVGSQC(+57.02)SVDLESASGEK.D	2	931.946	Carbamidomethylation	88.3	J3QSU6|J3QSU6_HUMAN
K.TTLTGLRPGTEYGIGVSAVK.E	3	674.043		87.47	J3QSU6|J3QSU6_HUMAN
R.Q(-17.03)TGLAPGQEYEISLHIVK.N	2	983.523	Pyro-glu from Q	86.67	J3QSU6|J3QSU6_HUMAN
R.QTGLAPGQEYEISLHIVK.N	3	661.692		85.42	J3QSU6|J3QSU6_HUMAN
K.KQSEPLEITLLAPER.T	2	862.484		84.6	J3QSU6|J3QSU6_HUMAN
R.EQC(+57.02)TAGAGC(+57.02)C(+57.02)LQPATGR.L	2	918.895	Carbamidomethylation	83.38	J3QSU6|J3QSU6_HUMAN
K.LPVGSQC(+57.02)SVDLESASGEKDLAPPSEPSESFQEHTVDGENQIVFTHR.I	5	1002.87	Carbamidomethylation	83.22	J3QSU6|J3QSU6_HUMAN
K.EVIVGPDTTSYSLADLSPSTHYTAK.I	3	884.779		82.75	J3QSU6|J3QSU6_HUMAN
K.VEGYSGTAGDSMAYHNGR.S	3	624.607		81.8	J3QSU6|J3QSU6_HUMAN
R.AC(+57.02)GC(+57.02)AAAPDVK.E	2	560.251	Carbamidomethylation	80.81	J3QSU6|J3QSU6_HUMAN
R.DLTATEVQSETALLTWRPPR.A	3	762.073		80.25	J3QSU6|J3QSU6_HUMAN
R.AVDIPGLEAATPYR.V	2	736.892		80.03	J3QSU6|J3QSU6_HUMAN
R.STDLPGLK.A	2	415.736		79.59	J3QSU6|J3QSU6_HUMAN
K.AATHYTITIR.G	2	573.818		79.53	J3QSU6|J3QSU6_HUMAN
R.EEFWLGLDNLNK.I	2	739.375		78.66	J3QSU6|J3QSU6_HUMAN
K.YAPISGGDHAEVDVPK.S	2	827.908		78.62	J3QSU6|J3QSU6_HUMAN
K.DLAPPSEPSESFQEHTVDGENQIVFTHR.I	3	1056.16		78.5	J3QSU6|J3QSU6_HUMAN
K.DTDSAITNC(+57.02)ALSYK.G	2	779.859	Carbamidomethylation	77.41	J3QSU6|J3QSU6_HUMAN
R.LDAPSQIEVK.D	2	550.305		77.32	J3QSU6|J3QSU6_HUMAN
K.FTTDLDSPR.D	2	526.257		77.26	J3QSU6|J3QSU6_HUMAN
K.ESNPATINAATELDTPK.D	2	886.447		76.9	J3QSU6|J3QSU6_HUMAN
R.SFSTFDKDTDSAITNC(+57.02)ALSYK.G	3	791.034	Carbamidomethylation	76.69	J3QSU6|J3QSU6_HUMAN
R.ITYVPITGGTPSMVTVDGTK.T	2	1019.04		75.88	J3QSU6|J3QSU6_HUMAN
K.ITAQGQYELR.V	2	589.811		75.62	J3QSU6|J3QSU6_HUMAN
R.EATEYEIELYGISK.G	2	822.907		74.13	J3QSU6|J3QSU6_HUMAN
K.ETFTTGLDAPR.N	2	604.303		72.55	J3QSU6|J3QSU6_HUMAN
R.WQPAIATVDSYVISYTGEK.V	2	1064.53		70.04	J3QSU6|J3QSU6_HUMAN
R.VSQTDNSITLEWR.N	2	774.888		68.7	J3QSU6|J3QSU6_HUMAN
R.APTAQVESFR.I	2	553.287		68.17	J3QSU6|J3QSU6_HUMAN
R.VFAILENKK.S	2	531.321		67.97	J3QSU6|J3QSU6_HUMAN
R.VFAILENK.K	2	467.274		67.96	J3QSU6|J3QSU6_HUMAN
K.AYAAGFGDR.R	2	464.221		67.61	J3QSU6|J3QSU6_HUMAN
R.LDTRPFC(+57.02)SGR.G	2	604.797	Carbamidomethylation	66.95	J3QSU6|J3QSU6_HUMAN
R.C(+57.02)VNGQC(+57.02)VC(+57.02)DEGYTGEDC(+57.02)SQLR.C	3	836.332	Carbamidomethylation	66.16	J3QSU6|J3QSU6_HUMAN
K.AATPYTVSIYGVIQGYR.T	3	620.331		65.77	J3QSU6|J3QSU6_HUMAN
R.RAC(+57.02)GC(+57.02)AAAPDVK.E	3	425.867	Carbamidomethylation	64.97	J3QSU6|J3QSU6_HUMAN
R.VSIYGVIR.G	2	453.774		63.99	J3QSU6|J3QSU6_HUMAN
R.AVDIPGLK.A	2	406.748		63.93	J3QSU6|J3QSU6_HUMAN
K.VEGYSGTAGDSM(+15.99)AYHNGR.S	3	629.938	Oxidation (M)	62.52	J3QSU6|J3QSU6_HUMAN
K.TISATATTEAEPEVDNLLVSDATPDGFR.L	3	974.146		61.86	J3QSU6|J3QSU6_HUMAN
R.VATYLPAPEGLK.F	2	629.857		60.53	J3QSU6|J3QSU6_HUMAN
K.C(+57.02)VC(+57.02)EQGFK.G	2	514.221	Carbamidomethylation	60.25	J3QSU6|J3QSU6_HUMAN
R.REEFWLGLDNLNK.I	2	817.421		57.19	J3QSU6|J3QSU6_HUMAN
K.LRPSNFR.N	2	445.254		56.44	J3QSU6|J3QSU6_HUMAN
R.NMNKEDEGEITK.S	3	469.887		53.47	J3QSU6|J3QSU6_HUMAN
K.FSVGDAK.T	2	362.187		52.72	J3QSU6|J3QSU6_HUMAN
K.AYAAGFGDRR.E	2	542.273		51.81	J3QSU6|J3QSU6_HUMAN
R.IFAEKGPQK.S	2	509.291		51.73	J3QSU6|J3QSU6_HUMAN
K.IQALNGPLR.S	2	491.298		51.46	J3QSU6|J3QSU6_HUMAN
K.AAIDSYR.I	2	398.204		50.57	J3QSU6|J3QSU6_HUMAN
K.VPEITR.T	2	357.712		49.09	J3QSU6|J3QSU6_HUMAN
K.SIPVSAR.V	2	365.217		45.98	J3QSU6|J3QSU6_HUMAN
R.YGDNNHSQGVNWFHWK.G	3	663.631		45.47	J3QSU6|J3QSU6_HUMAN
R.VTEYLVVYTPTHEGGLEMQFR.V	3	823.745		44.82	J3QSU6|J3QSU6_HUMAN
R.ENFYQNWK.A	2	564.756		44.67	J3QSU6|J3QSU6_HUMAN
R.C(+57.02)SPHLVLSALTSDNHGATYAFSGTHYWR.L	4	787.876	Carbamidomethylation	151.78	sp|P02790|HEMO_HUMAN
K.EVGTPHGIILDSVDAAFIC(+57.02)PGSSR.L	2	1249.62	Carbamidomethylation	134.33	sp|P02790|HEMO_HUMAN
K.SLGPNSC(+57.02)SANGPGLYLIHGPNLYC(+57.02)YSDVEK.L	3	1094.85	Carbamidomethylation	90.99	sp|P02790|HEMO_HUMAN
R.GEC(+57.02)QAEGVLFFQGDR.E	2	856.89	Carbamidomethylation	87.97	sp|P02790|HEMO_HUMAN
K.SGAQATWTELPWPHEK.V	2	919.448		87.57	sp|P02790|HEMO_HUMAN
K.NFPSPVDAAFR.Q	2	610.808		87.14	sp|P02790|HEMO_HUMAN
R.YYC(+57.02)FQGNQFLR.F	2	748.345	Carbamidomethylation	86.68	sp|P02790|HEMO_HUMAN
R.Q(-17.03)GHNSVFLIK.G	2	563.305	Pyro-glu from Q	85.49	sp|P02790|HEMO_HUMAN
R.FDPVRGEVPPRYPR.D	4	421.979		84.48	sp|P02790|HEMO_HUMAN
R.SWPAVGNC(+57.02)SSALR.W	2	702.842	Carbamidomethylation	83.14	sp|P02790|HEMO_HUMAN
K.RLEKEVGTPHGIILDSVDAAFIC(+57.02)PGSSR.L	5	605.718	Carbamidomethylation	81.17	sp|P02790|HEMO_HUMAN
K.GGYTLVSGYPK.R	2	571.301		80.29	sp|P02790|HEMO_HUMAN
R.FDPVRGEVPPR.Y	2	634.844		79.16	sp|P02790|HEMO_HUMAN
K.VDGALC(+57.02)M(+15.99)EK.S	2	519.734	Carbamidomethylation; Oxidation (M)	78.8	sp|P02790|HEMO_HUMAN
R.DYFMPC(+57.02)PGR.G	2	571.743	Carbamidomethylation	78.62	sp|P02790|HEMO_HUMAN
R.WKNFPSPVDAAFR.Q	3	512.268		78.38	sp|P02790|HEMO_HUMAN
K.VDGALC(+57.02)MEK.S	2	511.735	Carbamidomethylation	78.04	sp|P02790|HEMO_HUMAN
K.SLGPNSC(+57.02)SANGPGLYLIHGPNLYC(+57.02)YSDVEKLNAAK.A	4	945.717	Carbamidomethylation	77.91	sp|P02790|HEMO_HUMAN
K.LLQDEFPGIPSPLDAAVEC(+57.02)HR.G	3	788.732	Carbamidomethylation	76.34	sp|P02790|HEMO_HUMAN
K.WDRELISER.W	3	401.877		74.74	sp|P02790|HEMO_HUMAN
R.QGHNSVFLIK.G	2	571.822		74.65	sp|P02790|HEMO_HUMAN
R.EWFWDLATGTM(+15.99)K.E	2	750.847	Oxidation (M)	73.72	sp|P02790|HEMO_HUMAN
K.ALPQPQNVTSLLGC(+57.02)TH	2	868.449	Carbamidomethylation	70.21	sp|P02790|HEMO_HUMAN
R.DYFM(+15.99)PC(+57.02)PGR.G	2	579.739	Oxidation (M); Carbamidomethylation	68.42	sp|P02790|HEMO_HUMAN
K.VWVYPPEK.K	2	509.275		66.4	sp|P02790|HEMO_HUMAN
R.RLWWLDLK.S	2	565.331		66.25	sp|P02790|HEMO_HUMAN
R.LHIMAGR.R	2	399.228		61.94	sp|P02790|HEMO_HUMAN
K.VWVYPPEKK.E	3	382.551		56.87	sp|P02790|HEMO_HUMAN
R.Y(+79.97)YC(+57.02)FQGNQFLR.F	2	788.331	Phosphorylation (STY); Carbamidomethylation	56.42	sp|P02790|HEMO_HUMAN
R.LHIM(+15.99)AGR.R	2	407.225	Oxidation (M)	56.2	sp|P02790|HEMO_HUMAN
K.NFPSPVDAAFRQGHNSVFLIK.G	4	586.813		55.08	sp|P02790|HEMO_HUMAN
R.GEVPPRYPR.D	2	535.791		53.26	sp|P02790|HEMO_HUMAN
R.DVRDYFMPC(+57.02)PGR.G	3	504.895	Carbamidomethylation	47.11	sp|P02790|HEMO_HUMAN
K.GEFVWK.S	2	383.201		45.83	sp|P02790|HEMO_HUMAN
K.S(+79.97)HKWDRELISER.W	3	545.927	Phosphorylation (STY)	42.02	sp|P02790|HEMO_HUMAN
R.ELISER.W	2	373.706		38.44	sp|P02790|HEMO_HUMAN
K.GGY(+79.97)TLVSGYPK.R	2	611.286	Phosphorylation (STY)	36.35	sp|P02790|HEMO_HUMAN
R.DY(+79.97)FMPC(+57.02)PGR.G	2	611.73	Phosphorylation (STY); Carbamidomethylation	34.75	sp|P02790|HEMO_HUMAN
R.C(+57.02)IC(+57.02)NEGYSGEDC(+57.02)SEVSPPK.D	2	1094.44	Carbamidomethylation	106.17	F5H7V9|F5H7V9_HUMAN
K.GHEHSIQFAEMK.L	2	707.334		100.98	F5H7V9|F5H7V9_HUMAN
R.C(+57.02)EC(+57.02)DDGFTGADC(+57.02)GELK.C	2	917.34	Carbamidomethylation	100.89	F5H7V9|F5H7V9_HUMAN
K.EDKESNPATINAATELDTPK.D	2	1072.52		96.29	F5H7V9|F5H7V9_HUMAN
R.TTIDLTEDENQYSIGNLKPDTEYEVSLISR.R	3	1148.57		92.86	F5H7V9|F5H7V9_HUMAN
R.DHGETAFAVYDK.F	2	676.809		89.88	F5H7V9|F5H7V9_HUMAN
R.GLEPGQEYNVLLTAEK.G	2	880.963		89.09	F5H7V9|F5H7V9_HUMAN
K.QSEPLEITLLAPER.T	2	798.44		88.68	F5H7V9|F5H7V9_HUMAN
K.LPVGSQC(+57.02)SVDLESASGEK.D	2	931.946	Carbamidomethylation	88.3	F5H7V9|F5H7V9_HUMAN
K.TTLTGLRPGTEYGIGVSAVK.E	3	674.043		87.47	F5H7V9|F5H7V9_HUMAN
R.Q(-17.03)TGLAPGQEYEISLHIVK.N	2	983.523	Pyro-glu from Q	86.67	F5H7V9|F5H7V9_HUMAN
R.QTGLAPGQEYEISLHIVK.N	3	661.692		85.42	F5H7V9|F5H7V9_HUMAN
K.KQSEPLEITLLAPER.T	2	862.484		84.6	F5H7V9|F5H7V9_HUMAN
R.EQC(+57.02)TAGAGC(+57.02)C(+57.02)LQPATGR.L	2	918.895	Carbamidomethylation	83.38	F5H7V9|F5H7V9_HUMAN
K.LPVGSQC(+57.02)SVDLESASGEKDLAPPSEPSESFQEHTVDGENQIVFTHR.I	5	1002.87	Carbamidomethylation	83.22	F5H7V9|F5H7V9_HUMAN
K.EVIVGPDTTSYSLADLSPSTHYTAK.I	3	884.779		82.75	F5H7V9|F5H7V9_HUMAN
K.VEGYSGTAGDSMAYHNGR.S	3	624.607		81.8	F5H7V9|F5H7V9_HUMAN
R.AC(+57.02)GC(+57.02)AAAPDVK.E	2	560.251	Carbamidomethylation	80.81	F5H7V9|F5H7V9_HUMAN
R.DLTATEVQSETALLTWRPPR.A	3	762.073		80.25	F5H7V9|F5H7V9_HUMAN
R.EEFWLGLDNLNK.I	2	739.375		78.66	F5H7V9|F5H7V9_HUMAN
K.YAPISGGDHAEVDVPK.S	2	827.908		78.62	F5H7V9|F5H7V9_HUMAN
K.DLAPPSEPSESFQEHTVDGENQIVFTHR.I	3	1056.16		78.5	F5H7V9|F5H7V9_HUMAN
K.DTDSAITNC(+57.02)ALSYK.G	2	779.859	Carbamidomethylation	77.41	F5H7V9|F5H7V9_HUMAN
R.LDAPSQIEVK.D	2	550.305		77.32	F5H7V9|F5H7V9_HUMAN
K.FTTDLDSPR.D	2	526.257		77.26	F5H7V9|F5H7V9_HUMAN
K.ESNPATINAATELDTPK.D	2	886.447		76.9	F5H7V9|F5H7V9_HUMAN
R.SFSTFDKDTDSAITNC(+57.02)ALSYK.G	3	791.034	Carbamidomethylation	76.69	F5H7V9|F5H7V9_HUMAN
R.ITYVPITGGTPSMVTVDGTK.T	2	1019.04		75.88	F5H7V9|F5H7V9_HUMAN
K.ITAQGQYELR.V	2	589.811		75.62	F5H7V9|F5H7V9_HUMAN
R.EATEYEIELYGISK.G	2	822.907		74.13	F5H7V9|F5H7V9_HUMAN
K.ETFTTGLDAPR.N	2	604.303		72.55	F5H7V9|F5H7V9_HUMAN
R.WQPAIATVDSYVISYTGEK.V	2	1064.53		70.04	F5H7V9|F5H7V9_HUMAN
R.VSQTDNSITLEWR.N	2	774.888		68.7	F5H7V9|F5H7V9_HUMAN
R.APTAQVESFR.I	2	553.287		68.17	F5H7V9|F5H7V9_HUMAN
R.VFAILENKK.S	2	531.321		67.97	F5H7V9|F5H7V9_HUMAN
R.VFAILENK.K	2	467.274		67.96	F5H7V9|F5H7V9_HUMAN
K.AYAAGFGDR.R	2	464.221		67.61	F5H7V9|F5H7V9_HUMAN
R.LDTRPFC(+57.02)SGR.G	2	604.797	Carbamidomethylation	66.95	F5H7V9|F5H7V9_HUMAN
R.C(+57.02)VNGQC(+57.02)VC(+57.02)DEGYTGEDC(+57.02)SQLR.C	3	836.332	Carbamidomethylation	66.16	F5H7V9|F5H7V9_HUMAN
R.RAC(+57.02)GC(+57.02)AAAPDVK.E	3	425.867	Carbamidomethylation	64.97	F5H7V9|F5H7V9_HUMAN
K.VEGYSGTAGDSM(+15.99)AYHNGR.S	3	629.938	Oxidation (M)	62.52	F5H7V9|F5H7V9_HUMAN
R.VATYLPAPEGLK.F	2	629.857		60.53	F5H7V9|F5H7V9_HUMAN
K.C(+57.02)VC(+57.02)EQGFK.G	2	514.221	Carbamidomethylation	60.25	F5H7V9|F5H7V9_HUMAN
R.REEFWLGLDNLNK.I	2	817.421		57.19	F5H7V9|F5H7V9_HUMAN
K.LRPSNFR.N	2	445.254		56.44	F5H7V9|F5H7V9_HUMAN
R.NMNKEDEGEITK.S	3	469.887		53.47	F5H7V9|F5H7V9_HUMAN
K.FSVGDAK.T	2	362.187		52.72	F5H7V9|F5H7V9_HUMAN
K.AYAAGFGDRR.E	2	542.273		51.81	F5H7V9|F5H7V9_HUMAN
R.IFAEKGPQK.S	2	509.291		51.73	F5H7V9|F5H7V9_HUMAN
K.IQALNGPLR.S	2	491.298		51.46	F5H7V9|F5H7V9_HUMAN
K.TISATATTEPKPQLGTLIFSNITPK.S	3	877.157		50.79	F5H7V9|F5H7V9_HUMAN
K.AAIDSYR.I	2	398.204		50.57	F5H7V9|F5H7V9_HUMAN
K.VPEITR.T	2	357.712		49.09	F5H7V9|F5H7V9_HUMAN
K.SIPVSAR.V	2	365.217		45.98	F5H7V9|F5H7V9_HUMAN
R.YGDNNHSQGVNWFHWK.G	3	663.631		45.47	F5H7V9|F5H7V9_HUMAN
R.VTEYLVVYTPTHEGGLEMQFR.V	3	823.745		44.82	F5H7V9|F5H7V9_HUMAN
R.ENFYQNWK.A	2	564.756		44.67	F5H7V9|F5H7V9_HUMAN
R.NSDVEIFAVGVK.D	2	639.341		101.98	D6RGG3|D6RGG3_HUMAN
R.Q(-17.03)HALSVGPQTTTLSVR.D	2	839.451	Pyro-glu from Q	96.44	D6RGG3|D6RGG3_HUMAN
K.NFASVQGVSLESGSFPSYSAYR.I	2	1177.06		93.32	D6RGG3|D6RGG3_HUMAN
K.DEGVELFAIGIK.N	2	645.854		92.24	D6RGG3|D6RGG3_HUMAN
R.GDTTNTVLQGLK.E	2	623.835		91.94	D6RGG3|D6RGG3_HUMAN
R.TEFNLNQYYQR.D	2	738.351		90.39	D6RGG3|D6RGG3_HUMAN
R.VGVVQYSSDTR.T	2	605.808		89.91	D6RGG3|D6RGG3_HUMAN
R.ITYQPSTGEGNEQTTTIGGR.Q	2	1055.51		88.58	D6RGG3|D6RGG3_HUMAN
R.HVFIVDDFESFEK.I	2	806.387		87.36	D6RGG3|D6RGG3_HUMAN
R.DYKPQVGVIADPSSK.T	3	535.286		85.26	D6RGG3|D6RGG3_HUMAN
R.ITVDPTTDGPTK.E	2	622.824		84.43	D6RGG3|D6RGG3_HUMAN
K.SQDEVEIPAR.E	2	572.285		84.35	D6RGG3|D6RGG3_HUMAN
K.VDEETENTMR.V	2	612.266		82.73	D6RGG3|D6RGG3_HUMAN
K.RLQPQTTYDITVLPIYK.M	3	683.718		82.66	D6RGG3|D6RGG3_HUMAN
R.QHALSVGPQTTTLSVR.D	3	565.644		81.17	D6RGG3|D6RGG3_HUMAN
K.TYQIGWDTFC(+57.02)VK.W	2	759.361	Carbamidomethylation	80.45	D6RGG3|D6RGG3_HUMAN
K.SLYDDVDTGEK.N	2	621.278		80.31	D6RGG3|D6RGG3_HUMAN
K.SLLQAVANLPYK.G	2	658.881		79.65	D6RGG3|D6RGG3_HUMAN
K.NTFTESAGAR.V	2	527.253		77.32	D6RGG3|D6RGG3_HUMAN
K.LKPDTPYTITVSSLYPDGEGGR.M	3	789.403		76.12	D6RGG3|D6RGG3_HUMAN
K.GGNTMTGDAIDYLVK.N	2	777.879		75.57	D6RGG3|D6RGG3_HUMAN
K.GGNTLTGMALNFIR.Q	2	732.887		74.03	D6RGG3|D6RGG3_HUMAN
K.ALALGALQNIR.Y	2	570.35		73.67	D6RGG3|D6RGG3_HUMAN
K.RVQIALAQYSGDPR.T	3	525.288		71.56	D6RGG3|D6RGG3_HUMAN
R.IVDDLTINLC(+57.02)NSVK.G	2	802.428	Carbamidomethylation	71.2	D6RGG3|D6RGG3_HUMAN
K.GPGDLEAPSNLVISER.T	2	827.429		70.51	D6RGG3|D6RGG3_HUMAN
K.VLVVVTDGR.S	2	479.289		70.41	D6RGG3|D6RGG3_HUMAN
R.IVEVFDIGPK.R	2	558.819		70.37	D6RGG3|D6RGG3_HUMAN
K.IGVLITDGK.S	2	458.279		70.09	D6RGG3|D6RGG3_HUMAN
K.VLTWESGMR.K	2	539.771		68.25	D6RGG3|D6RGG3_HUMAN
R.C(+57.02)C(+57.02)DIPSR.R	2	454.193	Carbamidomethylation	67.77	D6RGG3|D6RGG3_HUMAN
K.DTRGEVQTVTFDTEEVK.T	2	977.477		67.27	D6RGG3|D6RGG3_HUMAN
R.IIYRPVAGGESR.E	2	659.37		66.62	D6RGG3|D6RGG3_HUMAN
R.VTWEPAPGEVK.G	2	606.818		66.52	D6RGG3|D6RGG3_HUMAN
R.VQISLVQYSR.D	2	596.837		66.15	D6RGG3|D6RGG3_HUMAN
R.TEWQLNAHR.D	2	577.788		65.6	D6RGG3|D6RGG3_HUMAN
K.YEVSVIPEYFSGPGTPLTGNAATEEVRGNPR.D	3	1103.22		65.17	D6RGG3|D6RGG3_HUMAN
K.ITWTQAPGR.V	2	515.278		64.64	D6RGG3|D6RGG3_HUMAN
R.TLENLIPDTK.Y	2	572.314		64.55	D6RGG3|D6RGG3_HUMAN
R.GEVQTVTFDTEEVK.T	2	791.387		63.53	D6RGG3|D6RGG3_HUMAN
R.EVTTPPNQR.R	2	521.269		63.34	D6RGG3|D6RGG3_HUMAN
K.VPPTVTSTVLK.R	2	571.345		63.1	D6RGG3|D6RGG3_HUMAN
R.QNSVVLQK.L	2	458.267		63.02	D6RGG3|D6RGG3_HUMAN
R.VYDPSTSTLNVR.W	2	676.348		62.67	D6RGG3|D6RGG3_HUMAN
R.LQPQTTYDITVLPIYK.M	2	947.032		62.2	D6RGG3|D6RGG3_HUMAN
K.LKDEGVELFAIGIK.N	3	511.298		62.1	D6RGG3|D6RGG3_HUMAN
K.IYIDC(+57.02)YEIIEK.D	2	729.864	Carbamidomethylation	57.78	D6RGG3|D6RGG3_HUMAN
K.QYLVTYTPVAGGETQEVTVR.G	2	1106.08		57.68	D6RGG3|D6RGG3_HUMAN
K.VTFHPTGDDRR.L	3	434.219		56.7	D6RGG3|D6RGG3_HUMAN
K.SSDAFRDPAIK.L	2	603.811		55.84	D6RGG3|D6RGG3_HUMAN
K.LSWSGAPGK.V	2	451.741		55.56	D6RGG3|D6RGG3_HUMAN
R.GSPQDLVTK.D	2	472.758		55.15	D6RGG3|D6RGG3_HUMAN
K.VTDETTDSFK.I	2	571.765		54.35	D6RGG3|D6RGG3_HUMAN
R.RLGELVVGPYDNTVVLEELR.A	3	757.746		52.31	D6RGG3|D6RGG3_HUMAN
K.VM(+15.99)ILITDGK.S	2	503.287	Oxidation (M)	51.34	D6RGG3|D6RGG3_HUMAN
R.DPHTEFTLKK.F	3	405.885		50.47	D6RGG3|D6RGG3_HUMAN
K.TKPLNTVR.N	2	464.784		49.63	D6RGG3|D6RGG3_HUMAN
R.NVQVYNPTPNSLDVR.W	2	858.442		48.94	D6RGG3|D6RGG3_HUMAN
K.ITEVTSEGFR.G	2	569.791		48.71	D6RGG3|D6RGG3_HUMAN
R.GTWDHGASDVSLYR.I	3	521.912		43.79	D6RGG3|D6RGG3_HUMAN
K.VILTPM(+15.99)TAGSR.Q	2	581.319	Oxidation (M)	40.42	D6RGG3|D6RGG3_HUMAN
K.TLFYGSFHK.V	3	367.192		38.65	D6RGG3|D6RGG3_HUMAN
R.VVYRPHGR.G	2	492.281		37.19	D6RGG3|D6RGG3_HUMAN
K.VILTPMTAGSR.Q	2	573.321		33.19	D6RGG3|D6RGG3_HUMAN
R.NSDVEIFAVGVK.D	2	639.341		101.98	sp|Q99715|COCA1_HUMAN
R.Q(-17.03)HALSVGPQTTTLSVR.D	2	839.451	Pyro-glu from Q	96.44	sp|Q99715|COCA1_HUMAN
K.NFASVQGVSLESGSFPSYSAYR.I	2	1177.06		93.32	sp|Q99715|COCA1_HUMAN
K.DEGVELFAIGIK.N	2	645.854		92.24	sp|Q99715|COCA1_HUMAN
R.GDTTNTVLQGLK.E	2	623.835		91.94	sp|Q99715|COCA1_HUMAN
R.TEFNLNQYYQR.D	2	738.351		90.39	sp|Q99715|COCA1_HUMAN
R.VGVVQYSSDTR.T	2	605.808		89.91	sp|Q99715|COCA1_HUMAN
R.ITYQPSTGEGNEQTTTIGGR.Q	2	1055.51		88.58	sp|Q99715|COCA1_HUMAN
R.HVFIVDDFESFEK.I	2	806.387		87.36	sp|Q99715|COCA1_HUMAN
R.DYKPQVGVIADPSSK.T	3	535.286		85.26	sp|Q99715|COCA1_HUMAN
R.ITVDPTTDGPTK.E	2	622.824		84.43	sp|Q99715|COCA1_HUMAN
K.SQDEVEIPAR.E	2	572.285		84.35	sp|Q99715|COCA1_HUMAN
K.VDEETENTMR.V	2	612.266		82.73	sp|Q99715|COCA1_HUMAN
K.RLQPQTTYDITVLPIYK.M	3	683.718		82.66	sp|Q99715|COCA1_HUMAN
R.QHALSVGPQTTTLSVR.D	3	565.644		81.17	sp|Q99715|COCA1_HUMAN
K.TYQIGWDTFC(+57.02)VK.W	2	759.361	Carbamidomethylation	80.45	sp|Q99715|COCA1_HUMAN
K.SLYDDVDTGEK.N	2	621.278		80.31	sp|Q99715|COCA1_HUMAN
K.SLLQAVANLPYK.G	2	658.881		79.65	sp|Q99715|COCA1_HUMAN
K.NTFTESAGAR.V	2	527.253		77.32	sp|Q99715|COCA1_HUMAN
K.LKPDTPYTITVSSLYPDGEGGR.M	3	789.403		76.12	sp|Q99715|COCA1_HUMAN
K.GGNTMTGDAIDYLVK.N	2	777.879		75.57	sp|Q99715|COCA1_HUMAN
K.GGNTLTGMALNFIR.Q	2	732.887		74.03	sp|Q99715|COCA1_HUMAN
K.ALALGALQNIR.Y	2	570.35		73.67	sp|Q99715|COCA1_HUMAN
K.RVQIALAQYSGDPR.T	3	525.288		71.56	sp|Q99715|COCA1_HUMAN
R.IVDDLTINLC(+57.02)NSVK.G	2	802.428	Carbamidomethylation	71.2	sp|Q99715|COCA1_HUMAN
K.GPGDLEAPSNLVISER.T	2	827.429		70.51	sp|Q99715|COCA1_HUMAN
K.VLVVVTDGR.S	2	479.289		70.41	sp|Q99715|COCA1_HUMAN
R.IVEVFDIGPK.R	2	558.819		70.37	sp|Q99715|COCA1_HUMAN
K.IGVLITDGK.S	2	458.279		70.09	sp|Q99715|COCA1_HUMAN
K.VLTWESGMR.K	2	539.771		68.25	sp|Q99715|COCA1_HUMAN
R.C(+57.02)C(+57.02)DIPSR.R	2	454.193	Carbamidomethylation	67.77	sp|Q99715|COCA1_HUMAN
K.DTRGEVQTVTFDTEEVK.T	2	977.477		67.27	sp|Q99715|COCA1_HUMAN
R.IIYRPVAGGESR.E	2	659.37		66.62	sp|Q99715|COCA1_HUMAN
R.VTWEPAPGEVK.G	2	606.818		66.52	sp|Q99715|COCA1_HUMAN
R.VQISLVQYSR.D	2	596.837		66.15	sp|Q99715|COCA1_HUMAN
R.TEWQLNAHR.D	2	577.788		65.6	sp|Q99715|COCA1_HUMAN
K.YEVSVIPEYFSGPGTPLTGNAATEEVRGNPR.D	3	1103.22		65.17	sp|Q99715|COCA1_HUMAN
K.ITWTQAPGR.V	2	515.278		64.64	sp|Q99715|COCA1_HUMAN
R.TLENLIPDTK.Y	2	572.314		64.55	sp|Q99715|COCA1_HUMAN
R.GEVQTVTFDTEEVK.T	2	791.387		63.53	sp|Q99715|COCA1_HUMAN
R.EVTTPPNQR.R	2	521.269		63.34	sp|Q99715|COCA1_HUMAN
K.VPPTVTSTVLK.R	2	571.345		63.1	sp|Q99715|COCA1_HUMAN
R.QNSVVLQK.L	2	458.267		63.02	sp|Q99715|COCA1_HUMAN
R.VYDPSTSTLNVR.W	2	676.348		62.67	sp|Q99715|COCA1_HUMAN
R.LQPQTTYDITVLPIYK.M	2	947.032		62.2	sp|Q99715|COCA1_HUMAN
K.LKDEGVELFAIGIK.N	3	511.298		62.1	sp|Q99715|COCA1_HUMAN
K.IYIDC(+57.02)YEIIEK.D	2	729.864	Carbamidomethylation	57.78	sp|Q99715|COCA1_HUMAN
K.QYLVTYTPVAGGETQEVTVR.G	2	1106.08		57.68	sp|Q99715|COCA1_HUMAN
K.VTFHPTGDDRR.L	3	434.219		56.7	sp|Q99715|COCA1_HUMAN
K.SSDAFRDPAIK.L	2	603.811		55.84	sp|Q99715|COCA1_HUMAN
K.LSWSGAPGK.V	2	451.741		55.56	sp|Q99715|COCA1_HUMAN
R.GSPQDLVTK.D	2	472.758		55.15	sp|Q99715|COCA1_HUMAN
K.VTDETTDSFK.I	2	571.765		54.35	sp|Q99715|COCA1_HUMAN
R.RLGELVVGPYDNTVVLEELR.A	3	757.746		52.31	sp|Q99715|COCA1_HUMAN
K.VM(+15.99)ILITDGK.S	2	503.287	Oxidation (M)	51.34	sp|Q99715|COCA1_HUMAN
R.DPHTEFTLKK.F	3	405.885		50.47	sp|Q99715|COCA1_HUMAN
K.TKPLNTVR.N	2	464.784		49.63	sp|Q99715|COCA1_HUMAN
R.NVQVYNPTPNSLDVR.W	2	858.442		48.94	sp|Q99715|COCA1_HUMAN
K.ITEVTSEGFR.G	2	569.791		48.71	sp|Q99715|COCA1_HUMAN
R.GTWDHGASDVSLYR.I	3	521.912		43.79	sp|Q99715|COCA1_HUMAN
K.VILTPM(+15.99)TAGSR.Q	2	581.319	Oxidation (M)	40.42	sp|Q99715|COCA1_HUMAN
K.TLFYGSFHK.V	3	367.192		38.65	sp|Q99715|COCA1_HUMAN
R.VVYRPHGR.G	2	492.281		37.19	sp|Q99715|COCA1_HUMAN
K.VILTPMTAGSR.Q	2	573.321		33.19	sp|Q99715|COCA1_HUMAN
R.GGGFGGGSSFGGGSGFSGGGFGGGGFGGGR.F	2	1200.01		127.72	sp|P35908|K22E_HUMAN
R.GGSGGGGSISGGGYGSGGGSGGR.Y	2	871.382		96.51	sp|P35908|K22E_HUMAN
R.TAAENDFVTLK.K	2	604.813		92.21	sp|P35908|K22E_HUMAN
K.YEELQVTVGR.H	2	597.313		91.89	sp|P35908|K22E_HUMAN
K.NVQDAIADAEQR.G	2	665.326		88.15	sp|P35908|K22E_HUMAN
K.KYEDEINKR.T	2	597.811		87.45	sp|P35908|K22E_HUMAN
R.GFSSGSAVVSGGSR.R	2	627.811		87.1	sp|P35908|K22E_HUMAN
R.FLEQQNQVLQTK.W	2	738.399		85.07	sp|P35908|K22E_HUMAN
K.VLYDAEISQIHQSVTDTNVILSMDNSR.N	3	1016.84		84.84	sp|P35908|K22E_HUMAN
K.VLYDAEISQIHQSVTDTNVILSM(+15.99)DNSR.N	3	1022.17	Oxidation (M)	82.37	sp|P35908|K22E_HUMAN
R.HGGGGGGFGGGGFGSR.S	2	660.797		82.3	sp|P35908|K22E_HUMAN
K.YEDEINKR.T	2	533.763		81.37	sp|P35908|K22E_HUMAN
K.AQYEEIAQR.S	2	554.277		80.99	sp|P35908|K22E_HUMAN
K.EEAEALYHSK.Y	2	588.782		80.99	sp|P35908|K22E_HUMAN
K.LNDLEEALQQAK.E	2	686.358		80.05	sp|P35908|K22E_HUMAN
K.VDPEIQNVK.A	2	521.283		77.62	sp|P35908|K22E_HUMAN
R.SKEEAEALYHSK.Y	3	464.567		75.33	sp|P35908|K22E_HUMAN
K.GGSISGGGYGSGGGK.H	2	599.279		74.53	sp|P35908|K22E_HUMAN
R.NKLNDLEEALQQAK.E	3	538.624		74.44	sp|P35908|K22E_HUMAN
K.RYLDGLTAER.T	2	597.318		74.14	sp|P35908|K22E_HUMAN
K.RTAAENDFVTLK.K	2	682.863		73.6	sp|P35908|K22E_HUMAN
R.DYQELMNVK.L	2	570.275		73.48	sp|P35908|K22E_HUMAN
R.STSSFSC(+57.02)LSR.H	2	566.26	Carbamidomethylation	73.38	sp|P35908|K22E_HUMAN
K.FASFIDKVR.F	2	541.803		72.1	sp|P35908|K22E_HUMAN
R.TSQNSELNNM(+15.99)QDLVEDYKK.K	3	758.02	Oxidation (M)	66.58	sp|P35908|K22E_HUMAN
K.NVQDAIADAEQRGEHALK.D	4	492		65.24	sp|P35908|K22E_HUMAN
K.FASFIDK.V	2	414.22		64.74	sp|P35908|K22E_HUMAN
R.HGDSLKEIK.I	2	513.785		64.24	sp|P35908|K22E_HUMAN
R.LQGEIAHVK.K	2	497.788		62.46	sp|P35908|K22E_HUMAN
K.YEDEINK.R	2	455.712		60.59	sp|P35908|K22E_HUMAN
K.VDLLNQEIEFLK.V	2	730.905		58.02	sp|P35908|K22E_HUMAN
R.SLVGLGGTK.S	2	416.251		57.45	sp|P35908|K22E_HUMAN
K.IEISELNR.V	2	487.272		55.41	sp|P35908|K22E_HUMAN
R.NKLNDLEEALQQAKEDLAR.L	3	733.393		52.36	sp|P35908|K22E_HUMAN
R.TSQNSELNNMQDLVEDYKK.K	3	752.688		52.27	sp|P35908|K22E_HUMAN
R.TAAENDFVTLKK.D	3	446.241		49.81	sp|P35908|K22E_HUMAN
K.LLEGEEC(+57.02)R.M	2	503.239	Carbamidomethylation	45.91	sp|P35908|K22E_HUMAN
K.VELQSK.V	2	352.204		43.4	sp|P35908|K22E_HUMAN
K.NVQDAIADAEQRGEHALKDAR.N	3	769.721		33.04	sp|P35908|K22E_HUMAN
K.AAFGGSGGR.G	2	390.197		32.45	sp|P35908|K22E_HUMAN
K.TGVAVNKPAEFTVDAK.H	2	823.945		96.81	sp|P21333|FLNA_HUMAN
K.AFGPGLQGGSAGSPAR.F	2	715.364		96.62	sp|P21333|FLNA_HUMAN
K.AHEPTYFTVDC(+57.02)AEAGQGDVSIGIK.C	3	855.739	Carbamidomethylation	95.46	sp|P21333|FLNA_HUMAN
R.TGVELGKPTHFTVNAK.A	2	849.963		91.63	sp|P21333|FLNA_HUMAN
R.SPYTVTVGQAC(+57.02)NPSAC(+57.02)R.A	2	934.426	Carbamidomethylation	91.41	sp|P21333|FLNA_HUMAN
K.VPVHDVTDASK.V	2	584.305		90.63	sp|P21333|FLNA_HUMAN
K.SPFSVAVSPSLDLSK.I	2	767.414		88.56	sp|P21333|FLNA_HUMAN
K.AHVVPC(+57.02)FDASK.V	2	615.801	Carbamidomethylation	88.18	sp|P21333|FLNA_HUMAN
R.C(+57.02)SYQPTMEGVHTVHVTFAGVPIPR.S	4	671.584	Carbamidomethylation	86.43	sp|P21333|FLNA_HUMAN
K.VEPGLGADNSVVR.F	2	656.848		85.81	sp|P21333|FLNA_HUMAN
K.VTAQGPGLEPSGNIANK.T	2	826.938		84.64	sp|P21333|FLNA_HUMAN
K.LQVEPAVDTSGVQC(+57.02)YGPGIEGQGVFR.E	3	921.79	Carbamidomethylation	84.54	sp|P21333|FLNA_HUMAN
K.IVGPSGAAVPC(+57.02)K.V	2	578.318	Carbamidomethylation	83.45	sp|P21333|FLNA_HUMAN
R.ANLPQSFQVDTSK.A	2	717.867		83.4	sp|P21333|FLNA_HUMAN
K.HTAMVSWGGVSIPNSPFR.V	3	648.326		83.28	sp|P21333|FLNA_HUMAN
R.VANPSGNLTETYVQDR.G	2	882.436		82.79	sp|P21333|FLNA_HUMAN
R.IANLQTDLSDGLR.L	2	708.379		80.76	sp|P21333|FLNA_HUMAN
K.LPQLPITNFSR.D	2	643.369		78.25	sp|P21333|FLNA_HUMAN
R.FGGEHVPNSPFQVTALAGDQPSVQPPLR.S	3	982.503		78.19	sp|P21333|FLNA_HUMAN
K.GTVEPQLEAR.G	2	550.292		77.3	sp|P21333|FLNA_HUMAN
R.EAGAGGLAIAVEGPSK.A	2	713.881		76.74	sp|P21333|FLNA_HUMAN
R.VQVQDNEGC(+57.02)PVEALVK.D	2	892.943	Carbamidomethylation	76.26	sp|P21333|FLNA_HUMAN
K.SPFEVYVDK.S	2	542.273		74.53	sp|P21333|FLNA_HUMAN
R.EATTEFSVDAR.A	2	613.29		73.87	sp|P21333|FLNA_HUMAN
K.FNEEHIPDSPFVVPVASPSGDAR.R	3	823.066		71.45	sp|P21333|FLNA_HUMAN
K.VTVLFAGQHIAK.S	2	642.377		70.68	sp|P21333|FLNA_HUMAN
K.YNEQHVPGSPFTAR.V	3	534.931		68.43	sp|P21333|FLNA_HUMAN
R.TPC(+57.02)EEILVK.H	2	544.787	Carbamidomethylation	68.38	sp|P21333|FLNA_HUMAN
K.C(+57.02)SGPGLER.A	2	438.207	Carbamidomethylation	67.84	sp|P21333|FLNA_HUMAN
R.DVDIIDHHDNTYTVK.Y	3	595.62		67.56	sp|P21333|FLNA_HUMAN
K.VLPTHDASK.V	2	484.265		67.36	sp|P21333|FLNA_HUMAN
K.GLVEPVDVVDNADGTQTVNYVPSR.E	3	848.762		66.85	sp|P21333|FLNA_HUMAN
R.AYGPGIEPTGNMVK.K	2	717.36		66.16	sp|P21333|FLNA_HUMAN
K.GQHVPGSPFQFTVGPLGEGGAHK.V	4	576.795		60.37	sp|P21333|FLNA_HUMAN
K.DAGEGGLSLAIEGPSK.A	2	750.882		60.34	sp|P21333|FLNA_HUMAN
K.VAQPTITDNKDGTVTVR.Y	3	605.66		57.61	sp|P21333|FLNA_HUMAN
K.IQQNTFTR.W	2	504.267		57.12	sp|P21333|FLNA_HUMAN
R.AWGPGLEGGVVGK.S	2	613.83		57.02	sp|P21333|FLNA_HUMAN
K.THIQDNHDGTYTVAYVPDVTGR.Y	4	615.548		56.73	sp|P21333|FLNA_HUMAN
K.RAEFTVETR.S	2	554.792		55.8	sp|P21333|FLNA_HUMAN
K.AEGPGLSR.T	2	393.711		55.36	sp|P21333|FLNA_HUMAN
K.YGGDEIPFSPYR.V	2	700.826		54.86	sp|P21333|FLNA_HUMAN
R.ALGALVDSC(+57.02)APGLC(+57.02)PDWDSWDASKPVTNAR.E	4	808.135	Carbamidomethylation	53.59	sp|P21333|FLNA_HUMAN
R.AGQSAAGAAPGGGVDTR.D	2	721.855		53.32	sp|P21333|FLNA_HUMAN
K.VDVGKDQEFTVK.S	3	455.574		52.56	sp|P21333|FLNA_HUMAN
K.YVIC(+57.02)VR.F	2	405.221	Carbamidomethylation	50.59	sp|P21333|FLNA_HUMAN
K.LDVQFSGLTK.G	2	554.307		49.15	sp|P21333|FLNA_HUMAN
K.KGEITGEVR.M	2	494.77		46.14	sp|P21333|FLNA_HUMAN
K.YTPVQQGPVGVNVTYGGDPIPK.S	2	1143.6		45.96	sp|P21333|FLNA_HUMAN
K.HNQRPTFR.Q	3	352.523		45.94	sp|P21333|FLNA_HUMAN
R.SPFEVK.V	2	353.692		45.65	sp|P21333|FLNA_HUMAN
R.YWPQEAGEYAVHVLC(+57.02)NSEDIR.L	3	846.06	Carbamidomethylation	45.07	sp|P21333|FLNA_HUMAN
R.YTILIK.Y	2	375.742		34.39	sp|P21333|FLNA_HUMAN
K.YGGPYHIGGSPFK.A	3	460.563		33.62	sp|P21333|FLNA_HUMAN
R.HNVYINGITYTPVSSTNEK.D	2	1069.03		102.29	sp|P01023|A2MG_HUMAN
K.VDLSFSPSQSLPASHAHLR.V	2	1025.03		93.41	sp|P01023|A2MG_HUMAN
R.TEHPFTVEEFVLPK.F	3	558.293		89.82	sp|P01023|A2MG_HUMAN
K.YDVENC(+57.02)LANK.V	2	613.28	Carbamidomethylation	89.39	sp|P01023|A2MG_HUMAN
K.DTVIKPLLVEPEGLEK.E	2	890.508		88.31	sp|P01023|A2MG_HUMAN
K.HYDGSYSTFGER.Y	2	709.805		87.5	sp|P01023|A2MG_HUMAN
K.YSDASDC(+57.02)HGEDSQAFC(+57.02)EK.F	3	702.602	Carbamidomethylation	87.14	sp|P01023|A2MG_HUMAN
R.QGIPFFGQVR.L	2	574.816		87.11	sp|P01023|A2MG_HUMAN
K.AIGYLNTGYQR.Q	2	628.326		86.91	sp|P01023|A2MG_HUMAN
K.GPTQEFKK.R	2	467.754		86.76	sp|P01023|A2MG_HUMAN
K.QQNAQGGFSSTQDTVVALHALSK.Y	3	796.408		83.89	sp|P01023|A2MG_HUMAN
K.QFSFPLSSEPFQGSYK.V	2	924.948		83.78	sp|P01023|A2MG_HUMAN
K.ALLAYAFALAGNQDK.R	3	522.618		83.66	sp|P01023|A2MG_HUMAN
K.SIYKPGQTVK.F	2	560.822		83.5	sp|P01023|A2MG_HUMAN
R.VTAAPQSVC(+57.02)ALR.A	2	636.84	Carbamidomethylation	82.08	sp|P01023|A2MG_HUMAN
K.GHFSISIPVK.S	2	542.813		82.03	sp|P01023|A2MG_HUMAN
R.IAQWQSFQLEGGLK.Q	2	802.927		81.64	sp|P01023|A2MG_HUMAN
K.EQAPHC(+57.02)IC(+57.02)ANGR.Q	2	706.814	Carbamidomethylation	80.93	sp|P01023|A2MG_HUMAN
K.NEDSLVFVQTDK.S	2	697.846		78.9	sp|P01023|A2MG_HUMAN
K.AAQVTIQSSGTFSSK.F	2	756.392		78.74	sp|P01023|A2MG_HUMAN
K.Q(-17.03)QNAQGGFSSTQDTVVALHALSK.Y	2	1185.59	Pyro-glu from Q	77.74	sp|P01023|A2MG_HUMAN
K.VTGEGC(+57.02)VYLQTSLK.Y	2	777.899	Carbamidomethylation	77.35	sp|P01023|A2MG_HUMAN
R.SSGSLLNNAIK.G	2	552.307		77.27	sp|P01023|A2MG_HUMAN
K.LPPNVVEESAR.A	2	605.826		76.75	sp|P01023|A2MG_HUMAN
R.TEVSSNHVLIYLDK.V	2	809.43		76.53	sp|P01023|A2MG_HUMAN
R.NALFC(+57.02)LESAWK.T	2	669.828	Carbamidomethylation	75.72	sp|P01023|A2MG_HUMAN
R.QTVSWAVTPK.S	2	558.807		75.44	sp|P01023|A2MG_HUMAN
K.SFVHLEPM(+15.99)SHELPC(+57.02)GHTQTVQAHYILNGGTLLGLK.K	5	781	Oxidation (M); Carbamidomethylation	72.87	sp|P01023|A2MG_HUMAN
K.FQVDNNNR.L	2	503.743		72.78	sp|P01023|A2MG_HUMAN
R.LVHVEEPHTETVR.K	3	515.937		71.18	sp|P01023|A2MG_HUMAN
K.FEVQVTVPK.I	2	523.799		70.36	sp|P01023|A2MG_HUMAN
R.VGFYESDVMGR.G	2	630.291		69.62	sp|P01023|A2MG_HUMAN
R.SPC(+57.02)YGYQWVSEEHEEAHHTAYLVFSPSK.S	4	835.377	Carbamidomethylation	67.68	sp|P01023|A2MG_HUMAN
R.GEAFTLK.A	2	383.21		65.83	sp|P01023|A2MG_HUMAN
K.SFVHLEPMSHELPC(+57.02)GHTQTVQAHYILNGGTLLGLK.K	5	777.8	Carbamidomethylation	65.61	sp|P01023|A2MG_HUMAN
K.M(+15.99)VSGFIPLKPTVK.M	3	478.281	Oxidation (M)	65.58	sp|P01023|A2MG_HUMAN
K.VYDYYETDEFAIAEYNAPC(+57.02)SK.D	3	850.036	Carbamidomethylation	64.56	sp|P01023|A2MG_HUMAN
K.VDSHFR.Q	2	380.692		64.09	sp|P01023|A2MG_HUMAN
R.TGTHGLLVK.Q	2	463.278		63.59	sp|P01023|A2MG_HUMAN
R.DLKPAIVK.V	2	442.283		63.17	sp|P01023|A2MG_HUMAN
K.SLNEEAVK.K	2	445.236		62.08	sp|P01023|A2MG_HUMAN
K.SDIAPVAR.L	2	414.733		61.24	sp|P01023|A2MG_HUMAN
K.SLNEEAVKK.D	2	509.283		57.31	sp|P01023|A2MG_HUMAN
K.ALLAYAFALAGNQDKR.K	3	574.649		55.89	sp|P01023|A2MG_HUMAN
K.SSSNEEVM(+15.99)FLTVQVK.G	2	857.425	Oxidation (M)	54.26	sp|P01023|A2MG_HUMAN
K.ATVLNYLPK.C	2	509.801		48.82	sp|P01023|A2MG_HUMAN
K.GVPIPNK.V	2	362.722		48.46	sp|P01023|A2MG_HUMAN
K.DNSVHWERPQKPK.A	3	540.945		44.79	sp|P01023|A2MG_HUMAN
K.ETTFNSLLC(+57.02)PSGGEVSEELSLK.L	3	799.724	Carbamidomethylation	43.98	sp|P01023|A2MG_HUMAN
K.RTTVMVK.N	2	417.749		42.78	sp|P01023|A2MG_HUMAN
R.LVHVEEPHTETVRK.Y	4	419.227		42.65	sp|P01023|A2MG_HUMAN
R.SASNM(+15.99)AIVDVK.M	2	575.793	Oxidation (M)	39.94	sp|P01023|A2MG_HUMAN
R.VGFYESDVM(+15.99)GR.G	2	638.289	Oxidation (M)	38.11	sp|P01023|A2MG_HUMAN
K.LHTEAQIQEEGTVVELTGR.Q	3	704.032		36.38	sp|P01023|A2MG_HUMAN
R.GGPGGPGPQGPPGK.N	2	580.298		105.58	sp|P02461|CO3A1_HUMAN
K.GSPGAQGPPGAPGPLGIAGITGAR.G	2	1028.55		97.16	sp|P02461|CO3A1_HUMAN
K.SVNGQIESLISPDGSR.K	2	829.927		95.26	sp|P02461|CO3A1_HUMAN
R.GPAGPNGIPGEK.G	2	547.287		95.03	sp|P02461|CO3A1_HUMAN
R.GPVGPSGPPGK.D	2	475.259		92.02	sp|P02461|CO3A1_HUMAN
K.FTYTVLEDGC(+57.02)TK.H	2	717.339	Carbamidomethylation	91.2	sp|P02461|CO3A1_HUMAN
K.NGETGPQGPPGPTGPGGDK.G	2	860.401		90.35	sp|P02461|CO3A1_HUMAN
K.VFC(+57.02)NMETGETC(+57.02)ISANPLNVPR.K	2	1205.06	Carbamidomethylation	87.31	sp|P02461|CO3A1_HUMAN
K.SGDRGESGPAGPAGAPGPAGSR.G	3	636.639		87.09	sp|P02461|CO3A1_HUMAN
K.NSIAYMDQASGNVK.K	2	749.355		86.04	sp|P02461|CO3A1_HUMAN
K.GDAGAPGAPGGK.G	2	477.736		85.28	sp|P02461|CO3A1_HUMAN
K.SGEYWVDPNQGC(+57.02)K.L	2	770.331	Carbamidomethylation	84.68	sp|P02461|CO3A1_HUMAN
K.DGSPGEPGANGLPGAAGER.G	2	854.902		84.63	sp|P02461|CO3A1_HUMAN
K.GEPGGPGADGVPGK.D	2	597.791		84.61	sp|P02461|CO3A1_HUMAN
K.GDRGENGSPGAPGAPGHPGPPGPVGPAGK.S	3	848.75		84.04	sp|P02461|CO3A1_HUMAN
K.NSIAYM(+15.99)DQASGNVK.K	2	757.357	Oxidation (M)	82.96	sp|P02461|CO3A1_HUMAN
R.GPTGPIGPPGPAGQPGDK.G	2	800.411		80.66	sp|P02461|CO3A1_HUMAN
K.INTDEIMTSLK.S	2	632.827		80.19	sp|P02461|CO3A1_HUMAN
K.NSIAYMDQASGNVKK.A	2	813.402		78.94	sp|P02461|CO3A1_HUMAN
R.GAAGEPGRDGVPGGPGMR.G	3	546.599		78.8	sp|P02461|CO3A1_HUMAN
K.LMGSNEGEFK.A	2	556.258		78.69	sp|P02461|CO3A1_HUMAN
K.INTDEIM(+15.99)TSLK.S	2	640.826	Oxidation (M)	77.41	sp|P02461|CO3A1_HUMAN
K.FC(+57.02)HPELK.S	2	465.73	Carbamidomethylation	73.53	sp|P02461|CO3A1_HUMAN
K.VFC(+57.02)NMETGETC(+57.02)ISANPLNVPRK.H	3	846.407	Carbamidomethylation	72.68	sp|P02461|CO3A1_HUMAN
K.AGGFAPY(+79.97)YGDEPMDFK.I	2	922.866	Phosphorylation (STY)	71	sp|P02461|CO3A1_HUMAN
K.SVNGQIESLISPDGSRK.N	3	596.316		69.86	sp|P02461|CO3A1_HUMAN
K.LM(+15.99)GSNEGEFK.A	2	564.25	Oxidation (M)	65.25	sp|P02461|CO3A1_HUMAN
R.GSPGGPGAAGFPGAR.G	2	628.315		64.44	sp|P02461|CO3A1_HUMAN
R.GRPGLPGAAGAR.G	2	540.308		64.16	sp|P02461|CO3A1_HUMAN
K.AGGFAPYYGDEPM(+15.99)DFK.I	2	890.877	Oxidation (M)	63.84	sp|P02461|CO3A1_HUMAN
K.VFC(+57.02)NM(+15.99)ETGETC(+57.02)ISANPLNVPR.K	2	1213.05	Carbamidomethylation; Oxidation (M)	63.66	sp|P02461|CO3A1_HUMAN
K.GEPGGPGADGVPGKDGPR.G	2	810.398		61.79	sp|P02461|CO3A1_HUMAN
R.GSEGS(+79.97)PGHPGQPGPPGPPGAPGPC(+57.02)C(+57.02)GGVGAAAIAGIGGEK.A	4	899.908	Phosphorylation (STY); Carbamidomethylation	60.79	sp|P02461|CO3A1_HUMAN
R.GS(+79.97)EGSPGHPGQPGPPGPPGAPGPC(+57.02)C(+57.02)GGVGAAAIAGIGGEK.A	4	899.911	Phosphorylation (STY); Carbamidomethylation	59.34	sp|P02461|CO3A1_HUMAN
K.DGPPGPAGNTGAPGSPGVSGPK.G	2	937.459		58.16	sp|P02461|CO3A1_HUMAN
K.AGGFAPY(+79.97)YGDEPM(+15.99)DFK.I	2	930.86	Phosphorylation (STY); Oxidation (M)	57.46	sp|P02461|CO3A1_HUMAN
K.AGGFAPYYGDEPMDFK.I	2	882.884		56.72	sp|P02461|CO3A1_HUMAN
K.TVFEYR.T	2	407.708		52.31	sp|P02461|CO3A1_HUMAN
R.GLAGPPGMPGPR.G	2	553.796		46.14	sp|P02461|CO3A1_HUMAN
R.GENGSPGAPGAPGHPGPPGPVGPAGK.S	3	739.369		44.97	sp|P02461|CO3A1_HUMAN
R.GMPGSPGGPGSDGKPGPPGSQGESGRPGPPGPSGPR.G	4	802.381		42.55	sp|P02461|CO3A1_HUMAN
K.SGDRGESGPAGPAGAPGPAGS(+79.97)R.G	3	663.299	Phosphorylation (STY)	40.33	sp|P02461|CO3A1_HUMAN
R.EMEENFAVEAANYQDTIGR.L	2	1093.99		103.99	sp|P08670|VIME_HUMAN
R.SLYASSPGGVYATR.S	2	714.86		94.1	sp|P08670|VIME_HUMAN
R.ETNLDSLPLVDTHSK.R	2	834.93		92.67	sp|P08670|VIME_HUMAN
R.RQVDQLTNDK.A	2	608.82		90.87	sp|P08670|VIME_HUMAN
R.LQDEIQNMK.E	2	559.779		85.09	sp|P08670|VIME_HUMAN
R.EEAENTLQSFR.Q	2	662.317		82.91	sp|P08670|VIME_HUMAN
K.VELQELNDR.F	2	558.29		82	sp|P08670|VIME_HUMAN
R.LGDLYEEEMR.E	2	627.79		81.91	sp|P08670|VIME_HUMAN
K.ILLAELEQLKGQGK.S	2	770.463		81.87	sp|P08670|VIME_HUMAN
R.Q(-17.03)DVDNASLAR.L	2	536.256	Pyro-glu from Q	80.66	sp|P08670|VIME_HUMAN
K.SRLGDLYEEEMR.E	3	499.906		78.06	sp|P08670|VIME_HUMAN
R.FANYIDKVR.F	2	563.307		77.73	sp|P08670|VIME_HUMAN
K.FADLSEAANR.N	2	547.267		76.73	sp|P08670|VIME_HUMAN
R.FANYIDK.V	2	435.721		75.93	sp|P08670|VIME_HUMAN
R.Q(-17.03)VQSLTC(+57.02)EVDALK.G	2	737.371	Pyro-glu from Q; Carbamidomethylation	75.64	sp|P08670|VIME_HUMAN
R.QDVDNASLAR.L	2	544.771		74.66	sp|P08670|VIME_HUMAN
R.KVESLQEEIAFLK.K	2	767.429		73.47	sp|P08670|VIME_HUMAN
R.LQDEIQNM(+15.99)K.E	2	567.779	Oxidation (M)	73.15	sp|P08670|VIME_HUMAN
R.SYVTTSTR.T	2	457.733		70.87	sp|P08670|VIME_HUMAN
K.NLQEAEEWYK.S	2	655.307		70.37	sp|P08670|VIME_HUMAN
R.QVDQLTNDKAR.V	2	644.338		69.98	sp|P08670|VIME_HUMAN
R.QVQSLTC(+57.02)EVDALK.G	2	745.878	Carbamidomethylation	69.54	sp|P08670|VIME_HUMAN
R.QQYESVAAK.N	2	512.259		66.27	sp|P08670|VIME_HUMAN
R.QVQSLTC(+57.02)EVDALKGTNESLER.Q	3	793.063	Carbamidomethylation	65.53	sp|P08670|VIME_HUMAN
K.VESLQEEIAFLKK.L	2	767.433		64.85	sp|P08670|VIME_HUMAN
R.DNLAEDIMR.L	2	538.759		64.75	sp|P08670|VIME_HUMAN
K.ILLAELEQLK.G	2	585.362		63.7	sp|P08670|VIME_HUMAN
R.VEVERDNLAEDIM(+15.99)R.L	2	852.918	Oxidation (M)	62.29	sp|P08670|VIME_HUMAN
R.DNLAEDIM(+15.99)R.L	2	546.756	Oxidation (M)	61.57	sp|P08670|VIME_HUMAN
R.KVESLQEEIAFLKK.L	3	554.654		61.34	sp|P08670|VIME_HUMAN
R.EYQDLLNVK.M	2	561.296		61.19	sp|P08670|VIME_HUMAN
K.LQEEMLQR.E	2	523.768		60.02	sp|P08670|VIME_HUMAN
K.LQEEMLQREEAENTLQSFR.Q	3	784.388		59.83	sp|P08670|VIME_HUMAN
K.VESLQEEIAFLK.K	3	469.258		58.37	sp|P08670|VIME_HUMAN
R.FLEQQNK.I	2	453.738		57.4	sp|P08670|VIME_HUMAN
K.LLEGEESR.I	2	466.739		56.84	sp|P08670|VIME_HUMAN
K.GTNESLER.Q	2	453.219		55.99	sp|P08670|VIME_HUMAN
R.TYSLGSALRPSTSR.S	2	748.4		44.63	sp|P08670|VIME_HUMAN
K.ARVEVER.D	2	429.743		42.19	sp|P08670|VIME_HUMAN
K.LQEEMLQREEAENTLQSFRQDVDNASLAR.L	4	855.919		35.22	sp|P08670|VIME_HUMAN
R.LDLER.K	2	323.182		33.09	sp|P08670|VIME_HUMAN
R.ATAESASEC(+57.02)LPC(+57.02)DC(+57.02)NGR.S	2	949.385	Carbamidomethylation	109.41	sp|P11047|LAMC1_HUMAN
R.LC(+57.02)QC(+57.02)SDNIDPNAVGNC(+57.02)NR.L	3	702.966	Carbamidomethylation	100.7	sp|P11047|LAMC1_HUMAN
K.TEQQTADQLLAR.A	2	687.355		90.31	sp|P11047|LAMC1_HUMAN
K.HNTYGVDC(+57.02)EK.C	2	611.761	Carbamidomethylation	83.54	sp|P11047|LAMC1_HUMAN
R.LSAEDLVLEGAGLR.V	2	721.901		82.56	sp|P11047|LAMC1_HUMAN
R.NTIEETGNLAEQAR.A	2	773.38		82.46	sp|P11047|LAMC1_HUMAN
K.SYYYAISDFAVGGR.C	2	784.874		81.49	sp|P11047|LAMC1_HUMAN
R.EAQQALGSAAADATEAK.N	2	816.4		81.34	sp|P11047|LAMC1_HUMAN
R.VSVPLIAQGNSYPSETTVK.Y	2	995.531		81.28	sp|P11047|LAMC1_HUMAN
R.SWPGC(+57.02)QEC(+57.02)PAC(+57.02)YR.L	2	835.831	Carbamidomethylation	80.82	sp|P11047|LAMC1_HUMAN
R.QDIAVISDSYFPR.Y	2	755.882		78.91	sp|P11047|LAMC1_HUMAN
R.LHEATDYPWRPALTPFEFQK.L	4	612.313		76.91	sp|P11047|LAMC1_HUMAN
K.FHTSRPESFAIYK.R	3	528.275		76.17	sp|P11047|LAMC1_HUMAN
R.YFIAPAK.F	2	405.232		73.3	sp|P11047|LAMC1_HUMAN
R.DTLQEANDILNNLK.D	2	800.917		72.72	sp|P11047|LAMC1_HUMAN
K.VSDLENEAK.K	2	502.75		67.95	sp|P11047|LAMC1_HUMAN
K.C(+57.02)LPFFNDRPWR.R	3	503.246	Carbamidomethylation	66.1	sp|P11047|LAMC1_HUMAN
K.TAAEEALR.K	2	430.728		65.73	sp|P11047|LAMC1_HUMAN
R.SQEC(+57.02)YFDPELYR.S	2	803.852	Carbamidomethylation	65.53	sp|P11047|LAMC1_HUMAN
K.AFDITYVR.L	2	492.763		64.58	sp|P11047|LAMC1_HUMAN
K.TLPSGC(+57.02)FNTPSIEKP	2	824.409	Carbamidomethylation	64.12	sp|P11047|LAMC1_HUMAN
K.AC(+57.02)NC(+57.02)NLYGTMK.Q	2	666.28	Carbamidomethylation	62.65	sp|P11047|LAMC1_HUMAN
R.C(+57.02)DC(+57.02)HALGSTNGQC(+57.02)DIR.T	3	621.923	Carbamidomethylation	59.95	sp|P11047|LAMC1_HUMAN
K.DGFFGNPLAPNPADK.C	2	780.375		58.86	sp|P11047|LAMC1_HUMAN
K.DNVEGFNC(+57.02)ER.C	2	620.258	Carbamidomethylation	58.78	sp|P11047|LAMC1_HUMAN
R.C(+57.02)KPGFFNLESSNPR.G	3	551.6	Carbamidomethylation	58.75	sp|P11047|LAMC1_HUMAN
K.LNEIEGTLNK.A	2	565.807		58.41	sp|P11047|LAMC1_HUMAN
R.EAQDVKDVDQNLMDR.L	3	592.613		54.06	sp|P11047|LAMC1_HUMAN
R.LTGEC(+57.02)LK.C	2	410.716	Carbamidomethylation	51.59	sp|P11047|LAMC1_HUMAN
K.ALAEEAAK.K	2	401.719		48.63	sp|P11047|LAMC1_HUMAN
R.LIEIASR.E	2	401.245		47.47	sp|P11047|LAMC1_HUMAN
R.TGQC(+57.02)EC(+57.02)QPGITGQHC(+57.02)ER.C	3	673.282	Carbamidomethylation	46.44	sp|P11047|LAMC1_HUMAN
K.M(+15.99)EAENLEQLIDQK.L	2	788.882	Oxidation (M)	35.63	sp|P11047|LAMC1_HUMAN
R.NLEDIRK.T	2	444.253		34.97	sp|P11047|LAMC1_HUMAN
K.VFDEFKPLVEEPQNLIK.Q	2	1023.06		92.15	sp|P02768|ALBU_HUMAN
K.VHTEC(+57.02)C(+57.02)HGDLLEC(+57.02)ADDRADLAK.Y	4	647.038	Carbamidomethylation	90.78	sp|P02768|ALBU_HUMAN
K.VPQVSTPTLVEVSR.N	2	756.428		90.62	sp|P02768|ALBU_HUMAN
K.LVNEVTEFAK.T	2	575.312		85.78	sp|P02768|ALBU_HUMAN
K.KVPQVSTPTLVEVSR.N	2	820.475		84.94	sp|P02768|ALBU_HUMAN
R.LVRPEVDVMC(+57.02)TAFHDNEETFLK.K	4	663.323	Carbamidomethylation	83.8	sp|P02768|ALBU_HUMAN
K.C(+57.02)ASLQKFGER.A	2	598.301	Carbamidomethylation	83.63	sp|P02768|ALBU_HUMAN
R.RHPYFYAPELLFFAK.R	3	633.672		81.72	sp|P02768|ALBU_HUMAN
K.C(+57.02)C(+57.02)TESLVNR.R	2	569.754	Carbamidomethylation	80.93	sp|P02768|ALBU_HUMAN
K.AEFAEVSK.L	1	880.447		79.38	sp|P02768|ALBU_HUMAN
R.VTKC(+57.02)C(+57.02)TESLVNR.R	2	733.856	Carbamidomethylation	78.67	sp|P02768|ALBU_HUMAN
K.AVMDDFAAFVEK.C	2	671.823		76.59	sp|P02768|ALBU_HUMAN
K.LDELRDEGK.A	2	537.776		73.6	sp|P02768|ALBU_HUMAN
K.SHC(+57.02)IAEVENDEM(+15.99)PADLPS(+79.97)LAADFVES(+79.97)KDVC(+57.02)K.N	4	913.897	Carbamidomethylation; Oxidation (M); Phosphorylation (STY)	73.58	sp|P02768|ALBU_HUMAN
K.C(+57.02)ASLQK.F	2	353.682	Carbamidomethylation	73.31	sp|P02768|ALBU_HUMAN
K.C(+57.02)C(+57.02)AAADPHEC(+57.02)YAK.V	2	776.807	Carbamidomethylation	73.16	sp|P02768|ALBU_HUMAN
R.ETYGEMADC(+57.02)C(+57.02)AK.Q	2	717.771	Carbamidomethylation	73.13	sp|P02768|ALBU_HUMAN
R.FKDLGEENFK.A	2	613.809		71.31	sp|P02768|ALBU_HUMAN
K.SLHTLFGDK.L	2	509.275		69.99	sp|P02768|ALBU_HUMAN
K.LC(+57.02)TVATLR.E	2	467.266	Carbamidomethylation	69.28	sp|P02768|ALBU_HUMAN
K.TYETTLEK.C	2	492.748		67.98	sp|P02768|ALBU_HUMAN
R.RHPDYSVVLLLR.L	3	489.953		67.31	sp|P02768|ALBU_HUMAN
K.AAFTEC(+57.02)C(+57.02)QAADK.A	2	686.286	Carbamidomethylation	66.97	sp|P02768|ALBU_HUMAN
K.DDNPNLPR.L	2	470.728		66.71	sp|P02768|ALBU_HUMAN
K.FQNALLVR.Y	2	480.785		64.65	sp|P02768|ALBU_HUMAN
K.SHC(+57.02)IAEVENDEMPADLPS(+79.97)LAADFVES(+79.97)KDVC(+57.02)K.N	5	728.113	Carbamidomethylation; Phosphorylation (STY)	63.33	sp|P02768|ALBU_HUMAN
K.YLYEIAR.R	2	464.251		61.67	sp|P02768|ALBU_HUMAN
K.YIC(+57.02)ENQDSISSK.L	2	722.327	Carbamidomethylation	61.56	sp|P02768|ALBU_HUMAN
K.T(+79.97)PVS(+79.97)DRVT(+79.97)KC(+57.02)C(+57.02)TESLVNR.R	3	787.972	Phosphorylation (STY); Carbamidomethylation	61.33	sp|P02768|ALBU_HUMAN
K.YIC(+57.02)ENQDSISSKLK.E	2	842.917	Carbamidomethylation	61.07	sp|P02768|ALBU_HUMAN
K.YLYEIARR.H	2	542.302		60.96	sp|P02768|ALBU_HUMAN
R.LVRPEVDVMC(+57.02)TAFHDNEETFLKK.Y	4	695.35	Carbamidomethylation	58.19	sp|P02768|ALBU_HUMAN
K.QTALVELVK.H	2	500.807		54.72	sp|P02768|ALBU_HUMAN
R.RPC(+57.02)FSALEVDETYVPK.E	3	637.651	Carbamidomethylation	54.71	sp|P02768|ALBU_HUMAN
K.AAC(+57.02)LLPK.L	2	386.722	Carbamidomethylation	52.14	sp|P02768|ALBU_HUMAN
K.DLGEENFK.A	2	476.224		52.04	sp|P02768|ALBU_HUMAN
K.VHT(+79.97)EC(+57.02)C(+57.02)HGDLLEC(+57.02)ADDRADLAK.Y	4	667.023	Phosphorylation (STY); Carbamidomethylation	51.11	sp|P02768|ALBU_HUMAN
K.TPVSDRVTK.C	2	501.773		50.41	sp|P02768|ALBU_HUMAN
K.LVTDLTK.V	2	395.24		49.39	sp|P02768|ALBU_HUMAN
K.T(+79.97)PVSDRVTKC(+57.02)C(+57.02)TESLVNR.R	2	1101.49	Phosphorylation (STY); Carbamidomethylation	49.25	sp|P02768|ALBU_HUMAN
K.C(+57.02)C(+57.02)T(+79.97)ESLVNR.R	2	609.742	Carbamidomethylation; Phosphorylation (STY)	46.48	sp|P02768|ALBU_HUMAN
K.TPVSDR.V	2	337.67		46.41	sp|P02768|ALBU_HUMAN
K.SHC(+57.02)IAEVENDEM(+15.99)PADLPSLAADFVES(+79.97)KDVC(+57.02)K.N	4	893.901	Carbamidomethylation; Oxidation (M); Phosphorylation (STY)	45.56	sp|P02768|ALBU_HUMAN
K.QNC(+57.02)ELFEQLGEYK.F	2	829.381	Carbamidomethylation	45.42	sp|P02768|ALBU_HUMAN
K.Y(+79.97)LYEIAR.R	2	504.24	Phosphorylation (STY)	43.63	sp|P02768|ALBU_HUMAN
K.EC(+57.02)C(+57.02)EKPLLEK.S	2	653.297	Carbamidomethylation	41.92	sp|P02768|ALBU_HUMAN
K.LKEC(+57.02)C(+57.02)EKPLLEK.S	2	773.884	Carbamidomethylation	41.18	sp|P02768|ALBU_HUMAN
K.Y(+79.97)IC(+57.02)ENQDSISSK.L	2	762.306	Phosphorylation (STY); Carbamidomethylation	40.91	sp|P02768|ALBU_HUMAN
K.Q(-17.03)NC(+57.02)ELFEQLGEYKFQNALLVR.Y	4	646.308	Pyro-glu from Q; Carbamidomethylation	39.43	sp|P02768|ALBU_HUMAN
K.SHC(+57.02)IAEVENDEM(+15.99)PADLPSLAADFVESKDVC(+57.02)K.N	4	873.913	Carbamidomethylation; Oxidation (M)	38.16	sp|P02768|ALBU_HUMAN
R.LSQRFPK.A	2	438.251		36.24	sp|P02768|ALBU_HUMAN
K.C(+57.02)C(+57.02)TESLVNRRPC(+57.02)FSALEVDETYVPK.E	5	606.882	Carbamidomethylation	35.03	sp|P02768|ALBU_HUMAN
K.Q(-17.03)EPERNEC(+57.02)FLQHK.D	3	566.596	Pyro-glu from Q; Carbamidomethylation	33.22	sp|P02768|ALBU_HUMAN
R.VPGTSTSATLTGLTR.G	2	731.403		93.3	sp|P02751|FINC_HUMAN
K.VREEVVTVGNSVNEGLNQPTDDSC(+57.02)FDPYTVSHYAVGDEWER.M	4	1168.28	Carbamidomethylation	92.7	sp|P02751|FINC_HUMAN
K.IYLYTLNDNAR.S	2	678.353		89.8	sp|P02751|FINC_HUMAN
R.TNTNVNC(+57.02)PIEC(+57.02)FMPLDVQADREDSRE	3	1037.46	Carbamidomethylation	89.46	sp|P02751|FINC_HUMAN
K.DTLTSRPAQGVVTTLENVSPPRR.A	4	624.339		89.24	sp|P02751|FINC_HUMAN
K.TETITGFQVDAVPANGQTPIQR.T	2	1172.11		87.98	sp|P02751|FINC_HUMAN
R.VDVIPVNLPGEHGQR.L	3	543.963		86.47	sp|P02751|FINC_HUMAN
R.SYTITGLQPGTDYK.I	2	772.389		86.27	sp|P02751|FINC_HUMAN
R.VGDTYERPK.D	2	532.772		84.78	sp|P02751|FINC_HUMAN
R.WSRPQAPITGYR.I	3	477.922		84.39	sp|P02751|FINC_HUMAN
R.SSPVVIDASTAIDAPSNLR.F	2	957.005		83.68	sp|P02751|FINC_HUMAN
R.HTSVQTTSSGSGPFTDVR.A	3	621.967		82.6	sp|P02751|FINC_HUMAN
R.RPGGEPSPEGTTGQSYNQYSQR.Y	3	799.368		78.49	sp|P02751|FINC_HUMAN
R.AAVYQPQPHPQPPPYGHC(+57.02)VTDSGVVYSVGMQWLK.T	4	949.225	Carbamidomethylation	77.87	sp|P02751|FINC_HUMAN
K.GLAFTDVDVDSIK.I	2	690.356		76.46	sp|P02751|FINC_HUMAN
K.WLPSSSPVTGYR.V	2	675.348		76.42	sp|P02751|FINC_HUMAN
K.GLKPGVVYEGQLISIQQYGHQEVTR.F	4	700.627		76.29	sp|P02751|FINC_HUMAN
K.DTLTSRPAQGVVTTLENVSPPR.R	3	780.089		74.58	sp|P02751|FINC_HUMAN
R.TFYSC(+57.02)TTEGR.Q	2	611.266	Carbamidomethylation	74.49	sp|P02751|FINC_HUMAN
K.IAWESPQGQVSR.Y	2	679.342		73.19	sp|P02751|FINC_HUMAN
K.VFAVSHGR.E	2	436.74		72.74	sp|P02751|FINC_HUMAN
R.STTPDITGYR.I	2	555.775		72.02	sp|P02751|FINC_HUMAN
K.VTIM(+15.99)WTPPESAVTGYR.V	2	912.459	Oxidation (M)	69.3	sp|P02751|FINC_HUMAN
R.DLQFVEVTDVK.V	2	646.841		68.86	sp|P02751|FINC_HUMAN
K.HYQINQQWER.T	2	701.34		66.31	sp|P02751|FINC_HUMAN
K.YEVSVYALK.D	2	536.288		61.6	sp|P02751|FINC_HUMAN
R.NLQPASEYTVSLVAIK.G	3	578.322		57.21	sp|P02751|FINC_HUMAN
K.YVHGVR.Y	2	365.703		56.96	sp|P02751|FINC_HUMAN
R.GNLLQC(+57.02)IC(+57.02)TGNGR.G	2	731.849	Carbamidomethylation	53.98	sp|P02751|FINC_HUMAN
K.LGVRPSQGGEAPR.E	2	662.361		53.83	sp|P02751|FINC_HUMAN
R.TIKPDVR.S	2	414.751		52.23	sp|P02751|FINC_HUMAN
R.GFNC(+57.02)ESKPEAEETC(+57.02)FDK.Y	2	1024.42	Carbamidomethylation	45.37	sp|P02751|FINC_HUMAN
R.LTVGLTR.R	2	380.242		43.05	sp|P02751|FINC_HUMAN
R.ISC(+57.02)TIANR.C	2	467.742	Carbamidomethylation	42.55	sp|P02751|FINC_HUMAN
R.ESKPLTAQQTTK.L	3	444.577		41.1	sp|P02751|FINC_HUMAN
R.QYNVGPSVSKYPLR.N	3	536.627		40	sp|P02751|FINC_HUMAN
R.ITGYIIK.Y	2	404.254		37.89	sp|P02751|FINC_HUMAN
K.DIENQYETQITQIEHEVSSSGQEVQSSAK.E	3	1088.85		109.29	sp|P35527|K1C9_HUMAN
R.HGVQELEIELQSQLSK.K	2	919.49		97.44	sp|P35527|K1C9_HUMAN
R.SGGGGGGGLGSGGSIR.S	2	616.803		96.5	sp|P35527|K1C9_HUMAN
K.EIETYHNLLEGGQEDFESSGAGK.I	3	837.378		93.85	sp|P35527|K1C9_HUMAN
R.GGSGGSHGGGSGFGGESGGSYGGGEEASGSGGGYGGGSGK.S	3	1075.1		92.82	sp|P35527|K1C9_HUMAN
R.GGSGGSYGGGGSGGGYGGGSGSR.G	2	896.369		91.49	sp|P35527|K1C9_HUMAN
K.VQALEEANNDLENK.I	2	793.888		87.28	sp|P35527|K1C9_HUMAN
R.QGVDADINGLR.Q	2	579.299		82.37	sp|P35527|K1C9_HUMAN
K.STMQELNSR.L	2	533.254		81.4	sp|P35527|K1C9_HUMAN
K.SDLEM(+15.99)QYETLQEELM(+15.99)ALKK.N	3	777.712	Oxidation (M)	78.27	sp|P35527|K1C9_HUMAN
R.QEYEQLIAK.N	2	561.295		76.86	sp|P35527|K1C9_HUMAN
K.TLLDIDNTR.M	2	530.785		75.29	sp|P35527|K1C9_HUMAN
K.STM(+15.99)QELNSR.L	2	541.251	Oxidation (M)	72.57	sp|P35527|K1C9_HUMAN
R.MTLDDFR.I	2	449.209		71.38	sp|P35527|K1C9_HUMAN
R.Q(-17.03)GVDADINGLR.Q	2	570.786	Pyro-glu from Q	69.71	sp|P35527|K1C9_HUMAN
R.QVLDNLTM(+15.99)EK.S	2	603.807	Oxidation (M)	69.07	sp|P35527|K1C9_HUMAN
K.IQDWYDK.K	2	484.23		68.68	sp|P35527|K1C9_HUMAN
R.QEIEC(+57.02)QNQEYSLLLSIK.M	2	1048.03	Carbamidomethylation	65.83	sp|P35527|K1C9_HUMAN
K.FEMEQNLR.Q	2	533.751		65.81	sp|P35527|K1C9_HUMAN
K.DQIVDLTVGNNK.T	2	658.348		65.46	sp|P35527|K1C9_HUMAN
R.GGGGSFGYSYGGGSGGGFSASSLGGGFGGGSR.G	3	902.393		64.73	sp|P35527|K1C9_HUMAN
R.M(+15.99)TLDDFR.I	2	457.209	Oxidation (M)	63.95	sp|P35527|K1C9_HUMAN
R.HGVQELEIELQSQLSKK.A	3	656.026		61.36	sp|P35527|K1C9_HUMAN
K.FEM(+15.99)EQNLR.Q	2	541.751	Oxidation (M)	60.46	sp|P35527|K1C9_HUMAN
K.TLNDMRQEYEQLIAK.N	2	926.468		60.42	sp|P35527|K1C9_HUMAN
R.LASYLDK.V	2	405.225		60.01	sp|P35527|K1C9_HUMAN
K.SDLEMQYETLQEELM(+15.99)ALKK.N	3	772.379	Oxidation (M)	58.9	sp|P35527|K1C9_HUMAN
R.Q(-17.03)VLDNLTM(+15.99)EK.S	2	595.293	Pyro-glu from Q; Oxidation (M)	57.63	sp|P35527|K1C9_HUMAN
K.EEM(+15.99)SQLTGQNSGDVNVEINVAPGKDLTK.T	3	997.154	Oxidation (M)	56.75	sp|P35527|K1C9_HUMAN
R.FSSSSGYGGGSSR.V	2	618.269		55.77	sp|P35527|K1C9_HUMAN
K.VQALEEANNDLENKIQDWYDK.K	3	845.745		54.84	sp|P35527|K1C9_HUMAN
K.KGPAAIQK.N	2	406.752		51.59	sp|P35527|K1C9_HUMAN
K.TLNDM(+15.99)RQEYEQLIAK.N	3	623.312	Oxidation (M)	51.52	sp|P35527|K1C9_HUMAN
K.EVTQLR.H	2	373.214		41.07	sp|P35527|K1C9_HUMAN
R.GSSGGGC(+57.02)FGGSSGGYGGLGGFGGGSFR.G	2	1172	Carbamidomethylation	123.41	sp|P13645|K1C10_HUMAN
R.SQYEQLAEQNRK.D	2	747.373		90.58	sp|P13645|K1C10_HUMAN
R.SLLEGEGSSGGGGR.G	2	631.804		86.69	sp|P13645|K1C10_HUMAN
K.IRLENEIQTYR.S	2	717.89		86.12	sp|P13645|K1C10_HUMAN
K.ELTTEIDNNIEQISSYK.S	2	998.993		83.9	sp|P13645|K1C10_HUMAN
R.LENEIQTYR.S	2	583.294		83.77	sp|P13645|K1C10_HUMAN
R.ALEESNYELEGK.I	2	691.332		80.73	sp|P13645|K1C10_HUMAN
R.AETEC(+57.02)QNTEYQQLLDIK.I	2	1042	Carbamidomethylation	80.13	sp|P13645|K1C10_HUMAN
K.GSLGGGFSSGGFSGGSFSR.G	2	854.396		80.04	sp|P13645|K1C10_HUMAN
R.NVSTGDVNVEM(+15.99)NAAPGVDLTQLLNNM(+15.99)R.S	3	968.801	Oxidation (M)	77.29	sp|P13645|K1C10_HUMAN
K.VTMQNLNDR.L	2	545.77		77.13	sp|P13645|K1C10_HUMAN
K.QSLEASLAETEGR.Y	2	695.848		75.68	sp|P13645|K1C10_HUMAN
K.DAEAWFNEK.S	2	555.251		75.47	sp|P13645|K1C10_HUMAN
K.YENEVALR.Q	2	497.253		73.78	sp|P13645|K1C10_HUMAN
R.QSVEADINGLR.R	2	601.311		72.4	sp|P13645|K1C10_HUMAN
K.SKELTTEIDNNIEQISSYK.S	3	738.038		70.93	sp|P13645|K1C10_HUMAN
K.NHEEEMKDLR.N	2	650.804		70.71	sp|P13645|K1C10_HUMAN
R.LASYLDKVR.A	2	532.809		70.54	sp|P13645|K1C10_HUMAN
R.VLDELTLTK.A	2	516.303		70.52	sp|P13645|K1C10_HUMAN
K.VTM(+15.99)QNLNDR.L	2	553.77	Oxidation (M)	70.5	sp|P13645|K1C10_HUMAN
R.QSVEADINGLRR.V	3	453.246		69.03	sp|P13645|K1C10_HUMAN
K.Q(-17.03)SLEASLAETEGR.Y	2	687.332	Pyro-glu from Q	67.27	sp|P13645|K1C10_HUMAN
R.Q(-17.03)SVEADINGLRR.V	2	670.849	Pyro-glu from Q	61.77	sp|P13645|K1C10_HUMAN
R.LASYLDK.V	2	405.225		60.01	sp|P13645|K1C10_HUMAN
R.LAADDFR.L	2	404.204		58.18	sp|P13645|K1C10_HUMAN
K.NHEEEM(+15.99)KDLR.N	3	439.536	Oxidation (M)	51.8	sp|P13645|K1C10_HUMAN
K.SEITELRR.N	2	502.279		49.41	sp|P13645|K1C10_HUMAN
K.TIDDLK.N	2	352.695		49.34	sp|P13645|K1C10_HUMAN
R.RVLDELTLTK.A	2	594.354		47.47	sp|P13645|K1C10_HUMAN
K.SEITELR.R	2	424.228		47.46	sp|P13645|K1C10_HUMAN
K.IKEWYEK.H	2	498.263		38.67	sp|P13645|K1C10_HUMAN
K.KNHEEEMKDLR.N	3	476.902		35.78	sp|P13645|K1C10_HUMAN
K.RAGNSLAASTAEETAGSAQGR.A	3	668.997		98.38	sp|P55268|LAMB2_HUMAN
R.GPLGDQYQTVK.A	2	603.317		97.92	sp|P55268|LAMB2_HUMAN
K.HSNFLGAYDSIR.H	2	690.339		89.94	sp|P55268|LAMB2_HUMAN
R.IQNVVTSFAPQR.R	2	680.372		89.66	sp|P55268|LAMB2_HUMAN
K.LSAHTHTLSLTDINELVC(+57.02)GAPGDAPC(+57.02)ATSPC(+57.02)GGAGC(+57.02)RDEDGQPR.C	5	925.024	Carbamidomethylation	86.65	sp|P55268|LAMB2_HUMAN
R.YFSYDC(+57.02)GADFPGVPLAPPR.H	2	1065	Carbamidomethylation	86.2	sp|P55268|LAMB2_HUMAN
R.AGNSLAASTAEETAGSAQGR.A	2	924.937		85.72	sp|P55268|LAMB2_HUMAN
K.AETVQAALEEAQR.A	2	708.361		80.7	sp|P55268|LAMB2_HUMAN
R.DGFFGLSISDR.L	2	607.297		79.53	sp|P55268|LAMB2_HUMAN
R.YSEIEPSTEGEVIYR.V	2	886.43		78.86	sp|P55268|LAMB2_HUMAN
K.LGIVQGIVGAR.N	2	541.839		77.6	sp|P55268|LAMB2_HUMAN
R.SLADVDAILAR.T	2	572.324		75.49	sp|P55268|LAMB2_HUMAN
R.DLLQAAQDK.L	2	501.267		72.23	sp|P55268|LAMB2_HUMAN
R.LQELEGTYEENER.A	2	805.373		71.43	sp|P55268|LAMB2_HUMAN
R.LVTPGETPSWTGSGFVR.L	2	895.961		69.19	sp|P55268|LAMB2_HUMAN
R.GIDTPQC(+57.02)HR.F	2	542.255	Carbamidomethylation	67.57	sp|P55268|LAMB2_HUMAN
K.DFLNQEGADPDSIEMVATR.V	2	1054.49		67.15	sp|P55268|LAMB2_HUMAN
R.IQNVVTSFAPQRR.A	3	505.953		65.39	sp|P55268|LAMB2_HUMAN
K.AAQLDGLEAR.M	2	522.278		64.52	sp|P55268|LAMB2_HUMAN
R.Q(-17.03)LDQHLDLLK.H	2	603.331	Pyro-glu from Q	63.51	sp|P55268|LAMB2_HUMAN
R.RAEQLLQDAR.R	2	600.331		60.13	sp|P55268|LAMB2_HUMAN
R.AQEAEQLLR.G	2	529.283		59.71	sp|P55268|LAMB2_HUMAN
K.C(+57.02)FLC(+57.02)DSR.R	2	479.2	Carbamidomethylation	59.5	sp|P55268|LAMB2_HUMAN
R.AEQLRDEAR.D	2	544.28		57.68	sp|P55268|LAMB2_HUMAN
R.ALAEGGSILSR.V	2	537.302		57.54	sp|P55268|LAMB2_HUMAN
R.C(+57.02)EAC(+57.02)APGHFGDPSRPGGR.C	3	643.284	Carbamidomethylation	57.2	sp|P55268|LAMB2_HUMAN
R.VVQDLAAR.T	2	436.254		56.36	sp|P55268|LAMB2_HUMAN
R.QLDALLEALK.L	2	557.332		56.14	sp|P55268|LAMB2_HUMAN
R.GQVLDVVER.L	2	507.782		53.75	sp|P55268|LAMB2_HUMAN
R.QLDQHLDLLK.H	2	611.845		47.92	sp|P55268|LAMB2_HUMAN
K.EHVVGTR.C	2	399.217		47.54	sp|P55268|LAMB2_HUMAN
R.LHTLGDNLLDPR.R	2	682.373		46.48	sp|P55268|LAMB2_HUMAN
R.RPFSAR.D	2	367.21		46.21	sp|P55268|LAMB2_HUMAN
R.IQNLLK.I	2	364.737		39.6	sp|P55268|LAMB2_HUMAN
R.TGAFGLR.C	2	361.204		32.9	sp|P55268|LAMB2_HUMAN
R.C(+57.02)SVC(+57.02)EAPAIAIAVHSQDVSIPHC(+57.02)PAGWR.S	4	772.871	Carbamidomethylation	118.09	sp|P08572|CO4A2_HUMAN
K.AHNQDLGLAGSC(+57.02)LAR.F	2	791.897	Carbamidomethylation	97.22	sp|P08572|CO4A2_HUMAN
R.GDPGPPGPPPVILPGMK.D	2	813.443		95.61	sp|P08572|CO4A2_HUMAN
R.GEQGFMGNTGPTGAVGDRGPK.G	3	678.324		94.33	sp|P08572|CO4A2_HUMAN
R.ATPFIEC(+57.02)NGGR.G	2	611.289	Carbamidomethylation	89.95	sp|P08572|CO4A2_HUMAN
R.GLPGEVLGAQPGPR.G	2	674.375		88.6	sp|P08572|CO4A2_HUMAN
R.RGPPGAPGEM(+15.99)GPQGPPGEPGFR.G	3	721.015	Oxidation (M)	84.39	sp|P08572|CO4A2_HUMAN
R.GEQGFMGNTGPTGAVGDR.G	2	875.896		83.4	sp|P08572|CO4A2_HUMAN
R.GQPGPVGPQGYNGPPGLQGFPGLQGR.K	3	844.767		83.21	sp|P08572|CO4A2_HUMAN
K.HSQTDQEPMC(+57.02)PVGMNK.L	3	620.27	Carbamidomethylation	81.68	sp|P08572|CO4A2_HUMAN
R.GLDGYQGPDGPR.G	2	616.288		81.61	sp|P08572|CO4A2_HUMAN
K.IAVQPGTVGPQGR.R	2	640.365		80.33	sp|P08572|CO4A2_HUMAN
R.GVSGFPGADGIPGHPGQGGPR.G	3	639.651		72.15	sp|P08572|CO4A2_HUMAN
R.EGFPGPPGFIGPR.G	2	664.347		70.89	sp|P08572|CO4A2_HUMAN
R.SVSIGYLLVK.H	2	539.831		70.47	sp|P08572|CO4A2_HUMAN
K.FDVPC(+57.02)GGR.D	2	454.208	Carbamidomethylation	67.37	sp|P08572|CO4A2_HUMAN
R.AGFPGLPGSPGAR.G	2	592.316		61.86	sp|P08572|CO4A2_HUMAN
K.LWSGYSLLYFEGQEK.A	2	910.447		59.94	sp|P08572|CO4A2_HUMAN
K.SYWLSTTAPLPM(+15.99)M(+15.99)PVAEDEIKPYISR.C	3	1009.84	Oxidation (M)	56.55	sp|P08572|CO4A2_HUMAN
R.AVGGDRQEAIQPGC(+57.02)IGGPK.G	3	637.327	Carbamidomethylation	48.43	sp|P08572|CO4A2_HUMAN
K.GDTGNPGAPGTPGTK.G	2	663.82		44.65	sp|P08572|CO4A2_HUMAN
K.GSEGEPGIR.G	2	451.227		36.76	sp|P08572|CO4A2_HUMAN
R.RPISADSAIMNPASK.V	3	519.942		91.86	sp|Q00610|CLH1_HUMAN
K.LHIIEVGTPPTGNQPFPK.K	3	649.027		91.55	sp|Q00610|CLH1_HUMAN
K.VIQC(+57.02)FAETGQVQK.I	2	754.383	Carbamidomethylation	89.34	sp|Q00610|CLH1_HUMAN
R.HSSLAGC(+57.02)QIINYR.T	3	506.92	Carbamidomethylation	87.96	sp|Q00610|CLH1_HUMAN
R.LASTLVHLGEYQAAVDGAR.K	3	657.683		87.29	sp|Q00610|CLH1_HUMAN
K.SVNESLNNLFITEEDYQALR.T	3	785.725		86.38	sp|Q00610|CLH1_HUMAN
R.ISGETIFVTAPHEATAGIIGVNR.K	3	785.093		84.34	sp|Q00610|CLH1_HUMAN
R.GQFSTDELVAEVEK.R	2	776.381		83.77	sp|Q00610|CLH1_HUMAN
K.TLQIFNIEMK.S	2	618.84		83.01	sp|Q00610|CLH1_HUMAN
R.NNLAGAEELFAR.K	2	652.836		82.23	sp|Q00610|CLH1_HUMAN
K.NNRPSEGPLQTR.L	2	684.854		81.62	sp|Q00610|CLH1_HUMAN
K.VSQPIEGHAASFAQFK.M	2	858.944		81.33	sp|Q00610|CLH1_HUMAN
K.LLYNNVSNFGR.L	2	648.842		79.23	sp|Q00610|CLH1_HUMAN
K.IYIDSNNNPER.F	2	667.822		79.15	sp|Q00610|CLH1_HUMAN
R.TSIDAYDNFDNISLAQR.L	2	971.967		77.98	sp|Q00610|CLH1_HUMAN
R.GQC(+57.02)DLELINVC(+57.02)NENSLFK.S	3	718.342	Carbamidomethylation	76.88	sp|Q00610|CLH1_HUMAN
K.FNALFAQGNYSEAAK.V	2	815.897		75.2	sp|Q00610|CLH1_HUMAN
R.RKDPELWGSVLLESNPYR.R	4	540.538		74.96	sp|Q00610|CLH1_HUMAN
R.ISGETIFVTAPHEATAGIIGVNRK.G	4	621.093		72.78	sp|Q00610|CLH1_HUMAN
K.SVDPTLALSVYLR.A	2	717.405		72.18	sp|Q00610|CLH1_HUMAN
K.WLLLTGISAQQNR.V	2	750.421		71.13	sp|Q00610|CLH1_HUMAN
K.HELIEFR.R	2	472.255		70.42	sp|Q00610|CLH1_HUMAN
R.GQFSTDELVAEVEKR.N	3	569.959		68.32	sp|Q00610|CLH1_HUMAN
K.LEC(+57.02)SEELGDLVK.S	2	696.341	Carbamidomethylation	65	sp|Q00610|CLH1_HUMAN
R.LAELEEFINGPNNAHIQQVGDR.C	3	822.081		63.17	sp|Q00610|CLH1_HUMAN
R.ENPYYDSR.V	2	522.227		61.29	sp|Q00610|CLH1_HUMAN
R.AVNYFSK.V	2	414.716		59.14	sp|Q00610|CLH1_HUMAN
K.HDVVFLITK.Y	2	536.314		57.35	sp|Q00610|CLH1_HUMAN
K.IVLDNSVFSEHR.N	3	472.583		57.24	sp|Q00610|CLH1_HUMAN
K.QLPLVKPYLR.S	3	409.594		53.41	sp|Q00610|CLH1_HUMAN
K.Q(-17.03)LPLVKPYLR.S	2	605.373	Pyro-glu from Q	53.36	sp|Q00610|CLH1_HUMAN
R.IAAYLFK.G	2	413.248		51.14	sp|Q00610|CLH1_HUMAN
M.A(+42.01)QILPIR.F	2	426.769	Acetylation (Protein N-term)	45.52	sp|Q00610|CLH1_HUMAN
K.NLILVVR.G	2	413.78		32.66	sp|Q00610|CLH1_HUMAN
R.RPISADSAIMNPASK.V	3	519.942		91.86	A0A087WVQ6|A0A087WVQ6_HUMAN
K.LHIIEVGTPPTGNQPFPK.K	3	649.027		91.55	A0A087WVQ6|A0A087WVQ6_HUMAN
K.VIQC(+57.02)FAETGQVQK.I	2	754.383	Carbamidomethylation	89.34	A0A087WVQ6|A0A087WVQ6_HUMAN
R.HSSLAGC(+57.02)QIINYR.T	3	506.92	Carbamidomethylation	87.96	A0A087WVQ6|A0A087WVQ6_HUMAN
R.LASTLVHLGEYQAAVDGAR.K	3	657.683		87.29	A0A087WVQ6|A0A087WVQ6_HUMAN
K.SVNESLNNLFITEEDYQALR.T	3	785.725		86.38	A0A087WVQ6|A0A087WVQ6_HUMAN
R.ISGETIFVTAPHEATAGIIGVNR.K	3	785.093		84.34	A0A087WVQ6|A0A087WVQ6_HUMAN
R.GQFSTDELVAEVEK.R	2	776.381		83.77	A0A087WVQ6|A0A087WVQ6_HUMAN
K.TLQIFNIEMK.S	2	618.84		83.01	A0A087WVQ6|A0A087WVQ6_HUMAN
R.NNLAGAEELFAR.K	2	652.836		82.23	A0A087WVQ6|A0A087WVQ6_HUMAN
K.NNRPSEGPLQTR.L	2	684.854		81.62	A0A087WVQ6|A0A087WVQ6_HUMAN
K.VSQPIEGHAASFAQFK.M	2	858.944		81.33	A0A087WVQ6|A0A087WVQ6_HUMAN
K.LLYNNVSNFGR.L	2	648.842		79.23	A0A087WVQ6|A0A087WVQ6_HUMAN
K.IYIDSNNNPER.F	2	667.822		79.15	A0A087WVQ6|A0A087WVQ6_HUMAN
R.TSIDAYDNFDNISLAQR.L	2	971.967		77.98	A0A087WVQ6|A0A087WVQ6_HUMAN
R.GQC(+57.02)DLELINVC(+57.02)NENSLFK.S	3	718.342	Carbamidomethylation	76.88	A0A087WVQ6|A0A087WVQ6_HUMAN
K.FNALFAQGNYSEAAK.V	2	815.897		75.2	A0A087WVQ6|A0A087WVQ6_HUMAN
R.RKDPELWGSVLLESNPYR.R	4	540.538		74.96	A0A087WVQ6|A0A087WVQ6_HUMAN
R.ISGETIFVTAPHEATAGIIGVNRK.G	4	621.093		72.78	A0A087WVQ6|A0A087WVQ6_HUMAN
K.SVDPTLALSVYLR.A	2	717.405		72.18	A0A087WVQ6|A0A087WVQ6_HUMAN
K.WLLLTGISAQQNR.V	2	750.421		71.13	A0A087WVQ6|A0A087WVQ6_HUMAN
K.HELIEFR.R	2	472.255		70.42	A0A087WVQ6|A0A087WVQ6_HUMAN
R.GQFSTDELVAEVEKR.N	3	569.959		68.32	A0A087WVQ6|A0A087WVQ6_HUMAN
K.LEC(+57.02)SEELGDLVK.S	2	696.341	Carbamidomethylation	65	A0A087WVQ6|A0A087WVQ6_HUMAN
R.LAELEEFINGPNNAHIQQVGDR.C	3	822.081		63.17	A0A087WVQ6|A0A087WVQ6_HUMAN
R.ENPYYDSR.V	2	522.227		61.29	A0A087WVQ6|A0A087WVQ6_HUMAN
R.AVNYFSK.V	2	414.716		59.14	A0A087WVQ6|A0A087WVQ6_HUMAN
K.HDVVFLITK.Y	2	536.314		57.35	A0A087WVQ6|A0A087WVQ6_HUMAN
K.IVLDNSVFSEHR.N	3	472.583		57.24	A0A087WVQ6|A0A087WVQ6_HUMAN
K.QLPLVKPYLR.S	3	409.594		53.41	A0A087WVQ6|A0A087WVQ6_HUMAN
K.Q(-17.03)LPLVKPYLR.S	2	605.373	Pyro-glu from Q	53.36	A0A087WVQ6|A0A087WVQ6_HUMAN
R.IAAYLFK.G	2	413.248		51.14	A0A087WVQ6|A0A087WVQ6_HUMAN
M.A(+42.01)QILPIR.F	2	426.769	Acetylation (Protein N-term)	45.52	A0A087WVQ6|A0A087WVQ6_HUMAN
K.NLILVVR.G	2	413.78		32.66	A0A087WVQ6|A0A087WVQ6_HUMAN
R.TTGIVMDSGDGVTHTVPIYEGYALPHAILR.L	3	1061.88		109.39	sp|P60709|ACTB_HUMAN
K.SYELPDGQVITIGNER.F	2	895.957		97.45	sp|P60709|ACTB_HUMAN
R.HQGVMVGMGQK.D	2	586.293		96.22	sp|P60709|ACTB_HUMAN
R.TTGIVM(+15.99)DSGDGVTHTVPIYEGYALPHAILR.L	3	1067.22	Oxidation (M)	90.04	sp|P60709|ACTB_HUMAN
K.Q(-17.03)EYDESGPSIVHR.K	2	750.343	Pyro-glu from Q	88.93	sp|P60709|ACTB_HUMAN
K.DSYVGDEAQSK.R	2	599.767		88	sp|P60709|ACTB_HUMAN
K.DLYANTVLSGGTTMYPGIADR.M	2	1108.04		87.79	sp|P60709|ACTB_HUMAN
K.AGFAGDDAPR.A	2	488.728		85.33	sp|P60709|ACTB_HUMAN
K.DSYVGDEAQSKR.G	2	677.817		84.2	sp|P60709|ACTB_HUMAN
K.QEYDESGPSIVHR.K	2	758.856		82.13	sp|P60709|ACTB_HUMAN
K.EITALAPSTMK.I	2	581.313		81.46	sp|P60709|ACTB_HUMAN
M.D(+42.01)DDIAALVVDNGSGMC(+57.02)K.A	2	911.408	Acetylation (Protein N-term); Carbamidomethylation	79.55	sp|P60709|ACTB_HUMAN
K.Q(-17.03)EYDESGPSIVHRK.C	2	814.388	Pyro-glu from Q	79.36	sp|P60709|ACTB_HUMAN
K.IWHHTFYNELR.V	3	505.923		77.54	sp|P60709|ACTB_HUMAN
R.GYSFTTTAER.E	2	566.768		77.13	sp|P60709|ACTB_HUMAN
R.AVFPSIVGRPR.H	2	599.857		76.55	sp|P60709|ACTB_HUMAN
R.VAPEEHPVLLTEAPLNPK.A	3	652.029		75.61	sp|P60709|ACTB_HUMAN
M.D(+42.01)DDIAALVVDNGSGM(+15.99)C(+57.02)K.A	2	919.406	Acetylation (Protein N-term); Oxidation (M); Carbamidomethylation	75.29	sp|P60709|ACTB_HUMAN
K.EITALAPSTM(+15.99)K.I	2	589.311	Oxidation (M)	72.94	sp|P60709|ACTB_HUMAN
K.C(+57.02)DVDIRK.D	2	453.231	Carbamidomethylation	72.9	sp|P60709|ACTB_HUMAN
R.C(+57.02)PEALFQPSFLGM(+15.99)ESC(+57.02)GIHETTFNSIM(+15.99)K.C	3	1088.49	Carbamidomethylation; Oxidation (M)	69.9	sp|P60709|ACTB_HUMAN
R.FRC(+57.02)PEALFQPSFLGM(+15.99)ESC(+57.02)GIHETTFNSIM(+15.99)K.C	4	892.411	Carbamidomethylation; Oxidation (M)	68.79	sp|P60709|ACTB_HUMAN
R.HQGVM(+15.99)VGM(+15.99)GQK.D	2	602.284	Oxidation (M)	68.78	sp|P60709|ACTB_HUMAN
K.DLYANTVLSGGTTM(+15.99)YPGIADR.M	2	1116.04	Oxidation (M)	66.31	sp|P60709|ACTB_HUMAN
K.QEYDESGPSIVHRK.C	2	822.905		59.57	sp|P60709|ACTB_HUMAN
R.DLTDYLM(+15.99)K.I	2	507.747	Oxidation (M)	57.68	sp|P60709|ACTB_HUMAN
R.HQGVMVGM(+15.99)GQK.D	2	594.284	Oxidation (M)	56.29	sp|P60709|ACTB_HUMAN
K.IIAPPER.K	2	398.241		55.19	sp|P60709|ACTB_HUMAN
K.C(+57.02)DVDIR.K	2	389.182	Carbamidomethylation	53.91	sp|P60709|ACTB_HUMAN
K.LC(+57.02)YVALDFEQEM(+15.99)ATAASSSSLEK.S	3	856.061	Carbamidomethylation; Oxidation (M)	48.09	sp|P60709|ACTB_HUMAN
K.IIAPPERK.Y	2	462.288		45.33	sp|P60709|ACTB_HUMAN
K.RGILTLK.Y	2	400.772		40.27	sp|P60709|ACTB_HUMAN
K.ILTER.G	2	316.193		39.58	sp|P60709|ACTB_HUMAN
R.LDLAGR.D	2	322.69		37.09	sp|P60709|ACTB_HUMAN
R.DLTDYLMK.I	2	499.747		35.79	sp|P60709|ACTB_HUMAN
R.TTGIVMDSGDGVTHTVPIYEGYALPHAILR.L	3	1061.88		109.39	sp|P63261|ACTG_HUMAN
K.SYELPDGQVITIGNER.F	2	895.957		97.45	sp|P63261|ACTG_HUMAN
R.HQGVMVGMGQK.D	2	586.293		96.22	sp|P63261|ACTG_HUMAN
R.TTGIVM(+15.99)DSGDGVTHTVPIYEGYALPHAILR.L	3	1067.22	Oxidation (M)	90.04	sp|P63261|ACTG_HUMAN
K.Q(-17.03)EYDESGPSIVHR.K	2	750.343	Pyro-glu from Q	88.93	sp|P63261|ACTG_HUMAN
K.DSYVGDEAQSK.R	2	599.767		88	sp|P63261|ACTG_HUMAN
K.DLYANTVLSGGTTMYPGIADR.M	2	1108.04		87.79	sp|P63261|ACTG_HUMAN
K.AGFAGDDAPR.A	2	488.728		85.33	sp|P63261|ACTG_HUMAN
K.DSYVGDEAQSKR.G	2	677.817		84.2	sp|P63261|ACTG_HUMAN
K.QEYDESGPSIVHR.K	2	758.856		82.13	sp|P63261|ACTG_HUMAN
K.EITALAPSTMK.I	2	581.313		81.46	sp|P63261|ACTG_HUMAN
K.Q(-17.03)EYDESGPSIVHRK.C	2	814.388	Pyro-glu from Q	79.36	sp|P63261|ACTG_HUMAN
M.E(+42.01)EEIAALVIDNGSGM(+15.99)C(+57.02)K.A	2	947.433	Acetylation (Protein N-term); Oxidation (M); Carbamidomethylation	79.1	sp|P63261|ACTG_HUMAN
K.IWHHTFYNELR.V	3	505.923		77.54	sp|P63261|ACTG_HUMAN
R.GYSFTTTAER.E	2	566.768		77.13	sp|P63261|ACTG_HUMAN
R.AVFPSIVGRPR.H	2	599.857		76.55	sp|P63261|ACTG_HUMAN
R.VAPEEHPVLLTEAPLNPK.A	3	652.029		75.61	sp|P63261|ACTG_HUMAN
K.EITALAPSTM(+15.99)K.I	2	589.311	Oxidation (M)	72.94	sp|P63261|ACTG_HUMAN
K.C(+57.02)DVDIRK.D	2	453.231	Carbamidomethylation	72.9	sp|P63261|ACTG_HUMAN
R.C(+57.02)PEALFQPSFLGM(+15.99)ESC(+57.02)GIHETTFNSIM(+15.99)K.C	3	1088.49	Carbamidomethylation; Oxidation (M)	69.9	sp|P63261|ACTG_HUMAN
R.FRC(+57.02)PEALFQPSFLGM(+15.99)ESC(+57.02)GIHETTFNSIM(+15.99)K.C	4	892.411	Carbamidomethylation; Oxidation (M)	68.79	sp|P63261|ACTG_HUMAN
R.HQGVM(+15.99)VGM(+15.99)GQK.D	2	602.284	Oxidation (M)	68.78	sp|P63261|ACTG_HUMAN
K.DLYANTVLSGGTTM(+15.99)YPGIADR.M	2	1116.04	Oxidation (M)	66.31	sp|P63261|ACTG_HUMAN
K.QEYDESGPSIVHRK.C	2	822.905		59.57	sp|P63261|ACTG_HUMAN
R.DLTDYLM(+15.99)K.I	2	507.747	Oxidation (M)	57.68	sp|P63261|ACTG_HUMAN
R.HQGVMVGM(+15.99)GQK.D	2	594.284	Oxidation (M)	56.29	sp|P63261|ACTG_HUMAN
K.IIAPPER.K	2	398.241		55.19	sp|P63261|ACTG_HUMAN
K.C(+57.02)DVDIR.K	2	389.182	Carbamidomethylation	53.91	sp|P63261|ACTG_HUMAN
K.LC(+57.02)YVALDFEQEM(+15.99)ATAASSSSLEK.S	3	856.061	Carbamidomethylation; Oxidation (M)	48.09	sp|P63261|ACTG_HUMAN
K.IIAPPERK.Y	2	462.288		45.33	sp|P63261|ACTG_HUMAN
K.RGILTLK.Y	2	400.772		40.27	sp|P63261|ACTG_HUMAN
K.ILTER.G	2	316.193		39.58	sp|P63261|ACTG_HUMAN
R.LDLAGR.D	2	322.69		37.09	sp|P63261|ACTG_HUMAN
R.DLTDYLMK.I	2	499.747		35.79	sp|P63261|ACTG_HUMAN
K.YRGSIHDFPGFDPNQDAEALYTAMK.G	4	711.585		96.85	sp|P08133|ANXA6_HUMAN
R.TNEQMHQLVAAYK.D	2	766.883		91.26	sp|P08133|ANXA6_HUMAN
R.DLEADIIGDTSGHFQK.M	2	873.427		90.79	sp|P08133|ANXA6_HUMAN
K.GFGSDKEAILDIITSR.S	3	574.641		86.87	sp|P08133|ANXA6_HUMAN
K.SLHQAIEGDTSGDFLK.A	2	859.425		84.3	sp|P08133|ANXA6_HUMAN
K.GTVRPANDFNPDADAK.A	2	844.402		82.93	sp|P08133|ANXA6_HUMAN
K.SLEDALSSDTSGHFR.R	2	811.378		82.59	sp|P08133|ANXA6_HUMAN
K.EAILDIITSR.S	2	565.825		82.29	sp|P08133|ANXA6_HUMAN
R.DAFVAIVQSVK.N	2	588.836		82.11	sp|P08133|ANXA6_HUMAN
R.GSIHDFPGFDPNQDAEALYTAMK.G	3	842.055		81.56	sp|P08133|ANXA6_HUMAN
R.EEGGENLDQAR.E	2	609.276		76.17	sp|P08133|ANXA6_HUMAN
R.GELSGDFEK.L	2	491.23		75.67	sp|P08133|ANXA6_HUMAN
R.FMTILC(+57.02)TR.S	2	521.266	Carbamidomethylation	75.5	sp|P08133|ANXA6_HUMAN
K.GLGTDEDTIIDIITHR.S	2	884.96		73.23	sp|P08133|ANXA6_HUMAN
K.TTGKPIEASIR.G	2	586.837		70.52	sp|P08133|ANXA6_HUMAN
K.C(+57.02)LIEILASR.T	2	537.805	Carbamidomethylation	69.76	sp|P08133|ANXA6_HUMAN
R.GSIHDFPGFDPNQDAEALYTAM(+15.99)K.G	3	847.382	Oxidation (M)	69.52	sp|P08133|ANXA6_HUMAN
R.LILGLMMPPAHYDAK.Q	3	557.299		69	sp|P08133|ANXA6_HUMAN
R.LVFDEYLK.T	2	513.779		68.73	sp|P08133|ANXA6_HUMAN
R.EDAQVAAEILEIADTPSGDK.T	2	1036.51		67.54	sp|P08133|ANXA6_HUMAN
R.STPEYFAER.L	2	550.26		65.2	sp|P08133|ANXA6_HUMAN
R.SEIDLLNIR.R	2	536.804		64.18	sp|P08133|ANXA6_HUMAN
R.VFQEFIK.M	2	455.756		63.61	sp|P08133|ANXA6_HUMAN
K.ALIEILATR.T	2	500.317		62.89	sp|P08133|ANXA6_HUMAN
R.AINEAYKEDYHK.S	3	494.242		62.45	sp|P08133|ANXA6_HUMAN
K.NKPLFFADK.L	3	360.535		59.51	sp|P08133|ANXA6_HUMAN
R.FM(+15.99)TILC(+57.02)TR.S	2	529.262	Oxidation (M); Carbamidomethylation	59.41	sp|P08133|ANXA6_HUMAN
R.SEIDLLNIRR.E	3	410.238		57.6	sp|P08133|ANXA6_HUMAN
K.SEISGDLAR.L	2	474.246		55.88	sp|P08133|ANXA6_HUMAN
K.DAYERDLEADIIGDTSGHFQK.M	3	794.038		51.91	sp|P08133|ANXA6_HUMAN
R.SELDM(+15.99)LDIR.E	2	554.275	Oxidation (M)	50.68	sp|P08133|ANXA6_HUMAN
R.AINEAYK.E	2	404.716		48.67	sp|P08133|ANXA6_HUMAN
R.RVFQEFIK.M	2	533.808		44.82	sp|P08133|ANXA6_HUMAN
R.DNTLIR.I	2	366.206		43.4	sp|P08133|ANXA6_HUMAN
K.LMLAVVK.C	2	387.251		38.4	sp|P08133|ANXA6_HUMAN
K.SLYSMIK.N	2	421.223		36.29	sp|P08133|ANXA6_HUMAN
MREIVHIQAGQC(+57.02)GNQIGAK.F	3	704.027	Carbamidomethylation	100.48	sp|Q9BVA1|TBB2B_HUMAN
R.EIVHIQAGQC(+57.02)GNQIGAK.F	2	911.966	Carbamidomethylation	96.79	sp|Q9BVA1|TBB2B_HUMAN
K.GHYTEGAELVDSVLDVVRK.E	3	696.37		95.19	sp|Q9BVA1|TBB2B_HUMAN
R.LHFFM(+15.99)PGFAPLTSR.G	3	546.284	Oxidation (M)	90.96	sp|Q9BVA1|TBB2B_HUMAN
R.INVYYNEATGNK.Y	2	693.34		88	sp|Q9BVA1|TBB2B_HUMAN
M(+15.99)REIVHIQAGQC(+57.02)GNQIGAK.F	3	709.361	Oxidation (M); Carbamidomethylation	85.18	sp|Q9BVA1|TBB2B_HUMAN
K.NSSYFVEWIPNNVK.T	2	848.921		84.09	sp|Q9BVA1|TBB2B_HUMAN
R.AILVDLEPGTMDSVR.S	2	808.424		83.14	sp|Q9BVA1|TBB2B_HUMAN
K.LAVNMVPFPR.L	2	572.322		81.12	sp|Q9BVA1|TBB2B_HUMAN
R.ALTVPELTQQMFDSK.N	2	854.437		76.73	sp|Q9BVA1|TBB2B_HUMAN
K.ESESC(+57.02)DC(+57.02)LQGFQLTHSLGGGTGSGMGTLLISK.I	3	1109.85	Carbamidomethylation	76.58	sp|Q9BVA1|TBB2B_HUMAN
R.FPGQLNADLRK.L	2	629.849		76.37	sp|Q9BVA1|TBB2B_HUMAN
R.LHFFMPGFAPLTSR.G	3	540.952		75.86	sp|Q9BVA1|TBB2B_HUMAN
K.RISEQFTAMFR.R	3	462.572		73.72	sp|Q9BVA1|TBB2B_HUMAN
R.AILVDLEPGTM(+15.99)DSVR.S	2	816.424	Oxidation (M)	73.39	sp|Q9BVA1|TBB2B_HUMAN
R.FPGQLNADLR.K	2	565.806		72.52	sp|Q9BVA1|TBB2B_HUMAN
K.EVDEQM(+15.99)LNVQNK.N	2	731.85	Oxidation (M)	72.16	sp|Q9BVA1|TBB2B_HUMAN
K.LAVNM(+15.99)VPFPR.L	2	580.32	Oxidation (M)	72.08	sp|Q9BVA1|TBB2B_HUMAN
R.ISEQFTAMFR.R	2	615.302		71.41	sp|Q9BVA1|TBB2B_HUMAN
K.IREEYPDR.I	2	539.271		70.75	sp|Q9BVA1|TBB2B_HUMAN
R.YLTVAAIFR.G	2	527.31		70.54	sp|Q9BVA1|TBB2B_HUMAN
R.ALTVPELTQQM(+15.99)FDSK.N	2	862.437	Oxidation (M)	69.43	sp|Q9BVA1|TBB2B_HUMAN
K.RISEQFTAM(+15.99)FR.R	3	467.904	Oxidation (M)	67.58	sp|Q9BVA1|TBB2B_HUMAN
R.KESESC(+57.02)DC(+57.02)LQGFQLTHSLGGGTGSGM(+15.99)GTLLISK.I	4	868.665	Carbamidomethylation; Oxidation (M)	67.12	sp|Q9BVA1|TBB2B_HUMAN
K.TAVC(+57.02)DIPPR.G	2	514.763	Carbamidomethylation	65.55	sp|Q9BVA1|TBB2B_HUMAN
R.IM(+15.99)NTFSVMPSPK.V	2	684.338	Oxidation (M)	64.56	sp|Q9BVA1|TBB2B_HUMAN
K.EVDEQMLNVQNK.N	2	723.853		64.33	sp|Q9BVA1|TBB2B_HUMAN
R.ISEQFTAM(+15.99)FR.R	2	623.3	Oxidation (M)	63.82	sp|Q9BVA1|TBB2B_HUMAN
R.IMNTFSVMPSPK.V	2	676.343		60.89	sp|Q9BVA1|TBB2B_HUMAN
R.KESESC(+57.02)DC(+57.02)LQGFQLTHSLGGGTGSGMGTLLISK.I	4	864.67	Carbamidomethylation	60.21	sp|Q9BVA1|TBB2B_HUMAN
K.MSATFIGNSTAIQELFKR.I	3	672.023		60.17	sp|Q9BVA1|TBB2B_HUMAN
K.NMMAAC(+57.02)DPR.H	2	533.217	Carbamidomethylation	57.58	sp|Q9BVA1|TBB2B_HUMAN
K.FWEVISDEHGIDPTGSYHGDSDLQLER.I	4	776.361		57.57	sp|Q9BVA1|TBB2B_HUMAN
K.LTTPTYGDLNHLVSATM(+15.99)SGVTTC(+57.02)LR.F	3	908.787	Oxidation (M); Carbamidomethylation	55.11	sp|Q9BVA1|TBB2B_HUMAN
K.ESESC(+57.02)DC(+57.02)LQGFQLTHSLGGGTGSGM(+15.99)GTLLISK.I	3	1115.18	Carbamidomethylation; Oxidation (M)	49.74	sp|Q9BVA1|TBB2B_HUMAN
K.NM(+15.99)MAAC(+57.02)DPR.H	2	541.217	Oxidation (M); Carbamidomethylation	49.66	sp|Q9BVA1|TBB2B_HUMAN
MREIVHIQAGQC(+57.02)GNQIGAK.F	3	704.027	Carbamidomethylation	100.48	sp|Q13885|TBB2A_HUMAN
R.EIVHIQAGQC(+57.02)GNQIGAK.F	2	911.966	Carbamidomethylation	96.79	sp|Q13885|TBB2A_HUMAN
K.GHYTEGAELVDSVLDVVRK.E	3	696.37		95.19	sp|Q13885|TBB2A_HUMAN
R.LHFFM(+15.99)PGFAPLTSR.G	3	546.284	Oxidation (M)	90.96	sp|Q13885|TBB2A_HUMAN
R.INVYYNEAAGNK.Y	2	678.335		87.52	sp|Q13885|TBB2A_HUMAN
M(+15.99)REIVHIQAGQC(+57.02)GNQIGAK.F	3	709.361	Oxidation (M); Carbamidomethylation	85.18	sp|Q13885|TBB2A_HUMAN
K.NSSYFVEWIPNNVK.T	2	848.921		84.09	sp|Q13885|TBB2A_HUMAN
R.AILVDLEPGTMDSVR.S	2	808.424		83.14	sp|Q13885|TBB2A_HUMAN
K.LAVNMVPFPR.L	2	572.322		81.12	sp|Q13885|TBB2A_HUMAN
R.ALTVPELTQQMFDSK.N	2	854.437		76.73	sp|Q13885|TBB2A_HUMAN
K.ESESC(+57.02)DC(+57.02)LQGFQLTHSLGGGTGSGMGTLLISK.I	3	1109.85	Carbamidomethylation	76.58	sp|Q13885|TBB2A_HUMAN
R.FPGQLNADLRK.L	2	629.849		76.37	sp|Q13885|TBB2A_HUMAN
R.LHFFMPGFAPLTSR.G	3	540.952		75.86	sp|Q13885|TBB2A_HUMAN
K.RISEQFTAMFR.R	3	462.572		73.72	sp|Q13885|TBB2A_HUMAN
R.AILVDLEPGTM(+15.99)DSVR.S	2	816.424	Oxidation (M)	73.39	sp|Q13885|TBB2A_HUMAN
R.FPGQLNADLR.K	2	565.806		72.52	sp|Q13885|TBB2A_HUMAN
K.EVDEQM(+15.99)LNVQNK.N	2	731.85	Oxidation (M)	72.16	sp|Q13885|TBB2A_HUMAN
K.LAVNM(+15.99)VPFPR.L	2	580.32	Oxidation (M)	72.08	sp|Q13885|TBB2A_HUMAN
R.ISEQFTAMFR.R	2	615.302		71.41	sp|Q13885|TBB2A_HUMAN
K.IREEYPDR.I	2	539.271		70.75	sp|Q13885|TBB2A_HUMAN
R.YLTVAAIFR.G	2	527.31		70.54	sp|Q13885|TBB2A_HUMAN
R.ALTVPELTQQM(+15.99)FDSK.N	2	862.437	Oxidation (M)	69.43	sp|Q13885|TBB2A_HUMAN
K.RISEQFTAM(+15.99)FR.R	3	467.904	Oxidation (M)	67.58	sp|Q13885|TBB2A_HUMAN
R.KESESC(+57.02)DC(+57.02)LQGFQLTHSLGGGTGSGM(+15.99)GTLLISK.I	4	868.665	Carbamidomethylation; Oxidation (M)	67.12	sp|Q13885|TBB2A_HUMAN
K.TAVC(+57.02)DIPPR.G	2	514.763	Carbamidomethylation	65.55	sp|Q13885|TBB2A_HUMAN
R.IM(+15.99)NTFSVMPSPK.V	2	684.338	Oxidation (M)	64.56	sp|Q13885|TBB2A_HUMAN
K.EVDEQMLNVQNK.N	2	723.853		64.33	sp|Q13885|TBB2A_HUMAN
R.ISEQFTAM(+15.99)FR.R	2	623.3	Oxidation (M)	63.82	sp|Q13885|TBB2A_HUMAN
R.IMNTFSVMPSPK.V	2	676.343		60.89	sp|Q13885|TBB2A_HUMAN
R.KESESC(+57.02)DC(+57.02)LQGFQLTHSLGGGTGSGMGTLLISK.I	4	864.67	Carbamidomethylation	60.21	sp|Q13885|TBB2A_HUMAN
K.MSATFIGNSTAIQELFKR.I	3	672.023		60.17	sp|Q13885|TBB2A_HUMAN
K.NMMAAC(+57.02)DPR.H	2	533.217	Carbamidomethylation	57.58	sp|Q13885|TBB2A_HUMAN
K.FWEVISDEHGIDPTGSYHGDSDLQLER.I	4	776.361		57.57	sp|Q13885|TBB2A_HUMAN
K.LTTPTYGDLNHLVSATM(+15.99)SGVTTC(+57.02)LR.F	3	908.787	Oxidation (M); Carbamidomethylation	55.11	sp|Q13885|TBB2A_HUMAN
K.ESESC(+57.02)DC(+57.02)LQGFQLTHSLGGGTGSGM(+15.99)GTLLISK.I	3	1115.18	Carbamidomethylation; Oxidation (M)	49.74	sp|Q13885|TBB2A_HUMAN
K.NM(+15.99)MAAC(+57.02)DPR.H	2	541.217	Oxidation (M); Carbamidomethylation	49.66	sp|Q13885|TBB2A_HUMAN
K.VFDEFKPLVEEPQNLIK.Q	2	1023.06		92.15	D6RHD5|D6RHD5_HUMAN
K.VHTEC(+57.02)C(+57.02)HGDLLEC(+57.02)ADDRADLAK.Y	4	647.038	Carbamidomethylation	90.78	D6RHD5|D6RHD5_HUMAN
K.VPQVSTPTLVEVSR.N	2	756.428		90.62	D6RHD5|D6RHD5_HUMAN
K.KVPQVSTPTLVEVSR.N	2	820.475		84.94	D6RHD5|D6RHD5_HUMAN
K.C(+57.02)ASLQKFGER.A	2	598.301	Carbamidomethylation	83.63	D6RHD5|D6RHD5_HUMAN
R.RHPYFYAPELLFFAK.R	3	633.672		81.72	D6RHD5|D6RHD5_HUMAN
K.C(+57.02)C(+57.02)TESLVNR.R	2	569.754	Carbamidomethylation	80.93	D6RHD5|D6RHD5_HUMAN
K.AEFAEVSK.L	1	880.447		79.38	D6RHD5|D6RHD5_HUMAN
R.VTKC(+57.02)C(+57.02)TESLVNR.R	2	733.856	Carbamidomethylation	78.67	D6RHD5|D6RHD5_HUMAN
K.AVMDDFAAFVEK.C	2	671.823		76.59	D6RHD5|D6RHD5_HUMAN
K.LDELRDEGK.A	2	537.776		73.6	D6RHD5|D6RHD5_HUMAN
K.SHC(+57.02)IAEVENDEM(+15.99)PADLPS(+79.97)LAADFVES(+79.97)KDVC(+57.02)K.N	4	913.897	Carbamidomethylation; Oxidation (M); Phosphorylation (STY)	73.58	D6RHD5|D6RHD5_HUMAN
K.C(+57.02)ASLQK.F	2	353.682	Carbamidomethylation	73.31	D6RHD5|D6RHD5_HUMAN
K.C(+57.02)C(+57.02)AAADPHEC(+57.02)YAK.V	2	776.807	Carbamidomethylation	73.16	D6RHD5|D6RHD5_HUMAN
K.TYETTLEK.C	2	492.748		67.98	D6RHD5|D6RHD5_HUMAN
R.RHPDYSVVLLLR.L	3	489.953		67.31	D6RHD5|D6RHD5_HUMAN
K.AAFTEC(+57.02)C(+57.02)QAADK.A	2	686.286	Carbamidomethylation	66.97	D6RHD5|D6RHD5_HUMAN
K.FQNALLVR.Y	2	480.785		64.65	D6RHD5|D6RHD5_HUMAN
K.SHC(+57.02)IAEVENDEMPADLPS(+79.97)LAADFVES(+79.97)KDVC(+57.02)K.N	5	728.113	Carbamidomethylation; Phosphorylation (STY)	63.33	D6RHD5|D6RHD5_HUMAN
K.YIC(+57.02)ENQDSISSK.L	2	722.327	Carbamidomethylation	61.56	D6RHD5|D6RHD5_HUMAN
K.T(+79.97)PVS(+79.97)DRVT(+79.97)KC(+57.02)C(+57.02)TESLVNR.R	3	787.972	Phosphorylation (STY); Carbamidomethylation	61.33	D6RHD5|D6RHD5_HUMAN
K.YIC(+57.02)ENQDSISSKLK.E	2	842.917	Carbamidomethylation	61.07	D6RHD5|D6RHD5_HUMAN
K.QTALVELVK.H	2	500.807		54.72	D6RHD5|D6RHD5_HUMAN
R.RPC(+57.02)FSALEVDETYVPK.E	3	637.651	Carbamidomethylation	54.71	D6RHD5|D6RHD5_HUMAN
K.AAC(+57.02)LLPK.L	2	386.722	Carbamidomethylation	52.14	D6RHD5|D6RHD5_HUMAN
K.VHT(+79.97)EC(+57.02)C(+57.02)HGDLLEC(+57.02)ADDRADLAK.Y	4	667.023	Phosphorylation (STY); Carbamidomethylation	51.11	D6RHD5|D6RHD5_HUMAN
K.TPVSDRVTK.C	2	501.773		50.41	D6RHD5|D6RHD5_HUMAN
K.LVTDLTK.V	2	395.24		49.39	D6RHD5|D6RHD5_HUMAN
K.T(+79.97)PVSDRVTKC(+57.02)C(+57.02)TESLVNR.R	2	1101.49	Phosphorylation (STY); Carbamidomethylation	49.25	D6RHD5|D6RHD5_HUMAN
K.C(+57.02)C(+57.02)T(+79.97)ESLVNR.R	2	609.742	Carbamidomethylation; Phosphorylation (STY)	46.48	D6RHD5|D6RHD5_HUMAN
K.TPVSDR.V	2	337.67		46.41	D6RHD5|D6RHD5_HUMAN
K.SHC(+57.02)IAEVENDEM(+15.99)PADLPSLAADFVES(+79.97)KDVC(+57.02)K.N	4	893.901	Carbamidomethylation; Oxidation (M); Phosphorylation (STY)	45.56	D6RHD5|D6RHD5_HUMAN
K.QNC(+57.02)ELFEQLGEYK.F	2	829.381	Carbamidomethylation	45.42	D6RHD5|D6RHD5_HUMAN
K.EC(+57.02)C(+57.02)EKPLLEK.S	2	653.297	Carbamidomethylation	41.92	D6RHD5|D6RHD5_HUMAN
K.LKEC(+57.02)C(+57.02)EKPLLEK.S	2	773.884	Carbamidomethylation	41.18	D6RHD5|D6RHD5_HUMAN
K.Y(+79.97)IC(+57.02)ENQDSISSK.L	2	762.306	Phosphorylation (STY); Carbamidomethylation	40.91	D6RHD5|D6RHD5_HUMAN
K.Q(-17.03)NC(+57.02)ELFEQLGEYKFQNALLVR.Y	4	646.308	Pyro-glu from Q; Carbamidomethylation	39.43	D6RHD5|D6RHD5_HUMAN
K.SHC(+57.02)IAEVENDEM(+15.99)PADLPSLAADFVESKDVC(+57.02)K.N	4	873.913	Carbamidomethylation; Oxidation (M)	38.16	D6RHD5|D6RHD5_HUMAN
K.IVTNHLYLYEIAR.R	3	535.643		37.4	D6RHD5|D6RHD5_HUMAN
M(+15.99)S(+79.97)QLKIVTNHLY(+79.97)LYEIAR.R	4	592.784	Oxidation (M); Phosphorylation (STY)	37.28	D6RHD5|D6RHD5_HUMAN
R.LSQRFPK.A	2	438.251		36.24	D6RHD5|D6RHD5_HUMAN
K.C(+57.02)C(+57.02)TESLVNRRPC(+57.02)FSALEVDETYVPK.E	5	606.882	Carbamidomethylation	35.03	D6RHD5|D6RHD5_HUMAN
M(+15.99)S(+79.97)QLKIVT(+79.97)NHLYLYEIAR.R	4	592.784	Oxidation (M); Phosphorylation (STY)	34.81	D6RHD5|D6RHD5_HUMAN
K.KPQEAVFVPEC(+57.02)GEDGSFTQVQC(+57.02)HTYTGYC(+57.02)WC(+57.02)VTPDGKPISGSSVQNK.T	5	1067.89	Carbamidomethylation	105.85	sp|Q9H4F8|SMOC1_HUMAN
K.C(+57.02)RDPTLGVVHR.G	3	437.233	Carbamidomethylation	91.95	sp|Q9H4F8|SMOC1_HUMAN
R.QSALEEAQQNPR.E	2	685.838		88.84	sp|Q9H4F8|SMOC1_HUMAN
R.TQPKPIC(+57.02)ASDGR.S	2	665.334	Carbamidomethylation	85.78	sp|Q9H4F8|SMOC1_HUMAN
R.FSEPDPSHTLEER.V	2	772.356		85.67	sp|Q9H4F8|SMOC1_HUMAN
R.VVHWYFSQLDSNSSNDINKR.E	4	603.045		85.53	sp|Q9H4F8|SMOC1_HUMAN
R.FTDYC(+57.02)DLNKDK.V	2	709.821	Carbamidomethylation	82.06	sp|Q9H4F8|SMOC1_HUMAN
R.Q(-17.03)SALEEAQQNPR.E	2	677.328	Pyro-glu from Q	81.99	sp|Q9H4F8|SMOC1_HUMAN
R.RFTDYC(+57.02)DLNKDK.V	3	525.582	Carbamidomethylation	80.36	sp|Q9H4F8|SMOC1_HUMAN
R.FLISDRDPQC(+57.02)NLHC(+57.02)SR.T	3	673.317	Carbamidomethylation	79.27	sp|Q9H4F8|SMOC1_HUMAN
R.YVM(+15.99)PSC(+57.02)ESDAR.A	2	665.775	Oxidation (M); Carbamidomethylation	76.09	sp|Q9H4F8|SMOC1_HUMAN
R.SYESMC(+57.02)EYQR.A	2	676.766	Carbamidomethylation	75.32	sp|Q9H4F8|SMOC1_HUMAN
K.TPVC(+57.02)SGSVTDKPLSQGNSGR.K	3	683	Carbamidomethylation	74.83	sp|Q9H4F8|SMOC1_HUMAN
R.YVMPSC(+57.02)ESDAR.A	2	657.778	Carbamidomethylation	74.78	sp|Q9H4F8|SMOC1_HUMAN
R.ELPGC(+57.02)PEGK.K	2	493.734	Carbamidomethylation	74.73	sp|Q9H4F8|SMOC1_HUMAN
K.TTEADDPFKDR.E	2	647.8		74.65	sp|Q9H4F8|SMOC1_HUMAN
K.TTEADDPFKDRELPGC(+57.02)PEGK.K	3	754.684	Carbamidomethylation	73.42	sp|Q9H4F8|SMOC1_HUMAN
R.FTDYC(+57.02)DLNK.D	2	588.257	Carbamidomethylation	72.53	sp|Q9H4F8|SMOC1_HUMAN
K.VYSC(+57.02)DQER.Q	2	528.724	Carbamidomethylation	71.98	sp|Q9H4F8|SMOC1_HUMAN
R.SYESM(+15.99)C(+57.02)EYQR.A	2	684.765	Oxidation (M); Carbamidomethylation	69.67	sp|Q9H4F8|SMOC1_HUMAN
R.EGIVIPEC(+57.02)APGGLYKPVQC(+57.02)HQSTGYC(+57.02)WC(+57.02)VLVDTGRPLPGTSTR.Y	4	1204.83	Carbamidomethylation	65.52	sp|Q9H4F8|SMOC1_HUMAN
R.AQALEQAK.K	2	429.739		62.99	sp|Q9H4F8|SMOC1_HUMAN
K.VISLPELK.G	2	449.785		62.76	sp|Q9H4F8|SMOC1_HUMAN
R.VVHWYFSQLDSNSSNDINK.R	3	751.697		62.59	sp|Q9H4F8|SMOC1_HUMAN
K.REMKPFK.R	3	312.51		55.25	sp|Q9H4F8|SMOC1_HUMAN
K.GC(+57.02)LGVSK.E	2	360.689	Carbamidomethylation	51.83	sp|Q9H4F8|SMOC1_HUMAN
R.EMKPFK.R	2	390.21		39.53	sp|Q9H4F8|SMOC1_HUMAN
K.HSQFIGYPITLFVEKER.D	3	688.705		93.43	sp|P07900|HS90A_HUMAN
R.GVVDSEDLPLNISR.E	2	757.402		90.55	sp|P07900|HS90A_HUMAN
K.LGIHEDSQNR.K	2	584.787		88.02	sp|P07900|HS90A_HUMAN
K.HLEINPDHSIIETLR.Q	3	596.32		85.7	sp|P07900|HS90A_HUMAN
K.LGIHEDSQNRK.K	2	648.838		84.14	sp|P07900|HS90A_HUMAN
K.HSQFIGYPITLFVEK.E	3	593.654		82.5	sp|P07900|HS90A_HUMAN
K.DQVANSAFVER.L	2	618.304		80.92	sp|P07900|HS90A_HUMAN
R.TLTIVDTGIGM(+15.99)TK.A	2	683.371	Oxidation (M)	80.72	sp|P07900|HS90A_HUMAN
K.HIYYITGETK.D	2	612.819		79.59	sp|P07900|HS90A_HUMAN
K.ADLINNLGTIAK.S	2	621.856		79.45	sp|P07900|HS90A_HUMAN
R.LVTSPC(+57.02)C(+57.02)IVTSTYGWTANMER.I	2	1223.57	Carbamidomethylation	78.61	sp|P07900|HS90A_HUMAN
R.APFDLFENR.K	2	554.779		77.98	sp|P07900|HS90A_HUMAN
K.SLTNDWEDHLAVK.H	3	509.92		76.08	sp|P07900|HS90A_HUMAN
K.IRYESLTDPSK.L	3	436.899		75.11	sp|P07900|HS90A_HUMAN
R.RAPFDLFENR.K	3	422.22		74.18	sp|P07900|HS90A_HUMAN
K.YIDQEELNK.T	2	576.285		73.33	sp|P07900|HS90A_HUMAN
K.EDQTEYLEER.R	2	656.291		72.04	sp|P07900|HS90A_HUMAN
R.YYTSASGDEMVSLK.D	2	775.857		71.98	sp|P07900|HS90A_HUMAN
K.EGLELPEDEEEKK.K	2	772.866		69.72	sp|P07900|HS90A_HUMAN
K.FYEQFSK.N	2	474.724		68.13	sp|P07900|HS90A_HUMAN
K.ELHINLIPNK.Q	2	595.848		67.76	sp|P07900|HS90A_HUMAN
R.ELISNSSDALDKIR.Y	3	520.948		65.61	sp|P07900|HS90A_HUMAN
R.TLTIVDTGIGMTK.A	2	675.373		65.42	sp|P07900|HS90A_HUMAN
K.FENLC(+57.02)K.I	2	405.695	Carbamidomethylation	62.62	sp|P07900|HS90A_HUMAN
K.HGLEVIYM(+15.99)IEPIDEYC(+57.02)VQQLK.E	3	865.095	Oxidation (M); Carbamidomethylation	62.39	sp|P07900|HS90A_HUMAN
R.ALLFVPR.R	2	408.261		56.74	sp|P07900|HS90A_HUMAN
R.TDTGEPMGR.G	2	482.212		55	sp|P07900|HS90A_HUMAN
R.NPDDITNEEYGEFYK.S	2	917.393		53.48	sp|P07900|HS90A_HUMAN
R.LVTSPC(+57.02)C(+57.02)IVTSTYGWTANM(+15.99)ER.I	3	821.377	Carbamidomethylation; Oxidation (M)	50.34	sp|P07900|HS90A_HUMAN
K.LSELLR.Y	2	365.728		42.56	sp|P07900|HS90A_HUMAN
K.C(+57.02)REILSVDC(+57.02)STNNPSQAK.L	2	1039.99	Carbamidomethylation	101.25	sp|P10909|CLUS_HUMAN
K.LFDSDPITVTVPVEVSR.K	2	937.503		100.75	sp|P10909|CLUS_HUMAN
K.YVNKEIQNAVNGVK.Q	2	788.431		92.11	sp|P10909|CLUS_HUMAN
R.VTTVASHTSDSDVPSGVTEVVVK.L	2	1157.6		86.43	sp|P10909|CLUS_HUMAN
R.EILSVDC(+57.02)STNNPSQAK.L	2	881.918	Carbamidomethylation	85.39	sp|P10909|CLUS_HUMAN
K.DQC(+57.02)DKC(+57.02)REILSVDC(+57.02)STNNPSQAK.L	3	909.068	Carbamidomethylation	84.14	sp|P10909|CLUS_HUMAN
R.ASSIIDELFQDR.F	2	697.354		83.89	sp|P10909|CLUS_HUMAN
R.ELDESLQVAER.L	2	644.822		80.83	sp|P10909|CLUS_HUMAN
K.TLLSNLEEAK.K	2	559.31		77.05	sp|P10909|CLUS_HUMAN
R.RPHFFFPK.S	3	359.2		74.73	sp|P10909|CLUS_HUMAN
R.IDSLLENDR.Q	2	537.775		72.03	sp|P10909|CLUS_HUMAN
K.EIQNAVNGVK.Q	2	536.294		71.03	sp|P10909|CLUS_HUMAN
K.TLLSNLEEAKK.K	3	415.908		69.78	sp|P10909|CLUS_HUMAN
K.LFDSDPITVTVPVEVSRK.N	3	668.035		67.4	sp|P10909|CLUS_HUMAN
R.QQTHMLDVMQDHFSR.A	3	624.959		67.27	sp|P10909|CLUS_HUMAN
R.QQTHM(+15.99)LDVMQDHFSR.A	3	630.287	Oxidation (M)	66.96	sp|P10909|CLUS_HUMAN
R.SGSGLVGR.Q	2	366.704		66.14	sp|P10909|CLUS_HUMAN
K.FMETVAEK.A	2	477.734		65.2	sp|P10909|CLUS_HUMAN
R.EGDDDRTVC(+57.02)R.E	3	408.175	Carbamidomethylation	64.66	sp|P10909|CLUS_HUMAN
K.ALQEYR.K	2	390.207		62.24	sp|P10909|CLUS_HUMAN
K.FM(+15.99)ETVAEK.A	2	485.731	Oxidation (M)	59.35	sp|P10909|CLUS_HUMAN
R.EPQDTYHYLPFSLPHR.R	3	667.336		59.07	sp|P10909|CLUS_HUMAN
K.KEDALNETR.E	2	538.273		54.13	sp|P10909|CLUS_HUMAN
K.YNELLK.S	2	390.22		53.05	sp|P10909|CLUS_HUMAN
R.QQTHM(+15.99)LDVM(+15.99)QDHFSR.A	3	635.618	Oxidation (M)	52.06	sp|P10909|CLUS_HUMAN
K.ALQEYRK.K	2	454.253		50.03	sp|P10909|CLUS_HUMAN
K.LFDSDPITVTVPVEVSRKNPK.F	4	586.077		49.9	sp|P10909|CLUS_HUMAN
R.KYNELLK.S	2	454.267		43.75	sp|P10909|CLUS_HUMAN
R.RLALENYITALQAVPPRPR.H	4	545.318		95.74	sp|P05067|A4_HUMAN
R.LALENYITALQAVPPRPR.H	3	674.723		90.97	sp|P05067|A4_HUMAN
K.VESLEQEAANER.Q	2	687.831		90.41	sp|P05067|A4_HUMAN
R.MDVC(+57.02)ETHLHWHTVAK.E	2	932.44	Carbamidomethylation	87.3	sp|P05067|A4_HUMAN
R.C(+57.02)LVGEFVSDALLVPDKC(+57.02)K.F	2	1025.53	Carbamidomethylation	84.01	sp|P05067|A4_HUMAN
K.STNLHDYGMLLPC(+57.02)GIDKFR.G	3	746.368	Carbamidomethylation	82.59	sp|P05067|A4_HUMAN
K.STNLHDYGM(+15.99)LLPC(+57.02)GIDK.F	3	650.646	Oxidation (M); Carbamidomethylation	81.24	sp|P05067|A4_HUMAN
K.AVIQHFQEK.V	2	550.301		81.22	sp|P05067|A4_HUMAN
R.EVC(+57.02)SEQAETGPC(+57.02)R.A	2	761.823	Carbamidomethylation	78.15	sp|P05067|A4_HUMAN
K.THPHFVIPYR.C	3	422.897		76.33	sp|P05067|A4_HUMAN
R.GLTTRPGSGLTNIK.T	2	707.908		75.46	sp|P05067|A4_HUMAN
K.STNLHDYGMLLPC(+57.02)GIDK.F	2	967.465	Carbamidomethylation	74.24	sp|P05067|A4_HUMAN
R.ISYGNDALMPSLTETK.T	2	870.437		72.52	sp|P05067|A4_HUMAN
K.STNLHDYGM(+15.99)LLPC(+57.02)GIDKFR.G	4	564.025	Oxidation (M); Carbamidomethylation	72.44	sp|P05067|A4_HUMAN
K.C(+57.02)APFFYGGC(+57.02)GGNR.N	2	731.803	Carbamidomethylation	72.08	sp|P05067|A4_HUMAN
K.YLETPGDENEHAHFQK.A	3	638.96		71.93	sp|P05067|A4_HUMAN
K.EQNYSDDVLANMISEPR.I	2	990.954		71.3	sp|P05067|A4_HUMAN
R.QQLVETHMAR.V	2	606.815		65.63	sp|P05067|A4_HUMAN
R.LNMHMNVQNGK.W	2	643.311		63.35	sp|P05067|A4_HUMAN
R.SQVMTHLR.V	2	486.259		62.99	sp|P05067|A4_HUMAN
R.HVFNMLK.K	2	444.741		62.78	sp|P05067|A4_HUMAN
K.WDSDPSGTK.T	2	496.722		62.54	sp|P05067|A4_HUMAN
R.ISYGNDALM(+15.99)PSLTETK.T	2	878.427	Oxidation (M)	61.77	sp|P05067|A4_HUMAN
K.MDAEFR.H	2	384.673		59.98	sp|P05067|A4_HUMAN
R.VEAMLNDR.R	2	474.236		58.57	sp|P05067|A4_HUMAN
K.HFEHVR.M	2	412.712		58.57	sp|P05067|A4_HUMAN
R.SQVM(+15.99)THLR.V	2	494.257	Oxidation (M)	58.41	sp|P05067|A4_HUMAN
R.M(+15.99)DVC(+57.02)ETHLHWHTVAK.E	3	627.294	Oxidation (M); Carbamidomethylation	58.17	sp|P05067|A4_HUMAN
K.FLHQER.M	2	415.22		57.28	sp|P05067|A4_HUMAN
R.WYFDVTEGK.C	2	572.768		56.72	sp|P05067|A4_HUMAN
R.QQLVETHM(+15.99)AR.V	2	614.811	Oxidation (M)	56.44	sp|P05067|A4_HUMAN
R.HVFNM(+15.99)LK.K	2	452.74	Oxidation (M)	56.1	sp|P05067|A4_HUMAN
K.TEEISEVK.M	2	467.741		55.21	sp|P05067|A4_HUMAN
R.VEAM(+15.99)LNDR.R	2	482.234	Oxidation (M)	52.23	sp|P05067|A4_HUMAN
K.TC(+57.02)IDTK.E	2	369.179	Carbamidomethylation	44.51	sp|P05067|A4_HUMAN
R.EWEEAER.Q	2	474.709		41.13	sp|P05067|A4_HUMAN
R.M(+15.99)SQVM(+15.99)R.E	2	392.179	Oxidation (M)	36.44	sp|P05067|A4_HUMAN
K.M(+15.99)DAEFR.H	2	392.67	Oxidation (M)	34.94	sp|P05067|A4_HUMAN
K.EQNYSDDVLANM(+15.99)ISEPR.I	2	998.959	Oxidation (M)	33.59	sp|P05067|A4_HUMAN
R.HVFNMLKK.Y	2	508.78		33.47	sp|P05067|A4_HUMAN
R.LNM(+15.99)HMNVQNGK.W	3	434.543	Oxidation (M)	32.79	sp|P05067|A4_HUMAN
MREIVHIQAGQC(+57.02)GNQIGAK.F	3	704.027	Carbamidomethylation	100.48	sp|P07437|TBB5_HUMAN
R.EIVHIQAGQC(+57.02)GNQIGAK.F	2	911.966	Carbamidomethylation	96.79	sp|P07437|TBB5_HUMAN
K.GHYTEGAELVDSVLDVVRK.E	3	696.37		95.19	sp|P07437|TBB5_HUMAN
R.LHFFM(+15.99)PGFAPLTSR.G	3	546.284	Oxidation (M)	90.96	sp|P07437|TBB5_HUMAN
M(+15.99)REIVHIQAGQC(+57.02)GNQIGAK.F	3	709.361	Oxidation (M); Carbamidomethylation	85.18	sp|P07437|TBB5_HUMAN
K.NSSYFVEWIPNNVK.T	2	848.921		84.09	sp|P07437|TBB5_HUMAN
R.AILVDLEPGTMDSVR.S	2	808.424		83.14	sp|P07437|TBB5_HUMAN
R.ALTVPELTQQVFDAK.N	2	830.455		82.86	sp|P07437|TBB5_HUMAN
K.LAVNMVPFPR.L	2	572.322		81.12	sp|P07437|TBB5_HUMAN
R.IMNTFSVVPSPK.V	2	660.358		79.45	sp|P07437|TBB5_HUMAN
R.ISVYYNEATGGK.Y	2	651.32		78.31	sp|P07437|TBB5_HUMAN
R.FPGQLNADLRK.L	2	629.849		76.37	sp|P07437|TBB5_HUMAN
R.LHFFMPGFAPLTSR.G	3	540.952		75.86	sp|P07437|TBB5_HUMAN
K.EAESC(+57.02)DC(+57.02)LQGFQLTHSLGGGTGSGMGTLLISK.I	3	1104.52	Carbamidomethylation	73.84	sp|P07437|TBB5_HUMAN
K.RISEQFTAMFR.R	3	462.572		73.72	sp|P07437|TBB5_HUMAN
R.AILVDLEPGTM(+15.99)DSVR.S	2	816.424	Oxidation (M)	73.39	sp|P07437|TBB5_HUMAN
R.FPGQLNADLR.K	2	565.806		72.52	sp|P07437|TBB5_HUMAN
K.EVDEQM(+15.99)LNVQNK.N	2	731.85	Oxidation (M)	72.16	sp|P07437|TBB5_HUMAN
K.LAVNM(+15.99)VPFPR.L	2	580.32	Oxidation (M)	72.08	sp|P07437|TBB5_HUMAN
R.ISEQFTAMFR.R	2	615.302		71.41	sp|P07437|TBB5_HUMAN
K.IREEYPDR.I	2	539.271		70.75	sp|P07437|TBB5_HUMAN
K.RISEQFTAM(+15.99)FR.R	3	467.904	Oxidation (M)	67.58	sp|P07437|TBB5_HUMAN
K.TAVC(+57.02)DIPPR.G	2	514.763	Carbamidomethylation	65.55	sp|P07437|TBB5_HUMAN
K.EVDEQMLNVQNK.N	2	723.853		64.33	sp|P07437|TBB5_HUMAN
R.ISEQFTAM(+15.99)FR.R	2	623.3	Oxidation (M)	63.82	sp|P07437|TBB5_HUMAN
K.NMMAAC(+57.02)DPR.H	2	533.217	Carbamidomethylation	57.58	sp|P07437|TBB5_HUMAN
K.LTTPTYGDLNHLVSATM(+15.99)SGVTTC(+57.02)LR.F	3	908.787	Oxidation (M); Carbamidomethylation	55.11	sp|P07437|TBB5_HUMAN
R.KEAESC(+57.02)DC(+57.02)LQGFQLTHSLGGGTGSGMGTLLISK.I	4	860.668	Carbamidomethylation	54.93	sp|P07437|TBB5_HUMAN
R.YLTVAAVFR.G	2	520.3		52.63	sp|P07437|TBB5_HUMAN
K.NM(+15.99)MAAC(+57.02)DPR.H	2	541.217	Oxidation (M); Carbamidomethylation	49.66	sp|P07437|TBB5_HUMAN
K.EAESC(+57.02)DC(+57.02)LQGFQLTHSLGGGTGSGM(+15.99)GTLLISK.I	3	1109.84	Carbamidomethylation; Oxidation (M)	47.94	sp|P07437|TBB5_HUMAN
R.IM(+15.99)NTFSVVPSPK.V	2	668.352	Oxidation (M)	45.28	sp|P07437|TBB5_HUMAN
K.FWEVISDEHGIDPTGTYHGDSDLQLDR.I	4	776.36		45.07	sp|P07437|TBB5_HUMAN
MREIVHLQAGQC(+57.02)GNQIGAK.F	3	704.027	Carbamidomethylation	100.48	sp|P68371|TBB4B_HUMAN
R.EIVHLQAGQC(+57.02)GNQIGAK.F	2	911.966	Carbamidomethylation	96.79	sp|P68371|TBB4B_HUMAN
K.GHYTEGAELVDSVLDVVRK.E	3	696.37		95.19	sp|P68371|TBB4B_HUMAN
R.LHFFM(+15.99)PGFAPLTSR.G	3	546.284	Oxidation (M)	90.96	sp|P68371|TBB4B_HUMAN
M(+15.99)REIVHLQAGQC(+57.02)GNQIGAK.F	3	709.361	Oxidation (M); Carbamidomethylation	85.18	sp|P68371|TBB4B_HUMAN
K.NSSYFVEWIPNNVK.T	2	848.921		84.09	sp|P68371|TBB4B_HUMAN
K.LAVNMVPFPR.L	2	572.322		81.12	sp|P68371|TBB4B_HUMAN
R.AVLVDLEPGTMDSVR.S	2	801.418		80.92	sp|P68371|TBB4B_HUMAN
R.IMNTFSVVPSPK.V	2	660.358		79.45	sp|P68371|TBB4B_HUMAN
R.ALTVPELTQQMFDAK.N	2	846.442		77.07	sp|P68371|TBB4B_HUMAN
R.FPGQLNADLRK.L	2	629.849		76.37	sp|P68371|TBB4B_HUMAN
R.LHFFMPGFAPLTSR.G	3	540.952		75.86	sp|P68371|TBB4B_HUMAN
K.EAESC(+57.02)DC(+57.02)LQGFQLTHSLGGGTGSGMGTLLISK.I	3	1104.52	Carbamidomethylation	73.84	sp|P68371|TBB4B_HUMAN
K.RISEQFTAMFR.R	3	462.572		73.72	sp|P68371|TBB4B_HUMAN
R.FPGQLNADLR.K	2	565.806		72.52	sp|P68371|TBB4B_HUMAN
K.EVDEQM(+15.99)LNVQNK.N	2	731.85	Oxidation (M)	72.16	sp|P68371|TBB4B_HUMAN
K.LAVNM(+15.99)VPFPR.L	2	580.32	Oxidation (M)	72.08	sp|P68371|TBB4B_HUMAN
R.ISEQFTAMFR.R	2	615.302		71.41	sp|P68371|TBB4B_HUMAN
K.IREEYPDR.I	2	539.271		70.75	sp|P68371|TBB4B_HUMAN
K.RISEQFTAM(+15.99)FR.R	3	467.904	Oxidation (M)	67.58	sp|P68371|TBB4B_HUMAN
K.TAVC(+57.02)DIPPR.G	2	514.763	Carbamidomethylation	65.55	sp|P68371|TBB4B_HUMAN
K.EVDEQMLNVQNK.N	2	723.853		64.33	sp|P68371|TBB4B_HUMAN
R.ISEQFTAM(+15.99)FR.R	2	623.3	Oxidation (M)	63.82	sp|P68371|TBB4B_HUMAN
R.INVYYNEATGGK.Y	2	664.828		63.68	sp|P68371|TBB4B_HUMAN
K.MSATFIGNSTAIQELFKR.I	3	672.023		60.17	sp|P68371|TBB4B_HUMAN
K.NMMAAC(+57.02)DPR.H	2	533.217	Carbamidomethylation	57.58	sp|P68371|TBB4B_HUMAN
K.LTTPTYGDLNHLVSATM(+15.99)SGVTTC(+57.02)LR.F	3	908.787	Oxidation (M); Carbamidomethylation	55.11	sp|P68371|TBB4B_HUMAN
R.KEAESC(+57.02)DC(+57.02)LQGFQLTHSLGGGTGSGMGTLLISK.I	4	860.668	Carbamidomethylation	54.93	sp|P68371|TBB4B_HUMAN
R.YLTVAAVFR.G	2	520.3		52.63	sp|P68371|TBB4B_HUMAN
K.NM(+15.99)MAAC(+57.02)DPR.H	2	541.217	Oxidation (M); Carbamidomethylation	49.66	sp|P68371|TBB4B_HUMAN
K.EAESC(+57.02)DC(+57.02)LQGFQLTHSLGGGTGSGM(+15.99)GTLLISK.I	3	1109.84	Carbamidomethylation; Oxidation (M)	47.94	sp|P68371|TBB4B_HUMAN
R.AVLVDLEPGTM(+15.99)DSVR.S	2	809.416	Oxidation (M)	47.93	sp|P68371|TBB4B_HUMAN
R.IM(+15.99)NTFSVVPSPK.V	2	668.352	Oxidation (M)	45.28	sp|P68371|TBB4B_HUMAN
R.GPPGESGAAGPTGPIGSR.G	2	782.893		98.53	A0A087WTA8|A0A087WTA8_HUMAN
K.GEIGAVGNAGPAGPAGPR.G	2	774.402		97.64	A0A087WTA8|A0A087WTA8_HUMAN
R.GETGPSGPVGPAGAVGPR.G	2	781.903		93.89	A0A087WTA8|A0A087WTA8_HUMAN
R.TGPPGPSGISGPPGPPGPAGK.E	2	891.462		90.25	A0A087WTA8|A0A087WTA8_HUMAN
K.GEPGAPGENGTPGQTGAR.G	2	826.887		84.1	A0A087WTA8|A0A087WTA8_HUMAN
R.GIPGPVGAAGATGAR.G	2	626.346		82.24	A0A087WTA8|A0A087WTA8_HUMAN
R.GAPGAVGAPGPAGATGDRGEAGAAGPAGPAGPR.G	3	899.111		80.65	A0A087WTA8|A0A087WTA8_HUMAN
R.GSDGSVGPVGPAGPIGSAGPPGFPGAPGPK.G	3	847.766		77.39	A0A087WTA8|A0A087WTA8_HUMAN
K.VYC(+57.02)DFSTGETC(+57.02)IR.A	2	804.346	Carbamidomethylation	77.02	A0A087WTA8|A0A087WTA8_HUMAN
K.GEPGSAGPQGPPGPSGEEGK.R	2	896.415		75.8	A0A087WTA8|A0A087WTA8_HUMAN
K.HGNRGETGPSGPVGPAGAVGPR.G	3	676.344		74.42	A0A087WTA8|A0A087WTA8_HUMAN
R.GLPGVAGAVGEPGPLGIAGPPGAR.G	3	689.72		74.34	A0A087WTA8|A0A087WTA8_HUMAN
R.VGAPGPAGAR.G	2	426.739		72.76	A0A087WTA8|A0A087WTA8_HUMAN
R.GLPGSPGNIGPAGK.E	2	611.335		72.67	A0A087WTA8|A0A087WTA8_HUMAN
R.GVVGPQGAR.G	2	420.739		72.12	A0A087WTA8|A0A087WTA8_HUMAN
R.GPAGPSGPAGK.D	2	448.238		68.71	A0A087WTA8|A0A087WTA8_HUMAN
R.GEPGNIGFPGPK.G	2	585.302		67.77	A0A087WTA8|A0A087WTA8_HUMAN
K.EGPVGLPGIDGRPGPIGPAGAR.G	3	680.71		65.55	A0A087WTA8|A0A087WTA8_HUMAN
K.GAAGLPGVAGAPGLPGPR.G	2	757.929		65.39	A0A087WTA8|A0A087WTA8_HUMAN
R.GPPGAAGAPGPQGFQGPAGEPGEPGQTGPAGAR.G	3	965.796		54.24	A0A087WTA8|A0A087WTA8_HUMAN
R.GYPGNIGPVGAAGAPGPHGPVGPAGK.H	3	751.396		45.99	A0A087WTA8|A0A087WTA8_HUMAN
R.SAPSLRPK.D	2	428.256		35.3	A0A087WTA8|A0A087WTA8_HUMAN
R.GPPGESGAAGPTGPIGSR.G	2	782.893		98.53	sp|P08123|CO1A2_HUMAN
K.GEIGAVGNAGPAGPAGPR.G	2	774.402		97.64	sp|P08123|CO1A2_HUMAN
R.GETGPSGPVGPAGAVGPR.G	2	781.903		93.89	sp|P08123|CO1A2_HUMAN
R.TGPPGPSGISGPPGPPGPAGK.E	2	891.462		90.25	sp|P08123|CO1A2_HUMAN
K.GEPGAPGENGTPGQTGAR.G	2	826.887		84.1	sp|P08123|CO1A2_HUMAN
R.GIPGPVGAAGATGAR.G	2	626.346		82.24	sp|P08123|CO1A2_HUMAN
R.GAPGAVGAPGPAGATGDRGEAGAAGPAGPAGPR.G	3	899.111		80.65	sp|P08123|CO1A2_HUMAN
R.GSDGSVGPVGPAGPIGSAGPPGFPGAPGPK.G	3	847.766		77.39	sp|P08123|CO1A2_HUMAN
K.VYC(+57.02)DFSTGETC(+57.02)IR.A	2	804.346	Carbamidomethylation	77.02	sp|P08123|CO1A2_HUMAN
K.GEPGSAGPQGPPGPSGEEGK.R	2	896.415		75.8	sp|P08123|CO1A2_HUMAN
K.HGNRGETGPSGPVGPAGAVGPR.G	3	676.344		74.42	sp|P08123|CO1A2_HUMAN
R.GLPGVAGAVGEPGPLGIAGPPGAR.G	3	689.72		74.34	sp|P08123|CO1A2_HUMAN
R.VGAPGPAGAR.G	2	426.739		72.76	sp|P08123|CO1A2_HUMAN
R.GLPGSPGNIGPAGK.E	2	611.335		72.67	sp|P08123|CO1A2_HUMAN
R.GVVGPQGAR.G	2	420.739		72.12	sp|P08123|CO1A2_HUMAN
R.GPAGPSGPAGK.D	2	448.238		68.71	sp|P08123|CO1A2_HUMAN
R.GEPGNIGFPGPK.G	2	585.302		67.77	sp|P08123|CO1A2_HUMAN
K.EGPVGLPGIDGRPGPIGPAGAR.G	3	680.71		65.55	sp|P08123|CO1A2_HUMAN
K.GAAGLPGVAGAPGLPGPR.G	2	757.929		65.39	sp|P08123|CO1A2_HUMAN
R.GPPGAAGAPGPQGFQGPAGEPGEPGQTGPAGAR.G	3	965.796		54.24	sp|P08123|CO1A2_HUMAN
R.GYPGNIGPVGAAGAPGPHGPVGPAGK.H	3	751.396		45.99	sp|P08123|CO1A2_HUMAN
R.SAPSLRPK.D	2	428.256		35.3	sp|P08123|CO1A2_HUMAN
K.GEPGPVGVQGPPGPAGEEGK.R	2	908.451		98.49	sp|P02452|CO1A1_HUMAN
R.GVPGPPGAVGPAGK.D	2	580.827		91.41	sp|P02452|CO1A1_HUMAN
R.GETGPAGRPGEVGPPGPPGPAGEK.G	3	723.368		90.36	sp|P02452|CO1A1_HUMAN
R.GFPGADGVAGPK.G	2	536.776		90.16	sp|P02452|CO1A1_HUMAN
K.VLC(+57.02)DDVIC(+57.02)DETK.N	2	733.83	Carbamidomethylation	89.11	sp|P02452|CO1A1_HUMAN
K.STGGISVPGPMGPSGPR.G	2	777.393		88.87	sp|P02452|CO1A1_HUMAN
K.GLTGSPGSPGPDGK.T	2	613.805		83.3	sp|P02452|CO1A1_HUMAN
K.DGEAGAQGPPGPAGPAGER.G	2	845.895		83.02	sp|P02452|CO1A1_HUMAN
K.GDRGETGPAGPPGAPGAPGAPGPVGPAGK.S	3	817.078		82.42	sp|P02452|CO1A1_HUMAN
R.GPAGPQGPR.G	2	418.723		75.27	sp|P02452|CO1A1_HUMAN
K.SLSQQIENIR.S	2	594.323		74.69	sp|P02452|CO1A1_HUMAN
K.ALLLQGSNEIEIR.A	2	728.412		72.22	sp|P02452|CO1A1_HUMAN
R.DRDLEVDTTLK.S	2	652.838		70.69	sp|P02452|CO1A1_HUMAN
K.SGEYWIDPNQGC(+57.02)NLDAIK.V	2	1040.48	Carbamidomethylation	70.08	sp|P02452|CO1A1_HUMAN
R.GRPGAPGPAGAR.G	2	532.292		69.32	sp|P02452|CO1A1_HUMAN
R.GVVGLPGQR.G	2	441.763		68.74	sp|P02452|CO1A1_HUMAN
R.GVQGPPGPAGPR.G	2	545.292		62.92	sp|P02452|CO1A1_HUMAN
K.TGPPGPAGQDGRPGPPGPPGAR.G	3	665.008		60.46	sp|P02452|CO1A1_HUMAN
R.GFSGLQGPPGPPGSPGEQGPSGASGPAGPR.G	3	886.431		57.87	sp|P02452|CO1A1_HUMAN
K.GESGPSGPAGPTGAR.G	2	649.316		56.54	sp|P02452|CO1A1_HUMAN
R.FTYSVTVDGC(+57.02)TSHTGAWGK.T	3	691.984	Carbamidomethylation	55.68	sp|P02452|CO1A1_HUMAN
R.GSEGPQGVR.G	2	443.723		46.64	sp|P02452|CO1A1_HUMAN
R.GPSGPQGPGGPPGPK.G	2	643.829		39.19	sp|P02452|CO1A1_HUMAN
K.SQIHDIVLVGGSTR.I	2	741.408		94.96	sp|P11142|HSP7C_HUMAN
K.STAGDTHLGGEDFDNR.M	2	846.368		92.34	sp|P11142|HSP7C_HUMAN
R.RFDDAVVQSDMK.H	2	705.839		90.45	sp|P11142|HSP7C_HUMAN
K.GPAVGIDLGTTYSC(+57.02)VGVFQHGK.V	2	1132.07	Carbamidomethylation	90.03	sp|P11142|HSP7C_HUMAN
K.DAGTIAGLNVLR.I	2	600.34		86.7	sp|P11142|HSP7C_HUMAN
K.NQVAMNPTNTVFDAK.R	2	825.402		83.75	sp|P11142|HSP7C_HUMAN
R.IINEPTAAAIAYGLDK.K	2	830.455		80.39	sp|P11142|HSP7C_HUMAN
R.M(+15.99)VNHFIAEFK.R	2	626.317	Oxidation (M)	80.25	sp|P11142|HSP7C_HUMAN
K.NSLESYAFNMK.A	2	652.304		80.11	sp|P11142|HSP7C_HUMAN
K.VEIIANDQGNR.T	2	614.819		77.7	sp|P11142|HSP7C_HUMAN
K.SFYPEEVSSMVLTK.M	2	808.897		77.62	sp|P11142|HSP7C_HUMAN
K.TVTNAVVTVPAYFNDSQR.Q	3	661.344		75.73	sp|P11142|HSP7C_HUMAN
K.VC(+57.02)NPIITK.L	2	472.764	Carbamidomethylation	73.5	sp|P11142|HSP7C_HUMAN
K.EIAEAYLGK.T	2	497.269		72.07	sp|P11142|HSP7C_HUMAN
K.LLQDFFNGK.E	2	541.289		71.95	sp|P11142|HSP7C_HUMAN
R.TTPSYVAFTDTER.L	2	744.355		70.29	sp|P11142|HSP7C_HUMAN
R.FEELNADLFR.G	2	627.313		69.7	sp|P11142|HSP7C_HUMAN
K.ITITNDKGR.L	2	509.289		65.02	sp|P11142|HSP7C_HUMAN
K.HWPFM(+15.99)VVNDAGRPK.V	3	557.283	Oxidation (M)	60.74	sp|P11142|HSP7C_HUMAN
K.NQVAM(+15.99)NPTNTVFDAK.R	2	833.4	Oxidation (M)	60.1	sp|P11142|HSP7C_HUMAN
K.RNTTIPTK.Q	2	465.773		60.05	sp|P11142|HSP7C_HUMAN
R.ARFEELNADLFR.G	3	494.259		59.69	sp|P11142|HSP7C_HUMAN
K.QTQTFTTYSDNQPGVLIQVYEGER.A	3	925.453		58.21	sp|P11142|HSP7C_HUMAN
K.ITITNDK.G	2	402.726		56.29	sp|P11142|HSP7C_HUMAN
K.VQVEYK.G	2	383.211		52.95	sp|P11142|HSP7C_HUMAN
R.IINEPTAAAIAYGLDKK.V	3	596.671		51.16	sp|P11142|HSP7C_HUMAN
R.RFDDAVVQSDM(+15.99)K.H	2	713.838	Oxidation (M)	49.07	sp|P11142|HSP7C_HUMAN
R.YHTSQSGDEMTSLSEYVSR.M	3	726.323		101.25	sp|P08238|HS90B_HUMAN
K.HSQFIGYPITLYLEK.E	3	603.66		92.04	sp|P08238|HS90B_HUMAN
R.GVVDSEDLPLNISR.E	2	757.402		90.55	sp|P08238|HS90B_HUMAN
K.RGFEVVYMTEPIDEYC(+57.02)VQQLK.E	3	868.757	Carbamidomethylation	88.24	sp|P08238|HS90B_HUMAN
K.LGIHEDSTNR.R	2	571.281		84.03	sp|P08238|HS90B_HUMAN
R.TLTLVDTGIGM(+15.99)TK.A	2	683.371	Oxidation (M)	80.72	sp|P08238|HS90B_HUMAN
K.ADLINNLGTIAK.S	2	621.856		79.45	sp|P08238|HS90B_HUMAN
K.HLEINPDHPIVETLR.Q	3	594.99		77.85	sp|P08238|HS90B_HUMAN
K.IDIIPNPQER.T	2	597.828		77.08	sp|P08238|HS90B_HUMAN
K.SLTNDWEDHLAVK.H	3	509.92		76.08	sp|P08238|HS90B_HUMAN
K.IRYESLTDPSK.L	3	436.899		75.11	sp|P08238|HS90B_HUMAN
K.YIDQEELNK.T	2	576.285		73.33	sp|P08238|HS90B_HUMAN
K.SIYYITGESK.E	2	580.797		73.08	sp|P08238|HS90B_HUMAN
K.EDQTEYLEER.R	2	656.291		72.04	sp|P08238|HS90B_HUMAN
K.EGLELPEDEEEKK.K	2	772.866		69.72	sp|P08238|HS90B_HUMAN
R.NPDDITQEEYGEFYK.S	2	924.402		66.24	sp|P08238|HS90B_HUMAN
R.TLTLVDTGIGMTK.A	2	675.373		65.42	sp|P08238|HS90B_HUMAN
R.ELISNASDALDKIR.Y	3	515.617		64.31	sp|P08238|HS90B_HUMAN
K.FENLC(+57.02)K.L	2	405.695	Carbamidomethylation	62.62	sp|P08238|HS90B_HUMAN
R.LVSSPC(+57.02)C(+57.02)IVTSTYGWTANMER.I	3	811.375	Carbamidomethylation	60.87	sp|P08238|HS90B_HUMAN
K.FYEAFSK.N	2	446.218		52.79	sp|P08238|HS90B_HUMAN
R.ALLFIPR.R	2	415.269		49.63	sp|P08238|HS90B_HUMAN
R.YHTSQSGDEM(+15.99)TSLSEYVSR.M	3	731.657	Oxidation (M)	44.7	sp|P08238|HS90B_HUMAN
K.EQVANSAFVER.V	2	625.311		43.76	sp|P08238|HS90B_HUMAN
R.LSELLR.Y	2	365.728		42.56	sp|P08238|HS90B_HUMAN
R.AAFGQGSGPIMLDEVQC(+57.02)TGTEASLADC(+57.02)K.S	3	971.776	Carbamidomethylation	100.14	sp|Q08380|LG3BP_HUMAN
R.ASHEEVEGLVEK.I	2	663.83		98.62	sp|Q08380|LG3BP_HUMAN
R.ELSEALGQIFDSQR.G	2	796.901		95.58	sp|Q08380|LG3BP_HUMAN
R.AAFGQGSGPIM(+15.99)LDEVQC(+57.02)TGTEASLADC(+57.02)K.S	3	977.106	Oxidation (M); Carbamidomethylation	92.45	sp|Q08380|LG3BP_HUMAN
R.IYTSPTWSAFVTDSSWSAR.K	2	1081.51		89.92	sp|Q08380|LG3BP_HUMAN
K.SQLVYQSR.R	2	490.762		85.18	sp|Q08380|LG3BP_HUMAN
R.TIAYENK.A	2	419.719		84.82	sp|Q08380|LG3BP_HUMAN
K.YSSDYFQAPSDYR.Y	2	799.838		83.98	sp|Q08380|LG3BP_HUMAN
K.AVDTWSWGER.A	2	603.781		81.18	sp|Q08380|LG3BP_HUMAN
R.LADGGATNQGR.V	2	530.263		81.17	sp|Q08380|LG3BP_HUMAN
K.STSSFPC(+57.02)PAGHFNGFR.T	2	884.897	Carbamidomethylation	80.81	sp|Q08380|LG3BP_HUMAN
R.SDLAVPSELALLK.A	2	678.394		79.69	sp|Q08380|LG3BP_HUMAN
R.YYPYQSFQTPQHPSFLFQDK.R	3	841.068		76.3	sp|Q08380|LG3BP_HUMAN
R.STHTLDLSR.E	2	515.269		69.54	sp|Q08380|LG3BP_HUMAN
R.YYPYQSFQTPQHPSFLFQDKR.V	4	670.079		69.05	sp|Q08380|LG3BP_HUMAN
K.LASAYGAR.Q	2	404.72		58.96	sp|Q08380|LG3BP_HUMAN
R.RIDITLSSVK.C	2	566.341		57.95	sp|Q08380|LG3BP_HUMAN
R.VEIFYR.G	2	413.726		57.44	sp|Q08380|LG3BP_HUMAN
R.IDITLSSVK.C	2	488.29		54.94	sp|Q08380|LG3BP_HUMAN
R.IYTSPTWSAFVTDSSWSARK.S	3	764.046		53.28	sp|Q08380|LG3BP_HUMAN
R.YFYSR.R	2	368.178		44.4	sp|Q08380|LG3BP_HUMAN
K.SLGWLK.S	2	352.21		35.04	sp|Q08380|LG3BP_HUMAN
R.RGPLVK.Y	2	335.223		32.23	sp|Q08380|LG3BP_HUMAN
R.AQLHGASEEPGHFSLTNAASTHTTNEGIFSPTPGELGFSSFHR.L	5	905.636		94.79	sp|P98160|PGBM_HUMAN
R.LYIFQASPADAGQYVC(+57.02)R.A	2	979.98	Carbamidomethylation	88.74	sp|P98160|PGBM_HUMAN
R.LRLPQVSPADSGEYVC(+57.02)R.V	3	649.665	Carbamidomethylation	83.74	sp|P98160|PGBM_HUMAN
R.HPTPLALGHFHTVTLLR.S	4	478.275		82.01	sp|P98160|PGBM_HUMAN
R.LLQVTPADSGEYVC(+57.02)R.V	2	854.425	Carbamidomethylation	79.6	sp|P98160|PGBM_HUMAN
R.SQSVRPGADVTFIC(+57.02)TAK.S	3	612.984	Carbamidomethylation	78.66	sp|P98160|PGBM_HUMAN
R.IAHVELADAGQYR.C	3	481.587		77.01	sp|P98160|PGBM_HUMAN
R.SIEYSPQLEDAGSR.E	2	776.365		76.98	sp|P98160|PGBM_HUMAN
K.VGGHLRPGIVQSGGVVR.I	3	563.332		76.82	sp|P98160|PGBM_HUMAN
R.IESSSPTVVEGQTLDLNC(+57.02)VVAR.Q	2	1187.6	Carbamidomethylation	74.81	sp|P98160|PGBM_HUMAN
R.HLISTHFAPGDFQGFALVNPQR.N	4	613.82		73.91	sp|P98160|PGBM_HUMAN
R.LSGSHSQGVAYPVR.I	3	486.588		72.64	sp|P98160|PGBM_HUMAN
R.QPDFISFGLVGGRPEFR.F	3	641.338		66.08	sp|P98160|PGBM_HUMAN
R.QVQFSEEHWVHESGRPVQR.A	4	584.54		65.73	sp|P98160|PGBM_HUMAN
R.AAGVPSATITWR.K	2	615.333		61.76	sp|P98160|PGBM_HUMAN
R.VISSGSVASYVTSPQGFQFR.R	2	1059.04		61.3	sp|P98160|PGBM_HUMAN
K.NLVLHSARPGAPPPQPLDLQHR.A	4	604.09		61.13	sp|P98160|PGBM_HUMAN
R.LRSPVISIDPPSSTVQQGQDASFK.C	3	853.114		60.94	sp|P98160|PGBM_HUMAN
R.SAEPLALGR.W	2	457.259		60.61	sp|P98160|PGBM_HUMAN
R.AELLVTEAPSKPITVTVEEQR.S	3	770.763		60.38	sp|P98160|PGBM_HUMAN
R.LEGDTLIIPR.V	2	563.828		59.28	sp|P98160|PGBM_HUMAN
R.HQTHGSLLR.L	3	350.194		57.74	sp|P98160|PGBM_HUMAN
R.ASYAQQPAESR.V	2	604.29		54.58	sp|P98160|PGBM_HUMAN
R.VQVSPER.T	2	407.726		53.7	sp|P98160|PGBM_HUMAN
R.C(+57.02)PIGYSGLSC(+57.02)ESC(+57.02)DAHFTR.V	3	739.652	Carbamidomethylation	50.72	sp|P98160|PGBM_HUMAN
R.VTVTSEGGR.G	2	453.238		49.83	sp|P98160|PGBM_HUMAN
K.RGGSLPAR.H	2	407.239		44.16	sp|P98160|PGBM_HUMAN
R.VVGSSGTQEASVLVTIQQR.L	2	980.029		39.07	sp|P98160|PGBM_HUMAN
R.LPAVEPTDQAQYLC(+57.02)R.A	2	880.936	Carbamidomethylation	39	sp|P98160|PGBM_HUMAN
R.ENQPDNFFAGGEDC(+57.02)VVMVAHESGR.W	3	889.058	Carbamidomethylation	98.63	sp|O14594|NCAN_HUMAN
K.KGTVLC(+57.02)GPPPAVENASLIGAR.K	3	703.05	Carbamidomethylation	94.9	sp|O14594|NCAN_HUMAN
R.AHHPTSQHGDLETPSSGDEGEILSAEGPPVR.E	3	1069.84		90.5	sp|O14594|NCAN_HUMAN
R.ELGGEVFYVGPAR.R	2	697.362		88.18	sp|O14594|NCAN_HUMAN
R.RNPQELYDVYC(+57.02)FAR.E	3	610.96	Carbamidomethylation	87.38	sp|O14594|NCAN_HUMAN
R.YQC(+57.02)NEGFAQHHVATIR.C	4	483.48	Carbamidomethylation	81.42	sp|O14594|NCAN_HUMAN
K.GTVLC(+57.02)GPPPAVENASLIGAR.K	2	990.018	Carbamidomethylation	79.83	sp|O14594|NCAN_HUMAN
R.SGHLTSVHSPEEHSFINSFGHENTWIGLNDR.I	5	701.734		77.05	sp|O14594|NCAN_HUMAN
K.YNVHATVR.Y	2	480.259		74.58	sp|O14594|NCAN_HUMAN
R.ENQPDNFFAGGEDC(+57.02)VVM(+15.99)VAHESGR.W	3	894.387	Carbamidomethylation; Oxidation (M)	73.93	sp|O14594|NCAN_HUMAN
R.FDAYC(+57.02)FR.A	2	489.711	Carbamidomethylation	73.76	sp|O14594|NCAN_HUMAN
R.ASDSGLYR.C	2	434.712		72.41	sp|O14594|NCAN_HUMAN
R.C(+57.02)GGPAPGVR.T	2	435.718	Carbamidomethylation	71.68	sp|O14594|NCAN_HUMAN
R.DFQWTDNTGLQFENWR.E	2	1028.96		71.55	sp|O14594|NCAN_HUMAN
R.YPIQTPR.R	2	437.743		71.48	sp|O14594|NCAN_HUMAN
K.WDRPQIVC(+57.02)TKPR.R	3	519.278	Carbamidomethylation	70.12	sp|O14594|NCAN_HUMAN
R.YPITQSRPGC(+57.02)YGDR.S	3	557.265	Carbamidomethylation	70.11	sp|O14594|NCAN_HUMAN
R.LSSAIIAAPR.H	2	499.804		70.05	sp|O14594|NCAN_HUMAN
R.QDLPILVAK.D	2	498.81		65.23	sp|O14594|NCAN_HUMAN
R.VSLPSYPR.R	2	459.756		60.09	sp|O14594|NCAN_HUMAN
R.TGFPSPAER.F	2	481.241		59.44	sp|O14594|NCAN_HUMAN
R.RQGAALASVGQLHLAWHEGLDQC(+57.02)DPGWLADGSVR.Y	5	734.967	Carbamidomethylation	43.32	sp|O14594|NCAN_HUMAN
R.RLTLAGAR.A	2	429.272		41.37	sp|O14594|NCAN_HUMAN
K.AVGDKLPEC(+57.02)EADDGC(+57.02)PKPPEIAHGYVEHSVR.Y	4	858.909	Carbamidomethylation	104.53	sp|P00738|HPT_HUMAN
K.SPVGVQPILNEHTFC(+57.02)AGMSK.Y	3	724.693	Carbamidomethylation	90.74	sp|P00738|HPT_HUMAN
K.SC(+57.02)AVAEYGVYVK.V	2	673.329	Carbamidomethylation	89.34	sp|P00738|HPT_HUMAN
K.LRTEGDGVYTLNDK.K	2	790.901		87.14	sp|P00738|HPT_HUMAN
R.TEGDGVYTLNNEK.Q	2	720.337		86.75	sp|P00738|HPT_HUMAN
K.AVGDKLPEC(+57.02)EAVC(+57.02)GKPK.N	3	619.978	Carbamidomethylation	85.54	sp|P00738|HPT_HUMAN
K.LRTEGDGVYTLNNEK.Q	2	854.932		84.5	sp|P00738|HPT_HUMAN
K.SPVGVQPILNEHTFC(+57.02)AGM(+15.99)SK.Y	3	730.024	Carbamidomethylation; Oxidation (M)	82.29	sp|P00738|HPT_HUMAN
R.VMPIC(+57.02)LPSK.D	2	522.783	Carbamidomethylation	80.75	sp|P00738|HPT_HUMAN
K.YVMLPVADQDQC(+57.02)IR.H	2	854.415	Carbamidomethylation	78.92	sp|P00738|HPT_HUMAN
R.HYEGSTVPEK.K	2	573.775		75.6	sp|P00738|HPT_HUMAN
K.VVLHPNYSQVDIGLIK.L	3	599.01		73.47	sp|P00738|HPT_HUMAN
K.GSFPWQAK.M	2	460.736		73.13	sp|P00738|HPT_HUMAN
R.VGYVSGWGR.N	2	490.751		72.02	sp|P00738|HPT_HUMAN
K.DIAPTLTLYVGK.K	2	645.869		70.37	sp|P00738|HPT_HUMAN
K.FTDHLK.Y	2	380.703		66.42	sp|P00738|HPT_HUMAN
K.VTSIQDWVQK.T	2	602.321		65.92	sp|P00738|HPT_HUMAN
R.VM(+15.99)PIC(+57.02)LPSK.D	2	530.782	Oxidation (M); Carbamidomethylation	63.95	sp|P00738|HPT_HUMAN
R.ILGGHLDAK.G	2	462.27		58.2	sp|P00738|HPT_HUMAN
K.KQLVEIEK.V	2	493.799		57.17	sp|P00738|HPT_HUMAN
K.DYAEVGR.V	2	405.193		55.46	sp|P00738|HPT_HUMAN
K.YVM(+15.99)LPVADQDQC(+57.02)IR.H	2	862.409	Oxidation (M); Carbamidomethylation	51.87	sp|P00738|HPT_HUMAN
K.VSVNER.V	2	352.191		50.05	sp|P00738|HPT_HUMAN
K.QLVEIEK.V	2	429.75		35.46	sp|P00738|HPT_HUMAN
K.EM(+15.99)EC(+57.02)AGTYDGSIDAC(+57.02)K.G	2	911.851	Oxidation (M); Carbamidomethylation	119.38	G3XAM2|G3XAM2_HUMAN
K.EMEC(+57.02)AGTYDGSIDAC(+57.02)K.G	2	903.855	Carbamidomethylation	117.07	G3XAM2|G3XAM2_HUMAN
R.EANVAC(+57.02)LDLGFQQGADTQR.R	2	1047	Carbamidomethylation	89.15	G3XAM2|G3XAM2_HUMAN
R.AQLGDLPWQVAIK.D	2	719.908		86.55	G3XAM2|G3XAM2_HUMAN
K.HGNTDSEGIVEVK.L	3	462.229		85.42	G3XAM2|G3XAM2_HUMAN
R.TMGYQDFADVVC(+57.02)YTQK.A	2	963.435	Carbamidomethylation	84.65	G3XAM2|G3XAM2_HUMAN
R.VFSLQWGEVK.L	2	596.822		82.16	G3XAM2|G3XAM2_HUMAN
R.GLETSLAEC(+57.02)TFTK.R	2	728.853	Carbamidomethylation	79.16	G3XAM2|G3XAM2_HUMAN
R.SFPTYC(+57.02)QQK.S	2	579.767	Carbamidomethylation	72.67	G3XAM2|G3XAM2_HUMAN
K.VTYTSQEDLVEK.K	2	706.356		71.69	G3XAM2|G3XAM2_HUMAN
R.IIFHENYNAGTYQNDIALIEMK.K	3	866.428		70.85	G3XAM2|G3XAM2_HUMAN
K.VTYTSQEDLVEKK.C	2	770.4		68.09	G3XAM2|G3XAM2_HUMAN
R.C(+57.02)IEGTC(+57.02)VC(+57.02)K.L	2	563.739	Carbamidomethylation	67.5	G3XAM2|G3XAM2_HUMAN
K.YTHLSC(+57.02)DK.V	2	512.234	Carbamidomethylation	63.47	G3XAM2|G3XAM2_HUMAN
R.IIFHENYNAGTYQNDIALIEM(+15.99)K.K	3	871.765	Oxidation (M)	61.08	G3XAM2|G3XAM2_HUMAN
K.KDC(+57.02)ELPR.S	2	459.229	Carbamidomethylation	60.96	G3XAM2|G3XAM2_HUMAN
K.DC(+57.02)ELPR.S	2	395.182	Carbamidomethylation	60.13	G3XAM2|G3XAM2_HUMAN
R.IVIEYVDR.I	2	503.782		48.08	G3XAM2|G3XAM2_HUMAN
K.RAQLGDLPWQVAIK.D	3	532.307		45.89	G3XAM2|G3XAM2_HUMAN
K.FSVSLK.H	2	340.703		44.75	G3XAM2|G3XAM2_HUMAN
K.SLEC(+57.02)LHPGTK.F	2	571.286	Carbamidomethylation	32.12	G3XAM2|G3XAM2_HUMAN
K.EM(+15.99)EC(+57.02)AGTYDGSIDAC(+57.02)K.G	2	911.851	Oxidation (M); Carbamidomethylation	119.38	sp|P05156|CFAI_HUMAN
K.EMEC(+57.02)AGTYDGSIDAC(+57.02)K.G	2	903.855	Carbamidomethylation	117.07	sp|P05156|CFAI_HUMAN
R.EANVAC(+57.02)LDLGFQQGADTQR.R	2	1047	Carbamidomethylation	89.15	sp|P05156|CFAI_HUMAN
R.AQLGDLPWQVAIK.D	2	719.908		86.55	sp|P05156|CFAI_HUMAN
K.HGNTDSEGIVEVK.L	3	462.229		85.42	sp|P05156|CFAI_HUMAN
R.TMGYQDFADVVC(+57.02)YTQK.A	2	963.435	Carbamidomethylation	84.65	sp|P05156|CFAI_HUMAN
R.VFSLQWGEVK.L	2	596.822		82.16	sp|P05156|CFAI_HUMAN
R.GLETSLAEC(+57.02)TFTK.R	2	728.853	Carbamidomethylation	79.16	sp|P05156|CFAI_HUMAN
R.SFPTYC(+57.02)QQK.S	2	579.767	Carbamidomethylation	72.67	sp|P05156|CFAI_HUMAN
K.VTYTSQEDLVEK.K	2	706.356		71.69	sp|P05156|CFAI_HUMAN
R.IIFHENYNAGTYQNDIALIEMK.K	3	866.428		70.85	sp|P05156|CFAI_HUMAN
K.VTYTSQEDLVEKK.C	2	770.4		68.09	sp|P05156|CFAI_HUMAN
R.C(+57.02)IEGTC(+57.02)VC(+57.02)K.L	2	563.739	Carbamidomethylation	67.5	sp|P05156|CFAI_HUMAN
K.YTHLSC(+57.02)DK.V	2	512.234	Carbamidomethylation	63.47	sp|P05156|CFAI_HUMAN
R.IIFHENYNAGTYQNDIALIEM(+15.99)K.K	3	871.765	Oxidation (M)	61.08	sp|P05156|CFAI_HUMAN
K.KDC(+57.02)ELPR.S	2	459.229	Carbamidomethylation	60.96	sp|P05156|CFAI_HUMAN
K.DC(+57.02)ELPR.S	2	395.182	Carbamidomethylation	60.13	sp|P05156|CFAI_HUMAN
R.IVIEYVDR.I	2	503.782		48.08	sp|P05156|CFAI_HUMAN
K.RAQLGDLPWQVAIK.D	3	532.307		45.89	sp|P05156|CFAI_HUMAN
K.FSVSLK.H	2	340.703		44.75	sp|P05156|CFAI_HUMAN
K.SLEC(+57.02)LHPGTK.F	2	571.286	Carbamidomethylation	32.12	sp|P05156|CFAI_HUMAN
K.EM(+15.99)EC(+57.02)AGTYDGSIDAC(+57.02)K.G	2	911.851	Oxidation (M); Carbamidomethylation	119.38	E7ETH0|E7ETH0_HUMAN
K.EMEC(+57.02)AGTYDGSIDAC(+57.02)K.G	2	903.855	Carbamidomethylation	117.07	E7ETH0|E7ETH0_HUMAN
R.EANVAC(+57.02)LDLGFQQGADTQR.R	2	1047	Carbamidomethylation	89.15	E7ETH0|E7ETH0_HUMAN
R.AQLGDLPWQVAIK.D	2	719.908		86.55	E7ETH0|E7ETH0_HUMAN
K.HGNTDSEGIVEVK.L	3	462.229		85.42	E7ETH0|E7ETH0_HUMAN
R.TMGYQDFADVVC(+57.02)YTQK.A	2	963.435	Carbamidomethylation	84.65	E7ETH0|E7ETH0_HUMAN
R.VFSLQWGEVK.L	2	596.822		82.16	E7ETH0|E7ETH0_HUMAN
R.GLETSLAEC(+57.02)TFTK.R	2	728.853	Carbamidomethylation	79.16	E7ETH0|E7ETH0_HUMAN
R.SFPTYC(+57.02)QQK.S	2	579.767	Carbamidomethylation	72.67	E7ETH0|E7ETH0_HUMAN
K.VTYTSQEDLVEK.K	2	706.356		71.69	E7ETH0|E7ETH0_HUMAN
R.IIFHENYNAGTYQNDIALIEMK.K	3	866.428		70.85	E7ETH0|E7ETH0_HUMAN
K.VTYTSQEDLVEKK.C	2	770.4		68.09	E7ETH0|E7ETH0_HUMAN
R.C(+57.02)IEGTC(+57.02)VC(+57.02)K.L	2	563.739	Carbamidomethylation	67.5	E7ETH0|E7ETH0_HUMAN
K.YTHLSC(+57.02)DK.V	2	512.234	Carbamidomethylation	63.47	E7ETH0|E7ETH0_HUMAN
R.IIFHENYNAGTYQNDIALIEM(+15.99)K.K	3	871.765	Oxidation (M)	61.08	E7ETH0|E7ETH0_HUMAN
K.KDC(+57.02)ELPR.S	2	459.229	Carbamidomethylation	60.96	E7ETH0|E7ETH0_HUMAN
K.DC(+57.02)ELPR.S	2	395.182	Carbamidomethylation	60.13	E7ETH0|E7ETH0_HUMAN
R.IVIEYVDR.I	2	503.782		48.08	E7ETH0|E7ETH0_HUMAN
K.RAQLGDLPWQVAIK.D	3	532.307		45.89	E7ETH0|E7ETH0_HUMAN
K.FSVSLK.H	2	340.703		44.75	E7ETH0|E7ETH0_HUMAN
K.SLEC(+57.02)LHPGTK.F	2	571.286	Carbamidomethylation	32.12	E7ETH0|E7ETH0_HUMAN
R.HNIEDGSVQLADHYQQNTPIGDGPVLLPDNHYLSYQSALSK.D	4	1134.31		115.63	sp|eYFP|eYFP_MUT
K.IRHNIEDGSVQLADHYQQNTPIGDGPVLLPDNHYLSYQSALSKDPNEK.R	6	898.619		107.13	sp|eYFP|eYFP_MUT
K.IRHNIEDGSVQLADHYQQNTPIGDGPVLLPDNHYLSYQSALSK.D	5	961.482		106.64	sp|eYFP|eYFP_MUT
R.HNIEDGSVQLADHYQQNTPIGDGPVLLPDNHYLSYQSALSKDPNEK.R	6	853.754		96.02	sp|eYFP|eYFP_MUT
K.FEGDTLVNR.I	2	525.766		82.17	sp|eYFP|eYFP_MUT
K.FSVSGEGEGDATYGK.L	2	752.339		80.24	sp|eYFP|eYFP_MUT
K.LEYNYNSHNVYIMADK.Q	2	987.463		77.43	sp|eYFP|eYFP_MUT
K.SAMPEGYVQER.T	2	633.793		74.1	sp|eYFP|eYFP_MUT
K.SAM(+15.99)PEGYVQER.T	2	641.792	Oxidation (M)	73.9	sp|eYFP|eYFP_MUT
K.EDGNILGHK.L	2	491.752		71.53	sp|eYFP|eYFP_MUT
R.YPDHMK.Q	2	395.678		67.08	sp|eYFP|eYFP_MUT
K.GIDFKEDGNILGHK.L	3	514.935		66.41	sp|eYFP|eYFP_MUT
K.QHDFFK.S	2	411.202		63.95	sp|eYFP|eYFP_MUT
K.FIC(+57.02)TTGK.L	2	413.708	Carbamidomethylation	61.74	sp|eYFP|eYFP_MUT
K.Q(-17.03)HDFFK.S	2	402.687	Pyro-glu from Q	60.75	sp|eYFP|eYFP_MUT
R.YPDHM(+15.99)K.Q	2	403.679	Oxidation (M)	46.94	sp|eYFP|eYFP_MUT
K.LEYNYNSHNVYIM(+15.99)ADK.Q	3	663.974	Oxidation (M)	40.02	sp|eYFP|eYFP_MUT
R.TIFFK.D	2	328.195		35.81	sp|eYFP|eYFP_MUT
K.LEYNYNSHNVYIMADKQK.N	4	558.272		32.56	sp|eYFP|eYFP_MUT
M.S(+42.01)SEAETQQPPAAPPAAPALSAADTKPGTTGSGAGSGGPGGLTSAAPAGGDK.K	4	1129.3	Acetylation (Protein N-term)	138.04	sp|P67809|YBOX1_HUMAN
R.RPQYSNPPVQGEVMEGADNQGAGEQGRPVR.Q	4	806.638		128.54	sp|P67809|YBOX1_HUMAN
M.S(+42.01)SEAETQQPPAAPPAAPALSAADTKPGTTGSGAGSGGPGGLTSAAPAGGDKK.V	4	1161.32	Acetylation (Protein N-term)	92.15	sp|P67809|YBOX1_HUMAN
K.NEGSESAPEGQAQQR.R	2	794.352		83.62	sp|P67809|YBOX1_HUMAN
K.GAEAANVTGPGGVPVQGSK.Y	3	565.962		79.46	sp|P67809|YBOX1_HUMAN
R.NGYGFINR.N	2	470.736		79.22	sp|P67809|YBOX1_HUMAN
K.EDVFVHQTAIK.K	3	429.563		72.38	sp|P67809|YBOX1_HUMAN
K.EDVFVHQTAIKK.N	3	472.262		71.49	sp|P67809|YBOX1_HUMAN
R.SVGDGETVEFDVVEGEK.G	2	898.425		61.34	sp|P67809|YBOX1_HUMAN
K.WFNVR.N	2	361.193		41.96	sp|P67809|YBOX1_HUMAN
K.AYHEQLSVAEITNAC(+57.02)FEPANQM(+15.99)VK.C	3	922.771	Carbamidomethylation; Oxidation (M)	97.35	sp|P68363|TBA1B_HUMAN
R.Q(-17.03)LFHPEQLITGK.E	2	697.381	Pyro-glu from Q	93.8	sp|P68363|TBA1B_HUMAN
R.AVC(+57.02)MLSNTTAIAEAWAR.L	2	932.963	Carbamidomethylation	91.75	sp|P68363|TBA1B_HUMAN
R.NLDIERPTYTNLNR.L	2	859.947		90.95	sp|P68363|TBA1B_HUMAN
R.IHFPLATYAPVISAEK.A	2	878.987		90.83	sp|P68363|TBA1B_HUMAN
R.RNLDIERPTYTNLNR.L	3	625.667		89.15	sp|P68363|TBA1B_HUMAN
R.AVC(+57.02)M(+15.99)LSNTTAIAEAWAR.L	2	940.96	Carbamidomethylation; Oxidation (M)	87.09	sp|P68363|TBA1B_HUMAN
R.QLFHPEQLITGK.E	2	705.893		86.41	sp|P68363|TBA1B_HUMAN
K.AYHEQLSVAEITNAC(+57.02)FEPANQMVK.C	3	917.442	Carbamidomethylation	84.44	sp|P68363|TBA1B_HUMAN
R.GHYTIGK.E	2	388.209		83.45	sp|P68363|TBA1B_HUMAN
K.DVNAAIATIK.T	2	508.293		82.98	sp|P68363|TBA1B_HUMAN
R.SIQFVDWC(+57.02)PTGFK.V	2	792.884	Carbamidomethylation	79.59	sp|P68363|TBA1B_HUMAN
R.QLFHPEQLITGKEDAANNYAR.G	3	805.749		79.58	sp|P68363|TBA1B_HUMAN
K.VGINYQPPTVVPGGDLAK.V	3	609.001		79.53	sp|P68363|TBA1B_HUMAN
R.Q(-17.03)LFHPEQLITGKEDAANNYAR.G	3	800.07	Pyro-glu from Q	78.93	sp|P68363|TBA1B_HUMAN
K.TIGGGDDSFNTFFSETGAGK.H	2	1004.45		76.81	sp|P68363|TBA1B_HUMAN
K.EDAANNYAR.G	2	512.228		69.3	sp|P68363|TBA1B_HUMAN
K.YM(+15.99)AC(+57.02)C(+57.02)LLYR.G	2	633.28	Oxidation (M); Carbamidomethylation	66.3	sp|P68363|TBA1B_HUMAN
K.FDLMYAK.R	2	444.221		63.79	sp|P68363|TBA1B_HUMAN
K.EIIDLVLDR.I	2	543.316		63.4	sp|P68363|TBA1B_HUMAN
R.AFVHWYVGEGMEEGEFSEAREDMAALEK.D	4	805.119		61.58	sp|P68363|TBA1B_HUMAN
R.LSVDYGK.K	2	391.205		53.73	sp|P68363|TBA1B_HUMAN
K.FDLM(+15.99)YAK.R	2	452.217	Oxidation (M)	52.2	sp|P68363|TBA1B_HUMAN
R.EDMAALEK.D	2	453.716		50.95	sp|P68363|TBA1B_HUMAN
R.EDM(+15.99)AALEK.D	2	461.716	Oxidation (M)	41.04	sp|P68363|TBA1B_HUMAN
M.S(+42.01)KPHSEAGTAFIQTQQLHAAMADTFLEHMC(+57.02)R.L	4	889.674	Acetylation (Protein N-term); Carbamidomethylation	97.28	sp|P14618|KPYM_HUMAN
R.RFDEILEASDGIMVAR.G	3	607.978		89.91	sp|P14618|KPYM_HUMAN
K.GVNLPGAAVDLPAVSEK.D	2	818.953		88.28	sp|P14618|KPYM_HUMAN
K.GADFLVTEVENGGSLGSK.K	2	890.449		87.82	sp|P14618|KPYM_HUMAN
R.LAPITSDPTEATAVGAVEASFK.C	2	1088.07		86.23	sp|P14618|KPYM_HUMAN
R.EAEAAIYHLQLFEELRR.L	4	522.783		78.9	sp|P14618|KPYM_HUMAN
K.KGVNLPGAAVDLPAVSEK.D	3	589		77.07	sp|P14618|KPYM_HUMAN
R.TATESFASDPILYRPVAVALDTKGPEIR.T	4	755.155		76.57	sp|P14618|KPYM_HUMAN
R.NTGIIC(+57.02)TIGPASR.S	2	680.358	Carbamidomethylation	73.58	sp|P14618|KPYM_HUMAN
R.GDLGIEIPAEK.V	2	571.31		73.43	sp|P14618|KPYM_HUMAN
K.GDYPLEAVR.M	2	510.262		73.1	sp|P14618|KPYM_HUMAN
K.IYVDDGLISLQVK.Q	2	731.912		69.5	sp|P14618|KPYM_HUMAN
R.LDIDSPPITAR.N	2	599.328		68.72	sp|P14618|KPYM_HUMAN
K.GDVVIVLTGWRPGSGFTNTMR.V	3	755.065		67.06	sp|P14618|KPYM_HUMAN
R.AGKPVIC(+57.02)ATQMLESMIK.K	3	626.33	Carbamidomethylation	66.69	sp|P14618|KPYM_HUMAN
R.TATESFASDPILYRPVAVALDTK.G	3	822.438		60	sp|P14618|KPYM_HUMAN
R.EAEAAIYHLQLFEELR.R	3	644.67		57.28	sp|P14618|KPYM_HUMAN
K.ITLDNAYMEK.C	2	599.297		56.23	sp|P14618|KPYM_HUMAN
R.VNFAMNVGK.A	2	490.256		56.18	sp|P14618|KPYM_HUMAN
R.RFDEILEASDGIM(+15.99)VAR.G	3	613.309	Oxidation (M)	55.51	sp|P14618|KPYM_HUMAN
R.APIIAVTR.N	2	420.77		51.1	sp|P14618|KPYM_HUMAN
K.VFLAQK.M	2	353.218		49.43	sp|P14618|KPYM_HUMAN
K.VVEVGSK.I	2	359.203		47.9	sp|P14618|KPYM_HUMAN
K.EAPAEGEAAEPGSPTAAEGEAASAASSTSSPK.A	3	972.44		118.31	sp|P29966|MARCS_HUMAN
K.KEAGEGGEAEAPAAEGGK.D	2	829.387		99.9	sp|P29966|MARCS_HUMAN
K.GEPAAAAAPEAGASPVEK.E	2	811.9		96.17	sp|P29966|MARCS_HUMAN
K.VNGDASPAAAESGAK.E	2	672.826		93.96	sp|P29966|MARCS_HUMAN
K.EELQANGSAPAADKEEPAAAGSGAASPSAAEK.G	3	994.801		92.88	sp|P29966|MARCS_HUMAN
K.GEAAAERPGEAAVASSPSK.A	2	892.944		92.29	sp|P29966|MARCS_HUMAN
K.EEPAAAGSGAASPSAAEK.G	2	800.878		91.58	sp|P29966|MARCS_HUMAN
K.DEAAGGAAAAAAEAGAASGEQAAAPGEEAAAGEEGAAGGDPQEAKPQEAAVAPEKPPASDETK.A	5	1146.12		84.76	sp|P29966|MARCS_HUMAN
K.EAGEGGEAEAPAAEGGK.D	2	765.347		75.95	sp|P29966|MARCS_HUMAN
K.AEDGATPSPSNETPK.K	2	750.842		75.67	sp|P29966|MARCS_HUMAN
K.AEDGATPSPSNETPKK.K	2	814.899		61.28	sp|P29966|MARCS_HUMAN
K.LSGFSFK.K	2	393.214		58.12	sp|P29966|MARCS_HUMAN
K.RFSFK.K	2	342.696		35.07	sp|P29966|MARCS_HUMAN
K.VHTSLYEC(+57.02)PIESSPLFLLHK.K	4	593.31	Carbamidomethylation	88.12	A0A0A0MTC7|A0A0A0MTC7_HUMAN
K.AESSSDEAVADTSR.R	2	712.813		82.5	A0A0A0MTC7|A0A0A0MTC7_HUMAN
K.DAPSWDPVALKLPER.N	3	565.302		78.3	A0A0A0MTC7|A0A0A0MTC7_HUMAN
K.SLLSDVEELVEKENQASRK.G	4	544.29		77.75	A0A0A0MTC7|A0A0A0MTC7_HUMAN
K.VFLTVPSLSSTAEEK.F	2	804.435		77.19	A0A0A0MTC7|A0A0A0MTC7_HUMAN
R.LTLSELDDIIK.N	2	630.361		76.26	A0A0A0MTC7|A0A0A0MTC7_HUMAN
K.DESENLLNQAR.E	2	644.813		74.79	A0A0A0MTC7|A0A0A0MTC7_HUMAN
K.IQINNAENTMK.S	2	638.324		74.53	A0A0A0MTC7|A0A0A0MTC7_HUMAN
R.VDRDVEVEDFQR.Y	2	753.868		74.37	A0A0A0MTC7|A0A0A0MTC7_HUMAN
R.LAALSIEEGK.S	2	515.793		74.19	A0A0A0MTC7|A0A0A0MTC7_HUMAN
K.RPELTETADQFILYLGSK.N	3	694.369		73.64	A0A0A0MTC7|A0A0A0MTC7_HUMAN
R.EPVFVGGVPESLLTPR.L	2	848.966		73.35	A0A0A0MTC7|A0A0A0MTC7_HUMAN
R.GAPQFC(+57.02)QPC(+57.02)PC(+57.02)PLPHLANFAESC(+57.02)YR.K	3	993.103	Carbamidomethylation	71.55	A0A0A0MTC7|A0A0A0MTC7_HUMAN
K.YNDGLWHDVIFIR.E	3	549.949		69.25	A0A0A0MTC7|A0A0A0MTC7_HUMAN
R.LAPSKPFTGC(+57.02)IR.H	2	673.866	Carbamidomethylation	67.15	A0A0A0MTC7|A0A0A0MTC7_HUMAN
R.AYFNGQSFIASIQK.I	2	787.406		65.87	A0A0A0MTC7|A0A0A0MTC7_HUMAN
R.DFSTSVTPK.Q	2	491.249		62.09	A0A0A0MTC7|A0A0A0MTC7_HUMAN
K.C(+57.02)LDGYIGDSIR.G	2	634.8	Carbamidomethylation	61.41	A0A0A0MTC7|A0A0A0MTC7_HUMAN
R.AHLPLDINFR.G	3	399.225		60.25	A0A0A0MTC7|A0A0A0MTC7_HUMAN
K.AESSSDEAVADTSRR.V	3	527.579		59.66	A0A0A0MTC7|A0A0A0MTC7_HUMAN
R.YELIVDK.S	2	440.245		58.23	A0A0A0MTC7|A0A0A0MTC7_HUMAN
R.IYDAVSGIDTQIIYHK.D	3	612.658		57.09	A0A0A0MTC7|A0A0A0MTC7_HUMAN
K.LAFTQSR.A	2	411.728		56.83	A0A0A0MTC7|A0A0A0MTC7_HUMAN
K.C(+57.02)VWDLTDDLR.L	2	646.8	Carbamidomethylation	56.45	A0A0A0MTC7|A0A0A0MTC7_HUMAN
R.SRQPFFTQR.E	2	583.808		55.53	A0A0A0MTC7|A0A0A0MTC7_HUMAN
K.QYNDGLSHFVISSVSPTR.Y	3	669.67		54.04	A0A0A0MTC7|A0A0A0MTC7_HUMAN
R.HFVIDGHPVSFSK.A	3	490.589		52.66	A0A0A0MTC7|A0A0A0MTC7_HUMAN
R.AASYFFDGSGYAVVR.D	2	805.385		49.33	A0A0A0MTC7|A0A0A0MTC7_HUMAN
R.LVIDGLR.V	2	393.248		44.01	A0A0A0MTC7|A0A0A0MTC7_HUMAN
R.ENQYALRK.I	2	511.279		36.94	A0A0A0MTC7|A0A0A0MTC7_HUMAN
K.VHTSLYEC(+57.02)PIESSPLFLLHK.K	4	593.31	Carbamidomethylation	88.12	A0A0A0MQS9|A0A0A0MQS9_HUMAN
K.AESSSDEAVADTSR.R	2	712.813		82.5	A0A0A0MQS9|A0A0A0MQS9_HUMAN
K.DAPSWDPVALKLPER.N	3	565.302		78.3	A0A0A0MQS9|A0A0A0MQS9_HUMAN
K.SLLSDVEELVEKENQASRK.G	4	544.29		77.75	A0A0A0MQS9|A0A0A0MQS9_HUMAN
K.VFLTVPSLSSTAEEK.F	2	804.435		77.19	A0A0A0MQS9|A0A0A0MQS9_HUMAN
R.LTLSELDDIIK.N	2	630.361		76.26	A0A0A0MQS9|A0A0A0MQS9_HUMAN
K.DESENLLNQAR.E	2	644.813		74.79	A0A0A0MQS9|A0A0A0MQS9_HUMAN
K.IQINNAENTMK.S	2	638.324		74.53	A0A0A0MQS9|A0A0A0MQS9_HUMAN
R.VDRDVEVEDFQR.Y	2	753.868		74.37	A0A0A0MQS9|A0A0A0MQS9_HUMAN
R.LAALSIEEGK.S	2	515.793		74.19	A0A0A0MQS9|A0A0A0MQS9_HUMAN
K.RPELTETADQFILYLGSK.N	3	694.369		73.64	A0A0A0MQS9|A0A0A0MQS9_HUMAN
R.EPVFVGGVPESLLTPR.L	2	848.966		73.35	A0A0A0MQS9|A0A0A0MQS9_HUMAN
R.GAPQFC(+57.02)QPC(+57.02)PC(+57.02)PLPHLANFAESC(+57.02)YR.K	3	993.103	Carbamidomethylation	71.55	A0A0A0MQS9|A0A0A0MQS9_HUMAN
K.YNDGLWHDVIFIR.E	3	549.949		69.25	A0A0A0MQS9|A0A0A0MQS9_HUMAN
R.LAPSKPFTGC(+57.02)IR.H	2	673.866	Carbamidomethylation	67.15	A0A0A0MQS9|A0A0A0MQS9_HUMAN
R.AYFNGQSFIASIQK.I	2	787.406		65.87	A0A0A0MQS9|A0A0A0MQS9_HUMAN
R.DFSTSVTPK.Q	2	491.249		62.09	A0A0A0MQS9|A0A0A0MQS9_HUMAN
K.C(+57.02)LDGYIGDSIR.G	2	634.8	Carbamidomethylation	61.41	A0A0A0MQS9|A0A0A0MQS9_HUMAN
R.AHLPLDINFR.G	3	399.225		60.25	A0A0A0MQS9|A0A0A0MQS9_HUMAN
K.AESSSDEAVADTSRR.V	3	527.579		59.66	A0A0A0MQS9|A0A0A0MQS9_HUMAN
R.YELIVDK.S	2	440.245		58.23	A0A0A0MQS9|A0A0A0MQS9_HUMAN
R.IYDAVSGIDTQIIYHK.D	3	612.658		57.09	A0A0A0MQS9|A0A0A0MQS9_HUMAN
K.LAFTQSR.A	2	411.728		56.83	A0A0A0MQS9|A0A0A0MQS9_HUMAN
K.C(+57.02)VWDLTDDLR.L	2	646.8	Carbamidomethylation	56.45	A0A0A0MQS9|A0A0A0MQS9_HUMAN
R.SRQPFFTQR.E	2	583.808		55.53	A0A0A0MQS9|A0A0A0MQS9_HUMAN
K.QYNDGLSHFVISSVSPTR.Y	3	669.67		54.04	A0A0A0MQS9|A0A0A0MQS9_HUMAN
R.HFVIDGHPVSFSK.A	3	490.589		52.66	A0A0A0MQS9|A0A0A0MQS9_HUMAN
R.AASYFFDGSGYAVVR.D	2	805.385		49.33	A0A0A0MQS9|A0A0A0MQS9_HUMAN
R.LVIDGLR.V	2	393.248		44.01	A0A0A0MQS9|A0A0A0MQS9_HUMAN
R.ENQYALRK.I	2	511.279		36.94	A0A0A0MQS9|A0A0A0MQS9_HUMAN
MREIVHLQAGQC(+57.02)GNQIGAK.F	3	704.027	Carbamidomethylation	100.48	sp|P04350|TBB4A_HUMAN
R.EIVHLQAGQC(+57.02)GNQIGAK.F	2	911.966	Carbamidomethylation	96.79	sp|P04350|TBB4A_HUMAN
R.LHFFM(+15.99)PGFAPLTSR.G	3	546.284	Oxidation (M)	90.96	sp|P04350|TBB4A_HUMAN
M(+15.99)REIVHLQAGQC(+57.02)GNQIGAK.F	3	709.361	Oxidation (M); Carbamidomethylation	85.18	sp|P04350|TBB4A_HUMAN
K.NSSYFVEWIPNNVK.T	2	848.921		84.09	sp|P04350|TBB4A_HUMAN
K.LAVNMVPFPR.L	2	572.322		81.12	sp|P04350|TBB4A_HUMAN
R.AVLVDLEPGTMDSVR.S	2	801.418		80.92	sp|P04350|TBB4A_HUMAN
R.IMNTFSVVPSPK.V	2	660.358		79.45	sp|P04350|TBB4A_HUMAN
R.ALTVPELTQQMFDAK.N	2	846.442		77.07	sp|P04350|TBB4A_HUMAN
R.FPGQLNADLRK.L	2	629.849		76.37	sp|P04350|TBB4A_HUMAN
R.LHFFMPGFAPLTSR.G	3	540.952		75.86	sp|P04350|TBB4A_HUMAN
K.EAESC(+57.02)DC(+57.02)LQGFQLTHSLGGGTGSGMGTLLISK.I	3	1104.52	Carbamidomethylation	73.84	sp|P04350|TBB4A_HUMAN
K.RISEQFTAMFR.R	3	462.572		73.72	sp|P04350|TBB4A_HUMAN
R.FPGQLNADLR.K	2	565.806		72.52	sp|P04350|TBB4A_HUMAN
K.LAVNM(+15.99)VPFPR.L	2	580.32	Oxidation (M)	72.08	sp|P04350|TBB4A_HUMAN
R.ISEQFTAMFR.R	2	615.302		71.41	sp|P04350|TBB4A_HUMAN
K.RISEQFTAM(+15.99)FR.R	3	467.904	Oxidation (M)	67.58	sp|P04350|TBB4A_HUMAN
K.TAVC(+57.02)DIPPR.G	2	514.763	Carbamidomethylation	65.55	sp|P04350|TBB4A_HUMAN
K.M(+15.99)AATFIGNSTAIQELFKR.I	3	672.021	Oxidation (M)	64.15	sp|P04350|TBB4A_HUMAN
R.ISEQFTAM(+15.99)FR.R	2	623.3	Oxidation (M)	63.82	sp|P04350|TBB4A_HUMAN
K.NMMAAC(+57.02)DPR.H	2	533.217	Carbamidomethylation	57.58	sp|P04350|TBB4A_HUMAN
K.LTTPTYGDLNHLVSATM(+15.99)SGVTTC(+57.02)LR.F	3	908.787	Oxidation (M); Carbamidomethylation	55.11	sp|P04350|TBB4A_HUMAN
R.KEAESC(+57.02)DC(+57.02)LQGFQLTHSLGGGTGSGMGTLLISK.I	4	860.668	Carbamidomethylation	54.93	sp|P04350|TBB4A_HUMAN
R.YLTVAAVFR.G	2	520.3		52.63	sp|P04350|TBB4A_HUMAN
K.NM(+15.99)MAAC(+57.02)DPR.H	2	541.217	Oxidation (M); Carbamidomethylation	49.66	sp|P04350|TBB4A_HUMAN
K.EAESC(+57.02)DC(+57.02)LQGFQLTHSLGGGTGSGM(+15.99)GTLLISK.I	3	1109.84	Carbamidomethylation; Oxidation (M)	47.94	sp|P04350|TBB4A_HUMAN
R.AVLVDLEPGTM(+15.99)DSVR.S	2	809.416	Oxidation (M)	47.93	sp|P04350|TBB4A_HUMAN
R.IM(+15.99)NTFSVVPSPK.V	2	668.352	Oxidation (M)	45.28	sp|P04350|TBB4A_HUMAN
R.C(+57.02)NSHGYIEEAC(+57.02)IIPC(+57.02)PSDC(+57.02)K.L	3	804.005	Carbamidomethylation	93.75	sp|Q9UPZ6|THS7A_HUMAN
K.SLEKPLEC(+57.02)IKGEEGIQVR.E	3	695.708	Carbamidomethylation	85.05	sp|Q9UPZ6|THS7A_HUMAN
R.SADPIRQPADEGR.S	3	471.236		80.54	sp|Q9UPZ6|THS7A_HUMAN
R.DAIFPIPVAC(+57.02)DAPC(+57.02)PK.D	3	590.958	Carbamidomethylation	78.96	sp|Q9UPZ6|THS7A_HUMAN
K.FSSC(+57.02)NGDC(+57.02)GAVR.T	2	665.267	Carbamidomethylation	78.32	sp|Q9UPZ6|THS7A_HUMAN
R.ITNEPTGGSGVTGNC(+57.02)PHLLEAIPC(+57.02)EEPAC(+57.02)YDWK.A	3	1224.89	Carbamidomethylation	77.16	sp|Q9UPZ6|THS7A_HUMAN
R.C(+57.02)QLVPWSVQQDSPGAQEGC(+57.02)GPGR.Q	3	838.386	Carbamidomethylation	75.22	sp|Q9UPZ6|THS7A_HUMAN
[truncated: 4,664 more rows]

## Sheet: Proteins
Supplement 3. Peptide sequences and protein identifications
SwissProt Accession	#Unique peptides	Coverage (%)	Coverage (%) YFP1_1	Coverage (%) YFP1_2	Coverage (%) YFP2_1	Coverage (%) YFP2_2	Coverage (%) YFP3_1	Coverage (%) YFP3_2	Coverage (%) Tau1_1	Coverage (%) Tau1_2	Coverage (%) Tau2_1	Coverage (%) Tau2_2	Coverage (%) Tau3_1	Coverage (%) Tau3_2		# peptides used for quantitation
sp|P02787|TRFE_HUMAN	64	75	66	69	71	72	68	71	64	63	62	65	66	65		64
sp|O00468|AGRIN_HUMAN	66	39	33	32	17	19	24	21	12	9	15	17	12	10		-
sp|P04264|K2C1_HUMAN	38	63	51	48	52	49	48	51	34	39	30	37	25	16		45
sp|P24821|TENA_HUMAN	4	36	23	26	19	19	25	28	20	22	19	24	20	16		-
J3QSU6|J3QSU6_HUMAN	1	38	24	26	19	19	25	28	21	23	19	24	19	17		-
sp|P02790|HEMO_HUMAN	31	66	53	50	59	63	58	60	44	44	52	49	55	57		26
F5H7V9|F5H7V9_HUMAN	1	37	24	24	19	19	25	28	20	21	19	24	20	17		36
D6RGG3|D6RGG3_HUMAN	62	24	18	17	11	9	16	15	4	4	2	4	3	3		35
sp|Q99715|COCA1_HUMAN	62	24	18	17	11	9	16	15	4	4	2	4	3	3		-
sp|P35908|K22E_HUMAN	28	57	48	41	46	50	42	38	26	26	14	8	17	11		34
sp|P21333|FLNA_HUMAN	52	30	14	13	13	9	14	16	12	16	7	13	4	4		-
sp|P01023|A2MG_HUMAN	46	43	12	18	26	25	28	28	4	2	5	11	26	28		34
sp|P02461|CO3A1_HUMAN	32	33	27	21	15	19	21	22	6	7	2	5	3	3		27
sp|P08670|VIME_HUMAN	30	58	43	36	14	22	50	50	34	32	15	19	6	11		-
sp|P11047|LAMC1_HUMAN	34	27	23	21	5	6	12	11	5	8	3	4	1	2		17
sp|P02768|ALBU_HUMAN	8	65	41	38	54	42	44	44	21	27	33	35	33	35		36
sp|P02751|FINC_HUMAN	35	23	16	12	3	4	16	11	4	7	1	1	1	1		21
sp|P35527|K1C9_HUMAN	26	61	35	38	40	42	53	48	31	25	20	28	9	11		23
sp|P13645|K1C10_HUMAN	21	46	41	39	42	43	40	40	29	41	29	27	26	20		23
sp|P55268|LAMB2_HUMAN	32	22	19	17	6	4	12	11	4	5	2	2	0	0		17
sp|P08572|CO4A2_HUMAN	22	20	12	14	12	15	17	14	2	3	1	4	4	2		15
sp|Q00610|CLH1_HUMAN	28	25	14	13	7	6	17	17	14	16	13	14	6	4		18
A0A087WVQ6|A0A087WVQ6_HUMAN	28	24	14	13	7	6	17	17	14	16	13	14	6	4		-
sp|P60709|ACTB_HUMAN	1	76	63	61	54	56	68	66	66	59	64	53	47	22		22
sp|P63261|ACTG_HUMAN	1	76	59	57	49	52	63	61	66	59	59	49	47	17		22
sp|P08133|ANXA6_HUMAN	14	50	40	36	7	10	33	32	32	33	23	16	9	7		21
sp|Q9BVA1|TBB2B_HUMAN	1	67	61	64	53	47	61	59	52	65	43	51	33	16		19
sp|Q13885|TBB2A_HUMAN	1	67	61	61	53	50	61	59	52	65	43	48	33	13		19
D6RHD5|D6RHD5_HUMAN	2	68	40	46	56	43	46	49	25	32	35	36	36	39		29
sp|Q9H4F8|SMOC1_HUMAN	24	65	57	46	54	51	56	64	35	29	21	34	30	25		19
sp|P07900|HS90A_HUMAN	18	41	21	26	25	19	29	22	27	31	24	26	5	3		16
sp|P10909|CLUS_HUMAN	25	47	35	38	43	39	45	40	29	24	22	28	27	33		18
sp|P05067|A4_HUMAN	29	39	37	35	7	11	8	7	2	5	4	3	0	0		-
sp|P07437|TBB5_HUMAN	3	64	53	53	43	41	58	56	58	45	36	50	37	18		21
sp|P68371|TBB4B_HUMAN	1	61	56	49	40	38	59	57	52	45	33	43	24	11		-
A0A087WTA8|A0A087WTA8_HUMAN	22	29	14	13	19	21	23	23	4	2	2	1	8	6		11
sp|P08123|CO1A2_HUMAN	22	29	14	13	19	21	23	22	4	2	2	1	8	6		-
sp|P02452|CO1A1_HUMAN	23	25	6	9	13	14	16	15	1	0	0	0	0	0		14
sp|P11142|HSP7C_HUMAN	13	44	32	34	19	21	32	30	22	24	17	15	13	12		17
sp|P08238|HS90B_HUMAN	10	39	22	18	23	12	35	27	20	29	12	16	2	2		14
sp|Q08380|LG3BP_HUMAN	22	38	36	31	37	31	36	32	27	30	35	31	32	33		20
sp|P98160|PGBM_HUMAN	29	11	7	6	0	0	7	6	2	2	1	1	0	0		9
sp|O14594|NCAN_HUMAN	21	23	16	18	10	13	12	13	11	6	7	12	5	4		16
sp|P00738|HPT_HUMAN	3	57	41	26	53	57	44	48	23	18	34	34	31	28		17
G3XAM2|G3XAM2_HUMAN	19	34	9	5	28	28	30	23	7	5	9	11	18	4		16
sp|P05156|CFAI_HUMAN	19	33	9	4	27	28	30	22	7	5	9	11	18	4		-
E7ETH0|E7ETH0_HUMAN	19	33	9	4	27	27	29	22	7	5	9	11	18	4		-
sp|eYFP|eYFP_MUT	15	58	52	53	43	31	40	50	38	29	26	24	19	23		13
sp|P67809|YBOX1_HUMAN	2	49	47	30	0	0	37	27	10	9	5	5	0	0		-
sp|P68363|TBA1B_HUMAN	1	49	34	38	36	31	41	36	39	37	30	39	34	22		16
sp|P14618|KPYM_HUMAN	3	54	46	30	22	19	45	40	31	40	26	33	11	10		15
sp|P29966|MARCS_HUMAN	13	68	47	66	47	56	66	39	38	66	33	43	27	20		11
A0A0A0MTC7|A0A0A0MTC7_HUMAN	26	21	13	14	1	2	6	5	3	3	4	4	1	0		12
A0A0A0MQS9|A0A0A0MQS9_HUMAN	26	21	13	14	1	2	6	5	3	3	4	4	1	0		-
sp|P04350|TBB4A_HUMAN	1	50	41	45	31	29	46	44	48	33	24	35	18	9		-
sp|Q9UPZ6|THS7A_HUMAN	26	25	18	16	5	2	10	13	2	3	2	0	0	0		12
A0A087WY08|A0A087WY08_HUMAN	26	25	18	16	5	2	10	13	2	3	2	0	0	0		-
sp|P07355|ANXA2_HUMAN	22	48	29	22	22	9	37	43	35	41	18	19	7	10		17
sp|Q14204|DYHC1_HUMAN	29	8	2	2	2	1	4	3	3	2	1	1	1	0		14
sp|P04406|G3P_HUMAN	16	63	36	56	39	32	42	61	47	43	40	28	10	8		13
sp|P02538|K2C6A_HUMAN	1	30	19	13	8	8	21	17	7	4	3	3	2	3		-
A0A0A0MS08|A0A0A0MS08_HUMAN	7	47	32	35	41	37	33	41	47	34	47	40	45	36		14
sp|P01857|IGHG1_HUMAN	7	57	38	42	49	44	40	49	57	41	57	48	55	44		-
B4E1Z4|B4E1Z4_HUMAN	18	19	6	2	13	10	13	15	2	2	3	4	3	4		-
sp|Q14624|ITIH4_HUMAN	11	14	11	10	11	13	11	11	9	10	10	10	9	9		10
B7ZKJ8|B7ZKJ8_HUMAN	11	14	11	10	11	13	10	11	9	10	10	10	9	9		-
B1AKY9|B1AKY9_HUMAN	7	22	14	14	7	5	12	14	4	5	7	8	2	4		9
sp|P50993|AT1A2_HUMAN	7	22	13	14	6	5	12	13	4	5	7	8	2	4		-
sp|P02649|APOE_HUMAN	19	57	29	23	38	30	52	48	0	0	12	25	21	25		10
sp|P80723|BASP1_HUMAN	13	78	70	74	45	45	66	69	48	54	41	23	12	25		12
A0A0A0MT26|A0A0A0MT26_HUMAN	4	17	11	11	5	4	10	10	4	5	5	7	3	3		-
sp|P68133|ACTS_HUMAN	2	38	28	27	24	29	29	31	35	30	25	26	24	9		-
sp|P68032|ACTC_HUMAN	2	38	28	27	24	29	29	31	35	30	25	26	24	9		-
sp|Q14195|DPYL3_HUMAN	16	46	28	23	16	16	34	31	24	18	20	21	1	2		15
A0A1C7CYX9|A0A1C7CYX9_HUMAN	13	36	22	22	19	13	24	18	22	22	17	21	12	10		10
sp|P00367|DHE3_HUMAN	16	30	18	15	23	20	21	25	16	18	19	14	16	16		13
sp|P06733|ENOA_HUMAN	17	50	37	34	22	25	27	30	38	33	20	27	17	22		14
sp|P17677|NEUM_HUMAN	10	67	58	36	34	30	50	50	39	55	46	34	19	39		7
A0A0D9SGF6|A0A0D9SGF6_HUMAN	19	10	4	3	2	3	5	5	2	3	1	1	1	1		8
A0A0D9SF54|A0A0D9SF54_HUMAN	19	10	4	3	2	3	5	6	2	3	1	1	1	1		-
sp|Q9HCB6|SPON1_HUMAN	14	28	8	8	21	15	21	20	0	0	1	4	3	2		9
A0A286YEY4|A0A286YEY4_HUMAN	6	39	34	27	38	36	34	36	34	22	34	32	30	26		12
sp|P01859|IGHG2_HUMAN	6	47	41	33	47	44	41	43	41	26	41	39	36	32		-
sp|A6NE02|BTBDH_HUMAN	16	54	40	31	23	22	24	28	13	19	30	28	5	7		15
sp|P02533|K1C14_HUMAN	3	39	12	9	18	14	26	37	7	7	5	14	3	3		10
sp|P46821|MAP1B_HUMAN	18	10	5	5	2	2	6	5	4	4	4	3	2	1		9
sp|P05023|AT1A1_HUMAN	5	19	10	13	3	5	9	10	5	7	4	5	2	4		9
sp|P07996|TSP1_HUMAN	17	19	12	12	6	5	8	10	4	3	3	1	2	1		12
sp|P13647|K2C5_HUMAN	5	26	17	15	13	13	14	15	3	7	5	5	2	3		13
sp|Q14515|SPRL1_HUMAN	12	27	27	25	4	6	2	2	0	0	0	2	0	0		5
E9PPJ5|E9PPJ5_HUMAN	10	60	47	47	51	46	53	45	14	20	20	25	25	14		8
sp|P21741|MK_HUMAN	10	55	43	43	47	42	48	41	13	18	18	23	23	13		-
E9PLM6|E9PLM6_HUMAN	10	50	39	40	43	38	44	38	12	17	17	21	21	12		-
sp|O15230|LAMA5_HUMAN	14	5	4	3	0	0	2	0	1	1	0	0	0	0		6
sp|P12277|KCRB_HUMAN	8	44	22	39	17	13	27	30	30	26	15	16	10	3		8
sp|P01876|IGHA1_HUMAN	5	45	37	31	45	43	41	43	31	9	23	29	30	33		11
A0A286YEY1|A0A286YEY1_HUMAN	5	40	33	27	40	38	37	38	28	8	20	25	27	29		-
sp|P08779|K1C16_HUMAN	4	30	12	17	10	10	24	28	7	7	5	7	3	3		7
A0A286YES1|A0A286YES1_HUMAN	4	27	14	16	25	19	21	22	14	9	16	13	20	15		11
sp|P01860|IGHG3_HUMAN	4	32	17	19	30	23	25	27	17	11	19	15	23	17		-
A0A0D9SF30|A0A0D9SF30_HUMAN	5	34	20	10	6	0	19	27	23	14	11	8	0	3		6
sp|P26038|MOES_HUMAN	10	25	14	17	8	5	14	14	8	6	0	2	2	0		7
sp|Q969P0|IGSF8_HUMAN	10	20	15	16	9	9	13	14	9	6	10	11	5	0		8
sp|Q96GW7|PGCB_HUMAN	15	21	10	5	10	8	8	13	0	0	3	4	3	3		8
sp|P21246|PTN_HUMAN	10	51	38	45	45	51	51	51	50	33	38	36	51	38		9
sp|P13611|CSPG2_HUMAN	12	4	3	2	3	1	3	3	0	0	0	1	0	0		8
sp|O00339|MATN2_HUMAN	4	19	12	13	10	12	11	10	2	2	0	0	3	0		8
sp|P68104|EF1A1_HUMAN	13	41	22	24	16	16	40	26	23	30	14	19	10	2		11
sp|P01834|IGKC_HUMAN	7	90	72	72	90	90	72	72	65	65	72	72	72	52		6
sp|P23526|SAHH_HUMAN	14	25	17	21	11	15	19	18	7	13	17	15	5	9		12
sp|Q6S8J3|POTEE_HUMAN	1	11	6	6	8	8	8	9	6	7	6	6	4	3		8
A0A286YFJ8|A0A286YFJ8_HUMAN	4	34	15	23	30	34	17	30	24	20	21	22	22	22		10
sp|P01861|IGHG4_HUMAN	4	41	18	28	36	41	20	36	29	24	25	27	27	27		-
sp|P07942|LAMB1_HUMAN	17	10	8	6	4	1	3	3	2	2	2	2	1	1		7
G3XAI2|G3XAI2_HUMAN	17	10	8	6	4	1	3	3	2	2	2	2	0	1		-
sp|P08253|MMP2_HUMAN	12	23	9	6	11	7	12	12	10	5	5	4	3	2		11
sp|P09429|HMGB1_HUMAN	5	37	22	28	30	33	21	27	17	20	12	14	13	19		4
sp|Q15149|PLEC_HUMAN	20	5	2	1	0	1	1	1	1	0	0	0	0	0		3
sp|P04899|GNAI2_HUMAN	7	34	26	26	11	12	18	28	17	12	8	12	3	3		6
sp|O75367|H2AY_HUMAN	8	37	23	16	5	5	25	26	18	21	15	20	5	5		7
sp|Q14194|DPYL1_HUMAN	8	27	12	23	10	7	27	13	15	16	11	12	8	3		11
sp|P04083|ANXA1_HUMAN	11	37	29	23	20	14	23	20	21	26	22	12	3	14		6
sp|P10412|H14_HUMAN	3	34	29	19	17	19	34	32	29	29	16	14	5	9		8
H0YBJ4|H0YBJ4_HUMAN	1	18	14	13	12	13	14	13	2	2	0	0	3	0		-
sp|P16403|H12_HUMAN	3	35	30	19	10	10	35	33	27	27	9	22	5	9		7
sp|P19338|NUCL_HUMAN	16	21	16	12	2	3	7	13	6	10	4	6	0	3		11
sp|P62873|GBB1_HUMAN	6	43	40	36	26	12	26	31	35	30	4	28	17	8		8
sp|P16402|H13_HUMAN	2	35	19	10	10	10	35	30	19	19	9	14	5	9		-
sp|Q01082|SPTB2_HUMAN	10	8	1	1	1	1	6	4	1	1	0	3	0	0		3
A0A087WUZ3|A0A087WUZ3_HUMAN	10	8	1	1	1	1	6	4	1	1	0	3	0	0		-
sp|P62805|H4_HUMAN	10	57	53	53	52	51	57	57	53	56	52	53	51	53		9
J3KQ66|J3KQ66_HUMAN	12	4	2	0	0	1	2	1	1	1	1	3	0	0		7
sp|P78509|RELN_HUMAN	12	4	2	0	0	1	2	1	1	1	1	3	0	0		-
sp|Q02246|CNTN2_HUMAN	2	22	2	3	14	11	4	6	1	2	2	9	5	4		4
A0A1W2PQ11|A0A1W2PQ11_HUMAN	2	21	2	3	13	10	4	5	1	2	2	9	5	4		-
sp|P11021|GRP78_HUMAN	7	19	14	13	4	4	6	8	16	11	7	2	4	4		4
sp|P04040|CATA_HUMAN	10	19	11	14	11	10	13	12	8	8	11	7	10	10		6
sp|O43854|EDIL3_HUMAN	12	32	16	17	5	2	13	15	9	5	5	5	0	0		7
sp|P16401|H15_HUMAN	9	32	26	22	21	12	30	32	25	26	21	25	17	17		7
sp|P68871|HBB_HUMAN	9	77	19	20	52	49	43	55	9	20	20	20	17	9		6
sp|P06748|NPM_HUMAN	10	33	30	28	18	10	27	24	15	21	21	26	0	0		9
sp|Q04695|K1C17_HUMAN	1	19	5	4	13	13	15	17	5	5	5	8	4	4		-
sp|P07195|LDHB_HUMAN	8	30	14	12	7	10	25	22	22	16	11	11	5	8		6
sp|P48681|NEST_HUMAN	8	6	3	5	0	0	4	4	3	3	3	2	0	0		4
sp|Q92563|TICN2_HUMAN	9	33	14	28	3	3	5	0	0	0	0	0	0	0		3
sp|P47972|NPTX2_HUMAN	13	35	23	12	23	19	21	25	7	7	7	9	3	12		7
sp|Q9UBX5|FBLN5_HUMAN	11	29	9	16	12	8	13	13	0	0	0	0	2	0		4
G3V4U0|G3V4U0_HUMAN	11	29	9	16	12	8	13	13	0	0	0	0	2	0		-
sp|P09471|GNAO_HUMAN	6	27	23	21	16	8	22	25	12	8	8	12	8	3		6
sp|P35580|MYH10_HUMAN	10	8	4	2	0	0	5	3	3	2	1	1	0	0		3
sp|Q9P265|DIP2B_HUMAN	11	9	5	4	0	1	2	3	0	1	1	1	0	0		4
sp|Q562R1|ACTBL_HUMAN	1	19	12	10	11	11	16	12	15	15	12	9	11	5		9
sp|Q06830|PRDX1_HUMAN	7	62	30	34	6	6	27	18	31	35	18	27	11	12		5
A0A0G2JMB2|A0A0G2JMB2_HUMAN	1	25	13	13	21	19	21	19	16	3	17	16	19	19		-
sp|P31150|GDIA_HUMAN	8	28	17	15	0	4	15	12	4	9	3	7	0	0		5
sp|P30086|PEBP1_HUMAN	8	65	43	32	11	11	56	39	35	35	28	35	7	0		5
sp|Q07954|LRP1_HUMAN	14	4	1	2	2	1	2	2	1	0	0	1	1	1		3
sp|P06858|LIPL_HUMAN	9	27	7	6	5	6	11	13	5	10	8	10	10	4		5
A0A087WYV8|A0A087WYV8_HUMAN	7	4	1	1	1	0	1	3	0	0	0	0	0	0		3
sp|P35556|FBN2_HUMAN	7	4	1	1	1	0	1	3	0	0	0	0	0	0		-
sp|P30101|PDIA3_HUMAN	8	24	10	7	0	3	13	10	16	16	0	5	0	0		6
A0A0A0MS51|A0A0A0MS51_HUMAN	8	17	2	3	5	2	5	10	7	9	7	3	2	2		5
A0A0A0MT01|A0A0A0MT01_HUMAN	8	17	2	3	5	2	5	10	6	9	6	3	2	2		-
sp|P06396|GELS_HUMAN	8	16	2	3	4	2	5	10	6	9	6	3	2	2		-
sp|O00560|SDCB1_HUMAN	11	55	25	42	29	23	30	26	18	29	16	18	16	16		8
sp|Q8WUM4|PDC6I_HUMAN	10	14	10	11	4	3	4	6	3	4	4	3	0	3		3
sp|P55072|TERA_HUMAN	7	13	3	8	5	2	9	9	7	9	5	5	2	3		5
C9JKR3|C9JKR3_HUMAN	9	12	9	9	4	4	4	5	2	3	0	2	0	2		4
F8WAT5|F8WAT5_HUMAN	9	12	9	8	4	4	4	5	2	3	0	2	0	2		-
B5ME80|B5ME80_HUMAN	9	12	9	8	4	4	4	5	2	3	0	2	0	2		-
sp|Q9P283|SEM5B_HUMAN	9	11	8	8	3	4	4	4	2	3	0	2	0	2		-
sp|P23528|COF1_HUMAN	1	63	53	53	26	21	42	52	34	28	28	28	16	8		-
sp|Q9P0M6|H2AW_HUMAN	8	35	14	6	0	0	23	15	8	13	7	10	0	0		6
sp|P62879|GBB2_HUMAN	4	27	20	20	20	16	13	18	19	10	4	12	7	0		6
sp|Q06481|APLP2_HUMAN	8	17	16	14	0	0	0	0	0	0	0	0	0	0		1
sp|P10809|CH60_HUMAN	8	20	12	14	13	13	15	18	2	2	3	2	0	0		6
sp|P27348|1433T_HUMAN	4	38	24	13	14	14	27	20	8	16	7	11	0	4		6
sp|Q16658|FSCN1_HUMAN	9	19	13	9	0	0	7	10	7	7	0	7	0	0		3
sp|P49327|FAS_HUMAN	7	4	0	0	1	1	4	1	1	1	0	0	0	0		2
A0A0U1RQF0|A0A0U1RQF0_HUMAN	7	4	0	0	1	1	4	1	1	1	0	0	0	0		-
sp|P26232|CTNA2_HUMAN	5	10	8	7	4	4	7	7	2	2	0	2	0	0		4
sp|P08754|GNAI3_HUMAN	2	20	18	20	11	8	18	15	6	7	3	6	3	3		-
sp|P35241|RADI_HUMAN	2	14	8	9	8	5	8	11	8	5	0	2	2	0		-
sp|P35579|MYH9_HUMAN	10	6	2	2	1	0	3	3	1	1	0	0	0	0		4
sp|P16949|STMN1_HUMAN	9	44	35	37	23	23	15	15	13	13	8	8	0	8		3
sp|P0DMV9|HS71B_HUMAN	3	16	10	4	4	4	7	10	3	10	2	6	2	2		5
sp|P0DMV8|HS71A_HUMAN	3	16	10	4	4	4	7	10	3	10	2	6	2	2		-
A0A0G2JIW1|A0A0G2JIW1_HUMAN	3	16	10	4	4	4	7	10	3	10	2	6	2	2		-
sp|O94760|DDAH1_HUMAN	8	38	29	15	7	12	28	26	12	12	0	17	6	5		4
sp|P05060|SCG1_HUMAN	7	11	7	5	10	8	7	7	5	5	5	5	0	0		5
sp|Q92743|HTRA1_HUMAN	8	22	13	9	17	10	12	12	5	6	0	0	6	2		5
sp|P51674|GPM6A_HUMAN	7	20	16	20	13	13	16	16	13	9	9	9	9	9		5
sp|P35442|TSP2_HUMAN	6	8	7	3	1	0	4	3	0	0	0	0	0	0		1
A0A1B0GVB9|A0A1B0GVB9_HUMAN	7	27	24	21	13	9	19	19	0	0	0	0	0	0		5
B7Z1I9|B7Z1I9_HUMAN	7	31	28	25	15	11	22	22	0	0	0	0	0	0		-
A0A1B0GVW0|A0A1B0GVW0_HUMAN	7	25	22	20	12	9	17	17	0	0	0	0	0	0		-
A0A1C7CYW4|A0A1C7CYW4_HUMAN	7	24	22	19	11	9	17	17	0	0	0	0	0	0		-
sp|O75787|RENR_HUMAN	7	24	22	19	11	9	17	17	0	0	0	0	0	0		-
sp|P18065|IBP2_HUMAN	5	22	22	22	18	20	18	18	0	0	0	0	0	0		4
sp|P51149|RAB7A_HUMAN	7	46	21	17	20	7	31	46	15	15	7	7	7	7		4
A0A0A0MSA4|A0A0A0MSA4_HUMAN	1	10	6	2	1	2	4	5	2	1	0	0	0	0		2
sp|Q8N474|SFRP1_HUMAN	7	27	16	18	13	16	18	13	5	10	5	14	0	5		6
sp|O15540|FABP7_HUMAN	7	46	39	46	30	23	42	42	23	39	30	23	7	0		6
sp|P32119|PRDX2_HUMAN	6	33	9	16	11	11	15	19	19	20	6	6	6	5		4
sp|Q96PD5|PGRP2_HUMAN	6	16	6	8	10	7	16	14	3	3	3	3	9	6		5
sp|B9A064|IGLL5_HUMAN	3	35	27	27	35	30	23	23	23	14	23	23	30	30		5
A0A0B4J231|A0A0B4J231_HUMAN	3	35	27	27	35	30	23	23	23	14	23	23	30	30		-
sp|O95865|DDAH2_HUMAN	7	48	35	24	6	6	36	32	6	24	6	6	0	6		4
sp|P09211|GSTP1_HUMAN	5	36	31	31	17	31	31	36	31	31	15	22	5	5		5
sp|P50990|TCPQ_HUMAN	7	16	9	9	4	4	9	10	4	4	2	2	0	0		4
E7EQR4|E7EQR4_HUMAN	2	13	6	5	8	5	8	8	3	3	0	2	2	0		-
sp|P15311|EZRI_HUMAN	2	13	6	5	8	5	8	8	3	3	0	2	2	0		-
sp|Q76M96|CCD80_HUMAN	7	10	4	5	2	2	4	5	3	1	4	3	1	1		4
sp|P13639|EF2_HUMAN	6	9	7	4	2	3	5	6	5	0	1	0	0	0		2
sp|P63104|1433Z_HUMAN	4	31	28	18	8	8	18	23	25	28	15	24	0	4		4
sp|Q9P2B2|FPRP_HUMAN	11	13	10	6	1	1	5	2	0	0	0	0	0	0		3
sp|P04075|ALDOA_HUMAN	9	39	14	16	4	7	10	15	22	16	4	12	0	0		5
sp|Q96IY4|CBPB2_HUMAN	8	17	5	2	12	15	9	12	0	0	0	0	5	0		3
A0A087WSY5|A0A087WSY5_HUMAN	8	18	6	2	13	17	9	13	0	0	0	0	6	0		-
sp|P49006|MRP_HUMAN	5	55	48	29	8	8	29	37	8	14	14	8	0	0		3
sp|P49189|AL9A1_HUMAN	8	18	10	5	7	10	7	11	5	5	3	0	0	0		6
sp|Q92930|RAB8B_HUMAN	4	34	34	23	18	11	23	18	12	18	12	12	5	7		3
sp|P23634|AT2B4_HUMAN	3	8	3	4	0	0	5	4	0	4	0	0	0	0		5
A0A087WW77|A0A087WW77_HUMAN	7	10	4	0	2	2	4	5	8	3	0	0	0	0		1
sp|Q15334|L2GL1_HUMAN	7	10	3	0	2	2	4	5	8	3	0	0	0	0		-
sp|Q7Z794|K2C1B_HUMAN	1	7	5	5	5	7	3	3	3	2	3	3	2	3		-
sp|P01008|ANT3_HUMAN	7	12	12	11	11	11	8	11	9	9	6	6	7	4		7
sp|P31946|1433B_HUMAN	2	28	24	13	8	8	28	28	14	17	13	17	0	4		4
sp|P02462|CO4A1_HUMAN	6	6	2	2	4	1	3	4	0	1	1	0	0	0		4
sp|P62937|PPIA_HUMAN	2	40	32	27	32	32	36	36	36	27	7	27	24	32		2
sp|P16070|CD44_HUMAN	6	9	2	6	0	2	8	3	5	6	2	0	2	0		3
H0YD13|H0YD13_HUMAN	6	33	8	22	0	6	28	10	17	22	6	0	6	0		-
sp|P62258|1433E_HUMAN	6	31	22	27	8	8	19	22	11	14	12	11	0	0		6
sp|P09936|UCHL1_HUMAN	6	33	33	29	19	23	33	33	15	25	14	17	12	22		6
J3QS39|J3QS39_HUMAN	2	63	57	54	27	17	47	47	46	27	17	27	27	27		6
J3QTR3|J3QTR3_HUMAN	2	56	50	47	24	15	42	42	41	24	15	24	24	24		-
F5H6Q2|F5H6Q2_HUMAN	2	48	43	41	20	13	36	36	35	20	13	20	20	20		-
F5GYU3|F5GYU3_HUMAN	2	44	40	37	19	12	33	33	32	19	12	19	19	19		-
F5H2Z3|F5H2Z3_HUMAN	2	43	39	37	18	12	32	32	32	18	12	18	18	18		-
F5H265|F5H265_HUMAN	2	40	36	34	17	11	30	30	29	17	11	17	17	17		-
B4DV12|B4DV12_HUMAN	2	39	35	33	16	10	29	29	28	16	10	16	16	16		-
F5H388|F5H388_HUMAN	2	38	34	32	16	10	28	28	28	16	10	16	16	16		-
F5H747|F5H747_HUMAN	2	37	33	31	16	10	28	28	27	16	10	16	16	16		-
F5GXK7|F5GXK7_HUMAN	2	35	31	30	15	9	26	26	25	15	9	15	15	15		-
J3QKN0|J3QKN0_HUMAN	2	29	26	24	12	8	21	21	21	12	8	12	12	12		-
sp|P0CG47|UBB_HUMAN	2	26	23	22	11	7	19	19	19	11	7	11	11	11		-
Q5PY61|Q5PY61_HUMAN	2	26	23	22	11	7	19	19	19	11	7	11	11	11		-
sp|P0CG48|UBC_HUMAN	2	9	8	7	4	2	6	6	6	4	2	4	4	4		-
sp|Q16695|H31T_HUMAN	2	36	26	29	24	24	36	36	26	26	26	21	21	26		7
sp|P68431|H31_HUMAN	2	36	26	29	24	24	36	36	26	26	26	21	21	26		-
sp|Q71DI3|H32_HUMAN	2	36	26	29	24	24	36	36	26	26	26	21	21	26		-
sp|Q8N158|GPC2_HUMAN	8	19	12	4	3	0	1	3	6	0	6	3	0	0		2
sp|P40926|MDHM_HUMAN	6	25	3	11	0	3	19	19	0	0	0	4	0	0		2
sp|P55058|PLTP_HUMAN	6	11	7	5	9	8	6	6	0	0	0	0	0	0		6
sp|O75874|IDHC_HUMAN	5	17	6	8	6	3	15	12	6	6	3	6	3	0		3
sp|P0DOY2|IGLC2_HUMAN	2	63	56	56	63	63	49	49	56	56	40	56	63	63		5
sp|P0DOY3|IGLC3_HUMAN	2	63	56	56	63	63	49	49	56	56	40	56	63	63		-
sp|Q09328|MGT5A_HUMAN	7	11	3	4	8	4	9	8	0	0	0	0	0	0		5
sp|P18206|VINC_HUMAN	6	8	3	0	0	4	6	1	3	1	1	1	0	0		1
sp|Q99784|NOE1_HUMAN	7	15	9	9	6	9	11	7	5	5	0	3	0	2		4
A0A1X7SBR3|A0A1X7SBR3_HUMAN	2	10	6	4	4	2	9	6	6	4	4	4	0	1		-
F5GZS6|F5GZS6_HUMAN	6	15	5	4	0	0	12	5	12	7	5	11	4	0		5
sp|P08195|4F2_HUMAN	6	15	4	4	0	0	12	5	12	7	5	10	3	0		-
J3KPF3|J3KPF3_HUMAN	6	15	4	4	0	0	12	5	12	7	5	10	3	0		-
sp|Q9Y617|SERC_HUMAN	7	21	13	17	3	5	14	14	6	11	8	6	0	0		5
sp|P50991|TCPD_HUMAN	7	15	2	3	3	0	11	9	5	3	0	0	0	0		1
sp|Q99536|VAT1_HUMAN	6	24	17	10	10	13	10	15	16	10	10	7	0	7		2
B4DGU4|B4DGU4_HUMAN	5	14	11	11	0	0	9	7	4	5	0	0	0	0		3
sp|P35222|CTNB1_HUMAN	5	14	11	11	0	0	9	7	4	5	0	0	0	0		-
C9JB55|C9JB55_HUMAN	1	32	31	31	31	32	32	31	31	31	31	31	31	31		-
sp|Q92859|NEO1_HUMAN	7	7	3	2	0	2	2	3	1	0	0	2	0	0		1
sp|Q99497|PARK7_HUMAN	6	42	19	23	0	19	18	30	0	14	22	0	0	0		4
B4DPQ0|B4DPQ0_HUMAN	5	12	3	8	4	4	4	6	0	0	0	9	2	0		1
D6RGI3|D6RGI3_HUMAN	4	19	8	8	4	5	7	10	5	8	9	10	3	3		3
sp|Q9NVA2|SEP11_HUMAN	4	18	7	7	4	5	7	10	5	7	9	10	3	3		-
D6RER5|D6RER5_HUMAN	4	18	7	7	4	5	7	10	5	7	9	10	3	3		-
sp|P31327|CPSM_HUMAN	6	5	2	1	2	3	3	2	1	2	1	1	0	0		3
sp|P25788|PSA3_HUMAN	6	27	24	16	12	11	5	9	4	4	19	3	14	11		2
sp|P26583|HMGB2_HUMAN	2	26	3	3	26	9	3	9	6	6	0	0	6	0		-
sp|P01880|IGHD_HUMAN	5	18	0	0	16	12	12	12	0	0	3	0	0	9		2
A0A0A0MS09|A0A0A0MS09_HUMAN	5	16	0	0	14	11	11	11	0	0	3	0	0	8		-
G3XAM7|G3XAM7_HUMAN	3	7	5	4	0	0	5	3	0	0	0	0	0	0		-
sp|P35221|CTNA1_HUMAN	3	7	4	4	0	0	5	3	0	0	0	0	0	0		-
sp|P27797|CALR_HUMAN	6	17	13	11	0	0	11	5	3	2	0	0	0	0		1
sp|P12107|COBA1_HUMAN	4	4	1	2	0	1	2	2	0	0	0	0	0	0		3
sp|Q9BPU6|DPYL5_HUMAN	6	20	5	6	8	5	13	8	8	3	0	7	5	0		2
sp|P25391|LAMA1_HUMAN	4	1	1	1	1	0	1	1	0	0	0	0	0	0		2
F5GWF6|F5GWF6_HUMAN	4	10	5	2	0	2	7	10	5	0	0	0	0	0		2
sp|P78371|TCPB_HUMAN	4	10	4	2	0	2	7	10	4	0	0	0	0	0		-
F8VQ14|F8VQ14_HUMAN	4	12	6	2	0	3	9	12	6	0	0	0	0	0		-
sp|Q9NS15|LTBP3_HUMAN	4	5	3	0	2	0	3	4	0	0	0	0	0	0		2
sp|P60900|PSA6_HUMAN	7	34	10	19	5	5	5	5	11	4	11	4	9	21		4
G3V5Z7|G3V5Z7_HUMAN	7	33	10	18	5	5	5	5	11	4	11	4	9	21		-
sp|P05091|ALDH2_HUMAN	5	13	4	4	6	1	8	9	0	6	2	4	2	3		5
sp|P10586|PTPRF_HUMAN	2	5	2	2	2	3	3	3	0	0	0	0	0	0		2
sp|P61981|1433G_HUMAN	2	23	20	17	10	14	19	19	4	13	9	13	6	0		5
sp|P62820|RAB1A_HUMAN	3	34	20	11	5	5	15	20	16	24	16	5	5	0		2
sp|P62826|RAN_HUMAN	6	30	10	3	3	8	19	19	6	0	0	6	0	0		5
B5MDF5|B5MDF5_HUMAN	6	28	9	3	3	7	18	18	6	0	0	6	0	0		-
sp|O95897|NOE2_HUMAN	1	16	11	7	9	2	10	7	2	2	0	2	0	0		2
A0A1B0GWF2|A0A1B0GWF2_HUMAN	3	7	4	0	4	2	7	7	5	2	2	3	0	0		3
A0A1B0GVQ5|A0A1B0GVQ5_HUMAN	3	7	4	0	4	2	7	7	5	2	2	3	0	0		-
A0A0D9SG72|A0A0D9SG72_HUMAN	3	7	4	0	4	2	7	7	5	2	2	3	0	0		-
A0A1B0GTP9|A0A1B0GTP9_HUMAN	3	7	4	0	4	2	7	7	5	2	2	3	0	0		-
sp|P61764|STXB1_HUMAN	3	7	4	0	4	2	7	7	5	2	2	3	0	0		-
sp|P40227|TCPZ_HUMAN	4	12	4	4	5	2	5	4	5	2	4	2	0	2		3
E9PCA1|E9PCA1_HUMAN	5	12	6	0	0	0	4	6	3	7	0	0	0	0		2
sp|Q9H313|TTYH1_HUMAN	5	14	14	10	12	10	12	10	7	10	7	10	7	4		3
sp|P49368|TCPG_HUMAN	5	15	0	2	0	2	8	11	10	0	2	2	0	0		2
sp|P07093|GDN_HUMAN	6	16	5	5	10	13	10	13	3	5	5	0	0	0		3
sp|Q6DRA6|H2B2D_HUMAN	1	24	14	6	5	5	10	6	5	19	5	5	0	0		-
sp|Q6DN03|H2B2C_HUMAN	1	20	12	5	5	5	9	5	5	16	5	5	0	0		-
sp|P11216|PYGB_HUMAN	3	7	2	5	3	1	7	5	4	1	4	4	0	0		3
sp|Q9C0H2|TTYH3_HUMAN	5	9	5	8	3	0	9	8	3	0	0	3	0	0		2
sp|Q01518|CAP1_HUMAN	5	15	9	8	4	0	9	0	3	3	0	3	0	0		2
sp|Q9Y490|TLN1_HUMAN	4	3	1	0	1	0	2	2	0	1	0	0	0	0		-
A0A0U1RQV3|A0A0U1RQV3_HUMAN	5	25	0	0	10	20	12	8	0	0	0	0	0	0		1
sp|Q12805|FBLN3_HUMAN	5	14	0	0	5	11	7	4	0	0	0	0	0	0		-
sp|Q14315|FLNC_HUMAN	4	4	1	0	0	0	1	1	1	2	0	0	0	0		-
sp|P16104|H2AX_HUMAN	2	22	16	22	11	11	22	22	16	16	16	16	6	6		5
sp|P02647|APOA1_HUMAN	4	19	6	6	10	0	6	11	6	5	6	10	4	0		2
F8W696|F8W696_HUMAN	4	21	7	7	11	0	7	12	7	6	7	11	5	0		-
sp|O75487|GPC4_HUMAN	5	17	14	6	3	0	6	3	0	0	0	0	0	0		-
Q5TEC6|Q5TEC6_HUMAN	1	36	29	29	32	32	36	36	29	29	29	29	24	21		7
sp|P0DP23|CALM1_HUMAN	3	40	0	0	28	28	28	28	9	20	0	9	0	0		3
sp|P0DP25|CALM3_HUMAN	3	40	0	0	28	28	28	28	9	20	0	9	0	0		-
sp|P0DP24|CALM2_HUMAN	3	40	0	0	28	28	28	28	9	20	0	9	0	0		-
A0A087WUV8|A0A087WUV8_HUMAN	5	35	10	16	0	0	21	14	0	7	0	0	0	0		2
A0A087X2B5|A0A087X2B5_HUMAN	5	30	8	14	0	0	18	12	0	6	0	0	0	0		-
sp|P35613|BASI_HUMAN	5	17	5	8	0	0	10	7	0	4	0	0	0	0		-
sp|P00558|PGK1_HUMAN	6	18	5	6	4	4	12	11	3	4	0	0	0	0		4
sp|P09543|CN37_HUMAN	5	15	10	12	0	0	4	10	0	4	0	4	0	0		3
sp|Q9UHC6|CNTP2_HUMAN	4	5	0	0	1	1	0	1	0	0	1	3	2	2		1
sp|P22314|UBA1_HUMAN	4	7	6	1	1	1	4	6	5	3	1	2	1	0		3
sp|P52209|6PGD_HUMAN	5	11	8	7	5	4	7	9	5	2	2	0	0	0		3
E9PFZ2|E9PFZ2_HUMAN	6	8	0	0	5	4	3	4	0	0	1	3	0	1		3
sp|P00450|CERU_HUMAN	6	7	0	0	5	3	2	3	0	0	1	2	0	1		-
sp|Q9UBI6|GBG12_HUMAN	5	79	25	44	15	15	60	50	15	15	15	15	15	15		3
sp|Q92522|H1X_HUMAN	4	24	9	9	0	0	24	24	0	0	0	0	0	0		1
sp|P38646|GRP75_HUMAN	5	10	0	2	0	1	4	3	0	0	0	2	0	0		2
sp|P50395|GDIB_HUMAN	2	13	7	7	0	4	11	6	0	4	0	0	0	0		-
sp|P61586|RHOA_HUMAN	3	29	11	6	6	6	11	19	0	0	5	0	0	0		-
E9PRJ8|E9PRJ8_HUMAN	4	32	21	21	21	11	21	24	28	28	28	28	17	8		3
A6NMH8|A6NMH8_HUMAN	4	24	16	16	16	8	16	19	22	22	22	22	13	6		-
H0YDJ9|H0YDJ9_HUMAN	4	30	19	19	19	10	19	23	26	26	26	26	16	7		-
E9PJK1|E9PJK1_HUMAN	4	41	26	26	26	14	26	31	36	36	36	36	22	10		-
H0YDL9|H0YDL9_HUMAN	4	30	19	19	19	10	19	23	27	27	27	27	16	7		-
sp|P60033|CD81_HUMAN	4	28	18	18	18	10	18	22	25	25	25	25	15	7		-
E9PIF1|E9PIF1_HUMAN	4	28	18	18	18	10	18	21	24	24	24	24	15	7		-
sp|Q9NQC3|RTN4_HUMAN	3	3	0	1	0	0	1	2	1	0	0	0	0	0		-
sp|P07737|PROF1_HUMAN	6	57	6	16	0	0	31	41	10	20	0	0	0	0		2
sp|P14543|NID1_HUMAN	5	5	1	2	0	0	2	2	0	0	0	0	0	0		3
sp|Q93088|BHMT1_HUMAN	2	15	4	2	13	4	2	10	0	2	2	0	2	2		2
sp|Q8IUX7|AEBP1_HUMAN	4	4	3	2	3	3	1	2	0	0	0	1	0	0		2
sp|Q86VP6|CAND1_HUMAN	4	4	4	3	3	0	4	4	1	0	0	1	0	0		5
sp|P29401|TKT_HUMAN	6	11	6	6	3	5	4	7	5	3	3	3	0	3		5
A0A0B4J1R6|A0A0B4J1R6_HUMAN	6	15	8	8	4	7	6	9	7	4	4	4	0	4		-
sp|P61026|RAB10_HUMAN	1	20	17	17	12	12	17	12	12	15	12	12	6	6		2
C9J1E7|C9J1E7_HUMAN	5	9	2	2	0	0	1	8	0	3	0	2	0	0		1
sp|Q10567|AP1B1_HUMAN	5	5	1	1	0	0	1	5	0	2	0	1	0	0		-
sp|P63010|AP2B1_HUMAN	5	6	1	1	0	0	1	5	0	2	0	1	0	0		-
A0A087WU93|A0A087WU93_HUMAN	5	8	2	2	0	0	1	7	0	2	0	2	0	0		-
A0A087WZQ6|A0A087WZQ6_HUMAN	5	8	1	1	0	0	1	6	0	2	0	1	0	0		-
sp|P12814|ACTN1_HUMAN	1	8	4	0	0	0	1	1	6	0	0	0	0	0		-
sp|P19021|AMD_HUMAN	6	9	4	2	6	5	0	1	0	0	0	0	0	1		1
sp|P20020|AT2B1_HUMAN	2	7	2	5	0	0	4	4	0	1	0	0	0	0		-
sp|P09104|ENOG_HUMAN	2	11	6	6	4	4	6	10	4	6	4	4	4	4		-
F5H0C8|F5H0C8_HUMAN	2	16	8	9	6	6	9	14	6	9	6	6	6	6		-
sp|P61204|ARF3_HUMAN	3	36	12	12	0	0	33	8	0	13	0	0	0	0		-
sp|P84077|ARF1_HUMAN	3	36	12	12	0	0	33	8	0	13	0	0	0	0		-
sp|Q02809|PLOD1_HUMAN	3	9	2	6	4	4	7	5	4	4	0	4	0	0		1
B9A041|B9A041_HUMAN	4	23	0	6	14	0	14	18	0	6	0	0	5	0		2
sp|P40925|MDHC_HUMAN	4	14	0	4	9	0	9	11	0	4	0	0	3	0		-
sp|P39060|COIA1_HUMAN	1	3	3	3	0	0	2	2	2	1	0	0	0	0		3
sp|P00352|AL1A1_HUMAN	4	11	1	1	5	4	5	9	0	3	2	2	4	5		4
H3BSC1|H3BSC1_HUMAN	5	27	15	21	7	7	21	27	11	5	5	6	0	0		3
sp|P62491|RB11A_HUMAN	5	25	13	19	6	6	19	25	10	5	5	5	0	0		-
H3BMH2|H3BMH2_HUMAN	5	35	19	27	8	8	27	35	14	6	6	7	0	0		-
sp|Q15907|RB11B_HUMAN	5	25	13	19	6	6	19	25	10	5	5	5	0	0		-
sp|P16870|CBPE_HUMAN	6	17	2	0	2	2	2	13	0	0	0	0	0	0		2
B7Z613|B7Z613_HUMAN	3	15	7	7	0	8	11	11	4	4	4	0	4	4		3
sp|P07602|SAP_HUMAN	6	13	6	5	5	4	10	7	4	0	4	4	3	2		3
sp|Q08431|MFGM_HUMAN	3	14	10	14	5	5	5	7	0	0	0	0	0	0		1
F5GZN3|F5GZN3_HUMAN	3	16	11	16	5	5	5	8	0	0	0	0	0	0		-
sp|P60174|TPIS_HUMAN	1	19	13	19	0	13	6	13	7	13	6	13	0	0		2
sp|O95631|NET1_HUMAN	3	8	5	5	2	0	5	5	0	2	0	2	0	0		1
sp|P61160|ARP2_HUMAN	2	14	10	4	9	0	11	9	9	9	6	9	6	6		2
sp|P10646|TFPI1_HUMAN	3	14	10	7	10	7	3	5	7	7	0	7	0	0		1
K7ERG4|K7ERG4_HUMAN	3	50	24	13	37	0	37	13	24	0	0	37	0	0		1
sp|P62316|SMD2_HUMAN	3	33	16	8	25	0	25	8	16	0	0	25	0	0		-
H7BZ94|H7BZ94_HUMAN	3	16	6	9	0	0	2	0	7	0	0	0	0	0		-
sp|P07237|PDIA1_HUMAN	3	15	5	8	0	0	2	0	6	0	0	0	0	0		-
E9PBS1|E9PBS1_HUMAN	5	12	3	3	6	2	7	12	0	0	0	0	0	0		1
sp|P22234|PUR6_HUMAN	5	12	3	3	5	2	7	11	0	0	0	0	0	0		-
sp|P26641|EF1G_HUMAN	4	10	4	6	0	0	6	3	0	6	3	3	0	0		3
sp|P69905|HBA_HUMAN	4	46	11	11	31	11	11	17	0	0	19	19	19	11		2
sp|O00299|CLIC1_HUMAN	4	17	0	0	0	0	10	5	4	4	0	0	0	0		-
A0A0A0MTJ2|A0A0A0MTJ2_HUMAN	2	12	12	12	4	0	0	0	4	4	4	4	0	0		3
sp|Q9BQ16|TICN3_HUMAN	2	9	9	9	3	0	0	0	3	3	3	3	0	0		-
sp|P30041|PRDX6_HUMAN	4	25	15	25	9	5	25	13	0	19	0	0	0	0		3
C9J0K6|C9J0K6_HUMAN	4	25	19	25	7	7	19	19	7	7	7	7	0	0		2
sp|P30626|SORCN_HUMAN	4	20	15	20	6	6	15	15	6	6	6	6	0	0		-
sp|P13521|SCG2_HUMAN	7	11	4	0	0	0	5	5	0	0	0	0	0	0		2
sp|Q15075|EEA1_HUMAN	3	3	1	2	0	0	1	2	0	1	0	1	1	1		-
sp|O43405|COCH_HUMAN	5	7	3	1	0	1	6	3	1	0	0	0	0	0		1
G3V4C4|G3V4C4_HUMAN	5	9	3	2	0	2	8	4	2	0	0	0	0	0		-
H0YJW4|H0YJW4_HUMAN	5	9	3	2	0	2	8	4	2	0	0	0	0	0		-
E7EX60|E7EX60_HUMAN	3	7	5	3	2	2	7	5	0	0	0	0	0	0		1
Q5T7F0|Q5T7F0_HUMAN	3	7	5	3	2	2	7	5	0	0	0	0	0	0		-
Q5JWQ6|Q5JWQ6_HUMAN	3	6	4	3	2	2	6	4	0	0	0	0	0	0		-
E9PEP6|E9PEP6_HUMAN	3	5	4	2	1	1	5	4	0	0	0	0	0	0		-
sp|O14786|NRP1_HUMAN	3	5	3	2	1	1	5	3	0	0	0	0	0	0		-
sp|Q14118|DAG1_HUMAN	7	9	6	4	1	1	4	7	0	0	0	0	0	0		2
sp|P35052|GPC1_HUMAN	4	10	10	7	4	7	5	7	5	3	5	3	0	0		1
sp|P28074|PSB5_HUMAN	3	16	11	5	5	0	10	0	5	5	0	0	5	0		1
sp|P23497|SP100_HUMAN	1	3	2	2	2	3	2	2	1	0	1	0	0	1		-
sp|P46940|IQGA1_HUMAN	4	4	1	1	0	0	1	1	2	1	0	4	0	0		-
sp|Q04917|1433F_HUMAN	2	23	14	20	8	8	23	17	13	16	3	7	0	0		5
sp|O43776|SYNC_HUMAN	3	7	0	1	0	0	0	3	0	7	0	0	0	1		1
sp|Q92820|GGH_HUMAN	4	14	9	9	12	8	7	5	0	0	0	9	0	0		3
sp|Q96PB7|NOE3_HUMAN	4	7	5	7	4	4	4	4	3	3	0	3	3	3		3
sp|Q96PU5|NED4L_HUMAN	1	4	3	2	0	1	2	3	0	0	0	0	0	0		-
E9PK47|E9PK47_HUMAN	2	5	0	2	2	1	3	4	1	1	1	1	0	0		-
sp|P06737|PYGL_HUMAN	2	5	0	2	2	1	3	3	1	1	1	1	0	0		-
sp|P61163|ACTZ_HUMAN	4	17	2	7	3	0	7	11	6	0	6	0	0	0		1
R4GMT0|R4GMT0_HUMAN	4	20	2	8	3	0	8	13	7	0	7	0	0	0		-
sp|Q96A83|COQA1_HUMAN	2	8	0	5	5	5	8	3	0	0	3	8	0	5		2
sp|Q92896|GSLG1_HUMAN	5	4	2	2	1	1	2	2	0	0	0	0	1	0		3
sp|P05997|CO5A2_HUMAN	3	3	2	3	0	2	3	3	0	0	0	0	0	0		-
sp|P14625|ENPL_HUMAN	3	7	6	3	0	0	3	3	2	2	2	0	0	0		-
sp|O14818|PSA7_HUMAN	1	23	17	19	17	9	9	9	9	15	6	6	6	6		2
sp|P17987|TCPA_HUMAN	5	10	2	0	0	0	4	6	4	2	0	0	0	0		1
G3V1Q4|G3V1Q4_HUMAN	4	16	2	2	2	2	11	2	2	10	2	2	0	0		-
E7EPK1|E7EPK1_HUMAN	4	14	2	2	2	2	10	2	2	9	2	2	0	0		-
sp|Q16181|SEPT7_HUMAN	4	14	2	2	2	2	10	2	2	9	2	2	0	0		-
Q5VZR0|Q5VZR0_HUMAN	3	38	20	10	10	0	38	20	0	0	0	0	0	0		2
sp|Q9H4G4|GAPR1_HUMAN	3	31	17	8	8	0	31	17	0	0	0	0	0	0		-
B8ZZL8|B8ZZL8_HUMAN	4	41	17	7	0	0	34	21	0	0	0	0	0	0		2
sp|P61604|CH10_HUMAN	4	40	17	7	0	0	33	21	0	0	0	0	0	0		-
sp|P07305|H10_HUMAN	3	16	12	5	5	0	12	16	5	5	0	5	0	0		1
sp|P35555|FBN1_HUMAN	2	2	1	0	0	0	1	1	0	0	0	0	0	0		-
G5E9G7|G5E9G7_HUMAN	4	3	0	2	1	0	0	1	0	0	0	0	0	0		-
sp|Q9P2S2|NRX2A_HUMAN	4	3	0	2	1	0	0	1	0	0	0	0	0	0		-
Q5JXI8|Q5JXI8_HUMAN	3	14	14	14	5	0	9	5	0	0	0	0	0	0		3
A0A0D9SFB0|A0A0D9SFB0_HUMAN	3	23	23	23	8	0	14	8	0	0	0	0	0	0		-
sp|Q13642|FHL1_HUMAN	3	11	11	11	4	0	7	4	0	0	0	0	0	0		-
Q5JXI2|Q5JXI2_HUMAN	3	17	17	17	6	0	10	6	0	0	0	0	0	0		-
A0A0D9SFI6|A0A0D9SFI6_HUMAN	3	24	24	24	8	0	15	8	0	0	0	0	0	0		-
Q5JXH9|Q5JXH9_HUMAN	3	23	23	23	8	0	14	8	0	0	0	0	0	0		-
A0A0D9SFZ9|A0A0D9SFZ9_HUMAN	3	20	20	20	7	0	13	7	0	0	0	0	0	0		-
Q5JXH8|Q5JXH8_HUMAN	3	17	17	17	6	0	11	6	0	0	0	0	0	0		-
Q5JXH7|Q5JXH7_HUMAN	3	17	17	17	6	0	11	6	0	0	0	0	0	0		-
Q5JXI3|Q5JXI3_HUMAN	3	17	17	17	6	0	11	6	0	0	0	0	0	0		-
A0A0D9SG53|A0A0D9SG53_HUMAN	3	27	27	27	9	0	17	9	0	0	0	0	0	0		-
A0A0D9SGB2|A0A0D9SGB2_HUMAN	3	25	25	25	9	0	16	9	0	0	0	0	0	0		-
Q5JXI0|Q5JXI0_HUMAN	3	25	25	25	9	0	16	9	0	0	0	0	0	0		-
sp|P13497|BMP1_HUMAN	5	5	3	1	2	2	2	4	0	0	0	0	0	0		2
sp|P10599|THIO_HUMAN	4	31	21	12	12	12	23	21	12	12	0	0	0	0		2
sp|Q13491|GPM6B_HUMAN	1	14	9	9	3	8	6	6	5	5	5	0	5	5		3
sp|Q13332|PTPRS_HUMAN	4	5	1	1	2	0	3	1	1	2	0	0	1	0		1
sp|P59998|ARPC4_HUMAN	1	30	10	10	0	10	11	10	16	7	12	12	5	5		3
F8WCF6|F8WCF6_HUMAN	1	28	9	9	0	9	10	9	15	7	11	11	4	4		-
sp|O14672|ADA10_HUMAN	4	7	4	3	0	0	0	2	0	0	0	0	0	0		-
sp|P29992|GNA11_HUMAN	2	15	4	4	0	0	12	9	4	4	3	0	0	0		3
E9PNW4|E9PNW4_HUMAN	3	30	30	30	11	11	30	11	0	0	0	0	0	0		2
sp|P13987|CD59_HUMAN	3	25	25	25	9	9	25	9	0	0	0	0	0	0		-
E9PR17|E9PR17_HUMAN	3	25	25	25	9	9	25	9	0	0	0	0	0	0		-
E9PLK3|E9PLK3_HUMAN	4	5	3	3	0	0	3	3	3	1	1	1	0	0		3
sp|P55786|PSA_HUMAN	4	5	3	3	0	0	3	3	3	1	1	1	0	0		-
sp|P10636MUT|P10636MUT_mut	5	37	0	0	0	0	0	0	34	15	19	19	0	5		-
sp|O43490|PROM1_HUMAN	5	9	9	1	0	0	2	3	0	0	0	0	0	0		1
sp|P06744|G6PI_HUMAN	1	5	3	3	0	0	3	3	0	0	0	0	0	0		-
A0A0A0MTS2|A0A0A0MTS2_HUMAN	1	5	3	3	0	0	3	3	0	0	0	0	0	0		-
sp|P51148|RAB5C_HUMAN	1	17	12	12	6	0	6	17	12	6	6	0	0	0		3
sp|P02545|LMNA_HUMAN	2	4	2	0	0	0	4	2	0	0	0	0	0	0		-
sp|Q92752|TENR_HUMAN	2	3	1	1	3	1	3	3	0	0	1	1	0	0		2
sp|O75083|WDR1_HUMAN	4	12	11	11	0	0	11	5	3	3	3	0	0	0		1
sp|P06241|FYN_HUMAN	1	8	6	4	0	1	6	4	0	0	0	0	0	0		2
sp|P36405|ARL3_HUMAN	3	22	15	6	0	6	15	13	6	15	0	9	0	0		3
sp|P23468|PTPRD_HUMAN	1	1	0	1	0	0	1	0	0	0	0	0	0	0		1
sp|Q14974|IMB1_HUMAN	3	4	0	2	0	0	3	3	2	2	0	0	0	0		1
J3KTM9|J3KTM9_HUMAN	3	6	0	2	0	0	4	3	2	2	0	0	0	0		-
sp|P23284|PPIB_HUMAN	3	18	0	3	3	0	6	0	9	15	6	15	0	0		2
F8VVB6|F8VVB6_HUMAN	3	6	4	4	0	2	6	3	0	3	3	3	3	0		2
sp|Q99435|NELL2_HUMAN	3	6	4	4	0	1	6	2	0	2	2	2	2	0		-
sp|Q7Z7M0|MEGF8_HUMAN	3	2	0	0	0	0	0	1	0	0	0	0	0	0		-
sp|Q9UKU9|ANGL2_HUMAN	3	9	0	6	0	0	0	3	0	0	0	0	0	0		2
sp|P62318|SMD3_HUMAN	3	32	15	8	7	32	24	25	0	0	0	0	0	0		1
sp|Q71UI9|H2AV_HUMAN	1	27	12	23	12	12	16	23	23	12	12	12	7	7		3
sp|P0C0S5|H2AZ_HUMAN	1	27	12	23	12	12	16	23	23	12	12	12	7	7		-
sp|Q5JWF2|GNAS1_HUMAN	3	5	1	1	1	1	3	5	1	1	1	1	1	1		2
sp|P63092|GNAS2_HUMAN	3	13	3	3	3	3	7	13	3	3	3	3	3	3		-
sp|O75369|FLNB_HUMAN	1	1	0	0	0	0	0	0	0	1	1	1	1	1		1
sp|O75531|BAF_HUMAN	3	37	29	29	0	0	29	35	29	29	29	29	0	0		2
E7EQB2|E7EQB2_HUMAN	2	3	1	3	1	1	1	1	0	0	0	0	0	0		-
E7ER44|E7ER44_HUMAN	2	3	1	3	1	1	1	1	0	0	0	0	0	0		-
sp|P02788|TRFL_HUMAN	2	3	1	3	1	1	1	1	0	0	0	0	0	0		-
sp|P63000|RAC1_HUMAN	4	24	24	17	11	0	9	17	11	4	0	0	0	0		2
sp|Q06278|AOXA_HUMAN	6	5	1	1	1	0	4	2	1	1	0	1	0	1		2
H0Y8G5|H0Y8G5_HUMAN	2	15	15	10	0	0	15	5	5	9	0	5	0	0		2
H0YA96|H0YA96_HUMAN	2	19	19	12	0	0	19	7	7	11	0	7	0	0		-
sp|Q14103|HNRPD_HUMAN	2	11	11	7	0	0	11	4	4	7	0	4	0	0		-
sp|P09110|THIK_HUMAN	3	11	0	0	5	9	5	7	0	0	0	0	0	0		1
H7C131|H7C131_HUMAN	3	17	0	0	7	13	7	11	0	0	0	0	0	0		-
sp|P27824|CALX_HUMAN	1	8	0	0	0	0	2	4	4	0	0	0	0	0		-
sp|O75695|XRP2_HUMAN	3	8	5	3	0	3	3	3	0	0	0	0	0	0		1
H0YHA7|H0YHA7_HUMAN	2	14	8	8	0	0	8	7	8	8	8	8	0	0		1
sp|Q07020|RL18_HUMAN	2	13	7	7	0	0	7	6	7	7	7	7	0	0		-
J3QQ67|J3QQ67_HUMAN	2	13	7	7	0	0	7	6	7	7	7	7	0	0		-
G3V203|G3V203_HUMAN	2	15	8	8	0	0	8	7	8	8	8	8	0	0		-
F8VUA6|F8VUA6_HUMAN	2	18	10	10	0	0	10	8	10	10	10	10	0	0		-
A0A1B0GW44|A0A1B0GW44_HUMAN	2	7	2	4	2	7	7	7	0	0	0	0	0	0		2
A0A1B0GV23|A0A1B0GV23_HUMAN	2	7	2	4	2	7	7	7	0	0	0	0	0	0		-
A0A1B0GWE8|A0A1B0GWE8_HUMAN	2	7	2	4	2	7	7	7	0	0	0	0	0	0		-
sp|P07339|CATD_HUMAN	2	7	2	4	2	7	7	7	0	0	0	0	0	0		-
sp|Q14117|DPYS_HUMAN	2	8	1	3	8	2	5	1	1	1	0	0	1	0		-
sp|Q16352|AINX_HUMAN	1	4	0	0	2	4	4	4	0	0	0	0	0	0		-
Q5HYB6|Q5HYB6_HUMAN	2	17	10	17	0	4	4	4	0	4	0	0	0	0		2
sp|P43034|LIS1_HUMAN	4	11	6	6	4	0	2	0	4	0	0	0	0	0		-
G3XAH0|G3XAH0_HUMAN	3	8	2	5	2	2	6	2	0	0	2	0	0	0		2
C9JM82|C9JM82_HUMAN	3	11	3	6	3	3	8	3	0	0	3	0	0	0		-
B4DJ62|B4DJ62_HUMAN	3	10	3	6	3	3	7	3	0	0	3	0	0	0		-
sp|Q99719|SEPT5_HUMAN	3	9	2	5	2	2	6	2	0	0	2	0	0	0		-
sp|P78310|CXAR_HUMAN	3	8	8	2	0	0	8	5	0	0	0	0	0	0		-
sp|Q8IV08|PLD3_HUMAN	4	11	7	5	5	5	9	7	5	5	5	5	0	0		1
sp|P07099|HYEP_HUMAN	3	6	4	0	0	0	4	4	6	6	6	2	0	0		2
sp|P19022|CADH2_HUMAN	3	6	2	2	0	2	6	4	0	0	0	2	0	0		1
E7END4|E7END4_HUMAN	3	7	5	7	0	0	2	3	0	0	0	0	0	0		1
sp|P58215|LOXL3_HUMAN	3	6	4	6	0	0	1	3	0	0	0	0	0	0		-
sp|P55107|GDF10_HUMAN	3	9	4	0	0	0	3	6	0	0	0	0	0	0		-
H0YN26|H0YN26_HUMAN	4	23	20	8	0	0	0	0	11	11	0	11	0	0		2
sp|P39687|AN32A_HUMAN	4	16	14	6	0	0	0	0	8	8	0	8	0	0		-
A0A2C9F2M7|A0A2C9F2M7_HUMAN	4	8	0	2	0	0	2	6	2	0	0	2	0	0		1
sp|Q9H2A2|AL8A1_HUMAN	2	9	0	0	0	0	9	9	0	0	0	0	0	0		2
sp|Q99832|TCPH_HUMAN	4	7	4	1	4	3	1	2	3	3	0	3	0	0		1
sp|Q8IUE6|H2A2B_HUMAN	1	18	12	7	7	7	12	12	18	12	12	12	7	7		3
sp|Q9HCC8|GDPD2_HUMAN	3	8	8	8	0	2	2	4	0	0	0	0	0	0		3
sp|P52907|CAZA1_HUMAN	4	22	9	10	0	0	5	5	15	3	9	3	0	0		2
sp|P20618|PSB1_HUMAN	3	18	18	14	4	0	0	0	10	12	6	6	14	6		2
C9J0J7|C9J0J7_HUMAN	2	32	32	32	15	15	0	32	32	32	15	32	15	0		2
G5E9Q6|G5E9Q6_HUMAN	2	15	15	15	7	7	0	15	15	15	7	15	7	0		-
C9J712|C9J712_HUMAN	2	32	32	32	15	15	0	32	32	32	15	32	15	0		-
C9JQ45|C9JQ45_HUMAN	2	26	26	26	13	13	0	26	26	26	13	26	13	0		-
sp|P35080|PROF2_HUMAN	2	21	21	21	10	10	0	21	21	21	10	21	10	0		-
sp|P02656|APOC3_HUMAN	2	19	19	19	16	16	19	19	0	16	0	16	0	0		2
B0YIW2|B0YIW2_HUMAN	2	16	16	16	14	14	16	16	0	14	0	14	0	0		-
sp|O95197|RTN3_HUMAN	2	6	1	1	0	0	1	1	1	5	0	0	0	0		-
sp|Q92747|ARC1A_HUMAN	3	11	7	7	0	0	0	5	5	7	7	8	5	5		3
sp|P18669|PGAM1_HUMAN	3	15	5	6	0	0	5	4	0	5	0	6	0	0		-
sp|O94772|LY6H_HUMAN	3	21	9	9	9	15	9	21	0	9	9	9	9	0		2
sp|P28072|PSB6_HUMAN	4	15	13	9	5	8	5	5	3	0	0	5	5	5		1
E9PRY8|E9PRY8_HUMAN	3	8	2	5	0	0	5	0	2	0	0	2	0	0		1
sp|P29692|EF1D_HUMAN	3	21	4	12	0	0	13	0	4	0	0	4	0	0		-
sp|Q8TAT2|FGFP3_HUMAN	3	16	13	13	13	13	16	16	5	5	0	0	0	0		2
J3QRU4|J3QRU4_HUMAN	3	47	15	26	0	0	15	15	21	0	0	0	0	0		2
sp|P63027|VAMP2_HUMAN	3	46	15	25	0	0	15	15	21	0	0	0	0	0		-
F8WCA0|F8WCA0_HUMAN	3	45	14	25	0	0	14	14	20	0	0	0	0	0		-
L7N2F9|L7N2F9_HUMAN	3	44	14	24	0	0	14	14	20	0	0	0	0	0		-
A0A087WSY9|A0A087WSY9_HUMAN	2	6	4	0	0	0	0	4	4	6	4	4	0	0		2
sp|Q16881|TRXR1_HUMAN	2	6	4	0	0	0	0	4	4	6	4	4	0	0		-
F8WF14|F8WF14_HUMAN	3	7	2	2	2	0	2	2	0	0	2	0	0	4		1
sp|P06276|CHLE_HUMAN	3	7	2	2	2	0	2	2	0	0	2	0	0	3		-
sp|P41250|GARS_HUMAN	2	4	2	0	0	0	2	0	0	2	2	2	0	0		1
sp|P50454|SERPH_HUMAN	2	9	5	0	0	0	9	9	0	0	0	0	0	0		1
sp|Q8NHW5|RLA0L_HUMAN	1	7	4	0	0	0	4	0	3	0	0	0	0	0		-
sp|Q86YZ3|HORN_HUMAN	2	1	0	0	1	1	1	1	0	0	0	0	0	0		1
sp|Q92598|HS105_HUMAN	1	3	0	0	2	2	2	3	0	0	0	0	0	0		-
sp|P16035|TIMP2_HUMAN	3	12	9	9	9	9	12	12	0	0	0	0	0	0		2
sp|Q9Y4L1|HYOU1_HUMAN	2	3	0	2	2	2	3	2	0	0	0	0	0	0		1
A0A087X054|A0A087X054_HUMAN	2	3	0	2	2	2	3	2	0	0	0	0	0	0		-
sp|P13667|PDIA4_HUMAN	3	5	2	2	0	0	2	3	3	3	0	3	0	0		1
sp|O14745|NHRF1_HUMAN	2	7	7	4	4	4	7	4	0	0	0	0	0	0		2
G8JLA2|G8JLA2_HUMAN	2	18	0	9	0	0	10	9	0	0	0	0	0	0		1
sp|P16930|FAAA_HUMAN	2	5	0	0	3	3	0	5	0	0	0	0	3	0		-
A0A087WYF1|A0A087WYF1_HUMAN	2	1	0	0	0	0	0	0	0	0	0	0	0	0		1
A0A087WX80|A0A087WX80_HUMAN	2	1	0	0	0	0	0	0	0	0	0	0	0	0		-
sp|P24043|LAMA2_HUMAN	2	1	0	0	0	0	0	0	0	0	0	0	0	0		-
sp|Q9BXJ0|C1QT5_HUMAN	3	20	20	5	6	0	0	5	0	0	0	0	0	0		2
sp|Q9GZP0|PDGFD_HUMAN	4	11	0	2	2	5	2	4	3	3	2	0	0	0		1
sp|Q8NBJ4|GOLM1_HUMAN	2	5	5	2	2	2	5	5	2	2	2	5	2	0		1
sp|P28066|PSA5_HUMAN	5	29	4	4	8	4	4	4	0	4	0	13	16	4		1
sp|P20962|PTMS_HUMAN	3	26	22	26	0	0	0	0	0	0	0	11	0	0		2
sp|O43157|PLXB1_HUMAN	1	1	0	1	0	0	1	1	0	0	0	0	0	0		1
sp|O15031|PLXB2_HUMAN	3	3	2	3	1	0	1	1	0	0	0	0	0	0		1
sp|Q96SM3|CPXM1_HUMAN	3	6	2	2	2	2	4	2	0	0	0	0	0	0		1
sp|P02765|FETUA_HUMAN	3	6	2	4	4	3	4	3	0	0	0	0	0	0		2
C9JV77|C9JV77_HUMAN	3	6	2	4	4	3	4	3	0	0	0	0	0	0		-
sp|P00568|KAD1_HUMAN	3	23	6	6	0	6	6	6	6	18	0	0	0	0		2
Q5T9B7|Q5T9B7_HUMAN	3	21	6	6	0	6	6	6	5	16	0	0	0	0		-
H0YN18|H0YN18_HUMAN	2	10	3	3	0	0	3	3	6	0	6	6	0	0		1
sp|P25789|PSA4_HUMAN	2	8	3	3	0	0	3	3	5	0	5	5	0	0		-
sp|Q16698|DECR_HUMAN	2	7	3	0	3	0	0	0	4	4	0	4	0	0		1
sp|P30153|2AAA_HUMAN	2	7	7	0	3	3	3	3	3	3	3	3	0	0		1
sp|O95782|AP2A1_HUMAN	1	4	1	0	0	0	0	0	0	1	0	3	0	0		-
sp|Q9Y653|AGRG1_HUMAN	2	6	6	3	3	0	3	6	0	0	0	0	0	0		1
H3BRH0|H3BRH0_HUMAN	2	16	16	9	9	0	9	16	0	0	0	0	0	0		-
J3KQA0|J3KQA0_HUMAN	3	7	5	3	2	5	3	3	0	0	3	2	3	3		2
sp|P21579|SYT1_HUMAN	3	7	5	3	2	5	3	3	0	0	3	2	3	3		-
sp|Q13591|SEM5A_HUMAN	2	2	1	2	2	1	0	0	0	1	1	1	0	0		2
B5MCX3|B5MCX3_HUMAN	4	18	4	3	3	0	5	5	9	0	3	0	0	0		1
sp|Q15019|SEPT2_HUMAN	4	16	3	2	2	0	5	5	8	0	2	0	0	0		-
Q5JR95|Q5JR95_HUMAN	2	14	6	6	0	0	0	8	0	6	0	0	0	0		-
sp|P62241|RS8_HUMAN	2	12	5	5	0	0	0	7	0	5	0	0	0	0		-
sp|P05026|AT1B1_HUMAN	2	8	8	5	0	0	5	5	0	0	4	0	0	0		1
V9GYR2|V9GYR2_HUMAN	2	19	19	11	0	0	11	11	0	0	8	0	0	0		-
H3BRU6|H3BRU6_HUMAN	1	12	4	7	0	0	0	0	4	0	0	0	0	0		-
F8VZX2|F8VZX2_HUMAN	1	11	4	7	0	0	0	0	3	0	0	0	0	0		-
sp|Q15366|PCBP2_HUMAN	1	10	4	6	0	0	0	0	3	0	0	0	0	0		-
sp|P61106|RAB14_HUMAN	1	9	9	9	0	4	9	0	0	0	0	0	0	0		-
A0A087X0Q4|A0A087X0Q4_HUMAN	3	19	19	0	12	12	19	12	0	0	0	0	0	0		1
sp|A0A075B6P5|KV228_HUMAN	3	17	17	0	11	11	17	11	0	0	0	0	0	0		-
sp|P01615|KVD28_HUMAN	3	17	17	0	11	11	17	11	0	0	0	0	0	0		-
sp|P01614|KVD40_HUMAN	3	17	17	0	11	11	17	11	0	0	0	0	0	0		-
sp|A0A087WW87|KV240_HUMAN	3	17	17	0	11	11	17	11	0	0	0	0	0	0		-
sp|Q07021|C1QBP_HUMAN	2	15	5	5	0	0	5	5	10	5	0	0	0	0		1
sp|Q9Y639|NPTN_HUMAN	3	9	2	7	0	0	9	2	0	3	0	0	0	0		1
Q9UFM8|Q9UFM8_HUMAN	3	12	3	9	0	0	12	3	0	3	0	0	0	0		-
J3KPD9|J3KPD9_HUMAN	3	17	9	13	0	0	0	13	0	0	0	0	0	0		1
sp|P22392|NDKB_HUMAN	3	22	11	17	0	0	0	16	0	0	0	0	0	0		-
Q32Q12|Q32Q12_HUMAN	3	12	6	9	0	0	0	9	0	0	0	0	0	0		-
E7ERL0|E7ERL0_HUMAN	3	24	12	19	0	0	0	18	0	0	0	0	0	0		-
sp|P15531|NDKA_HUMAN	3	22	11	17	0	0	0	16	0	0	0	0	0	0		-
A0A087WZU5|A0A087WZU5_HUMAN	3	23	12	10	6	0	0	7	0	0	0	0	0	0		1
sp|O43657|TSN6_HUMAN	3	13	7	6	3	0	0	4	0	0	0	0	0	0		-
sp|P11586|C1TC_HUMAN	4	5	1	2	0	0	1	1	1	1	0	0	0	1		1
F5H2F4|F5H2F4_HUMAN	4	5	1	2	0	0	1	1	1	1	0	0	0	1		-
sp|Q8IZP2|ST134_HUMAN	3	12	7	7	0	0	5	3	7	4	4	4	0	0		1
sp|Q12860|CNTN1_HUMAN	2	3	0	0	0	1	1	0	0	2	0	0	0	0		1
F5GYC7|F5GYC7_HUMAN	3	4	2	2	2	2	2	1	0	0	0	0	0	0		-
F8WB18|F8WB18_HUMAN	3	4	2	2	2	2	2	1	0	0	0	0	0	0		-
A0A0U1RRK7|A0A0U1RRK7_HUMAN	3	4	2	2	2	2	2	1	0	0	0	0	0	0		-
A0A0R4J2G7|A0A0R4J2G7_HUMAN	3	2	1	1	1	1	1	1	0	0	0	0	0	0		-
A0A0D9SEP4|A0A0D9SEP4_HUMAN	3	2	1	1	1	1	1	1	0	0	0	0	0	0		-
A0A1D5RMU6|A0A1D5RMU6_HUMAN	3	2	1	1	1	1	1	1	0	0	0	0	0	0		-
E7ERL8|E7ERL8_HUMAN	3	2	1	1	1	1	1	1	0	0	0	0	0	0		-
sp|Q9ULB1|NRX1A_HUMAN	3	2	1	1	1	1	1	1	0	0	0	0	0	0		-
sp|Q12765|SCRN1_HUMAN	3	8	1	3	0	0	0	3	0	3	0	0	0	0		2
K7EP65|K7EP65_HUMAN	2	50	50	50	27	27	27	27	27	27	27	0	0	0		1
K7EJT5|K7EJT5_HUMAN	2	51	51	51	28	28	28	28	28	28	28	0	0	0		-
K7EKS7|K7EKS7_HUMAN	2	45	45	45	25	25	25	25	25	25	25	0	0	0		-
K7ELC4|K7ELC4_HUMAN	2	30	30	30	16	16	16	16	16	16	16	0	0	0		-
K7EMH1|K7EMH1_HUMAN	2	27	27	27	15	15	15	15	15	15	15	0	0	0		-
K7ERI7|K7ERI7_HUMAN	2	25	25	25	14	14	14	14	14	14	14	0	0	0		-
sp|P35268|RL22_HUMAN	2	19	19	19	10	10	10	10	10	10	10	0	0	0		-
B5MCB4|B5MCB4_HUMAN	2	17	12	12	0	0	0	17	0	0	0	0	0	0		1
sp|Q9NZT1|CALL5_HUMAN	2	25	0	0	0	0	25	25	0	0	0	0	0	0		-
sp|Q9NRW1|RAB6B_HUMAN	1	11	5	5	0	0	11	0	0	0	0	0	0	0		-
sp|P57087|JAM2_HUMAN	2	7	0	4	0	0	0	7	0	0	0	0	0	0		1
A0A0C4DH07|A0A0C4DH07_HUMAN	2	1	1	0	0	1	0	1	0	0	0	0	0	0		1
sp|Q8N2S1|LTBP4_HUMAN	2	1	0	0	0	1	0	1	0	0	0	0	0	0		-
sp|Q9Y625|GPC6_HUMAN	1	6	6	3	6	3	3	3	0	0	0	0	0	0		2
E7EX44|E7EX44_HUMAN	3	5	1	1	2	1	0	2	0	0	0	0	0	0		1
H7BZJ3|H7BZJ3_HUMAN	1	21	0	0	0	0	11	11	10	10	0	0	0	0		-
sp|Q15084|PDIA6_HUMAN	2	6	3	0	3	0	3	0	0	0	0	0	0	0		-
sp|P48735|IDHP_HUMAN	2	7	4	6	0	0	4	4	7	4	0	0	0	0		1
sp|Q04760|LGUL_HUMAN	2	14	0	0	0	0	4	4	9	9	9	9	0	0		1
sp|Q9H444|CHM4B_HUMAN	2	12	5	0	0	5	12	12	0	0	0	0	0	0		1
sp|Q01628|IFM3_HUMAN	2	37	19	37	0	0	0	0	19	19	0	37	19	19		1
sp|P05556|ITB1_HUMAN	3	5	3	4	0	0	0	0	0	2	0	0	0	0		1
sp|Q9UBG0|MRC2_HUMAN	2	2	2	1	0	0	0	0	0	0	0	0	0	0		-
C9J9K3|C9J9K3_HUMAN	2	12	0	0	0	0	6	0	6	6	0	0	0	0		-
sp|P08865|RSSA_HUMAN	2	11	0	0	0	0	6	0	5	5	0	0	0	0		-
A0A0C4DG17|A0A0C4DG17_HUMAN	2	11	0	0	0	0	6	0	5	5	0	0	0	0		-
sp|P11717|MPRI_HUMAN	2	1	0	0	0	0	0	1	0	0	0	0	0	0		-
sp|Q9HCM3|K1549_HUMAN	1	1	0	1	0	0	0	0	0	0	0	0	0	0		1
sp|P20339|RAB5A_HUMAN	1	11	0	5	0	0	0	11	0	0	0	0	0	0		-
sp|P43003|EAA1_HUMAN	1	4	4	4	4	4	4	4	4	4	4	0	0	0		1
sp|Q15185|TEBP_HUMAN	2	19	11	0	0	0	0	0	8	8	0	0	0	0		1
A0A087WYT3|A0A087WYT3_HUMAN	2	18	10	0	0	0	0	0	8	8	0	0	0	0		-
A0A096LPE2|A0A096LPE2_HUMAN	2	9	5	4	4	9	5	5	0	0	0	5	0	0		2
sp|P35542|SAA4_HUMAN	2	15	8	6	6	15	8	8	0	0	0	8	0	0		-
sp|P50148|GNAQ_HUMAN	1	10	4	4	0	0	3	0	0	0	3	0	0	0		2
sp|P61812|TGFB2_HUMAN	1	5	4	4	1	0	4	4	0	0	0	0	0	0		2
sp|Q96FN4|CPNE2_HUMAN	2	6	2	3	0	0	4	2	2	0	0	0	0	0		-
sp|P10645|CMGA_HUMAN	3	14	9	9	0	0	0	0	0	0	0	0	0	0		-
sp|P67936|TPM4_HUMAN	1	12	6	12	0	0	0	0	0	0	0	0	0	0		-
F8W6I7|F8W6I7_HUMAN	4	20	11	3	0	0	4	0	0	5	0	0	0	0		-
sp|P09651|ROA1_HUMAN	4	16	9	3	0	0	3	0	0	4	0	0	0	0		-
F5H442|F5H442_HUMAN	2	7	5	7	0	0	2	0	0	0	0	5	0	0		-
sp|Q99816|TS101_HUMAN	2	7	4	7	0	0	2	0	0	0	0	4	0	0		-
G3V3J9|G3V3J9_HUMAN	2	29	16	16	16	16	29	16	16	16	16	16	16	0		1
G3V2N0|G3V2N0_HUMAN	2	27	15	15	15	15	27	15	15	15	15	15	15	0		-
sp|P59768|GBG2_HUMAN	2	42	23	23	23	23	42	23	23	23	23	23	23	0		-
sp|P14923|PLAK_HUMAN	2	6	0	1	0	0	0	5	0	0	0	0	0	0		-
sp|Q96KP4|CNDP2_HUMAN	2	6	0	2	0	0	4	0	0	0	0	0	0	0		-
sp|Q8N1N4|K2C78_HUMAN	1	5	3	0	1	0	0	2	1	1	1	1	0	1		-
F5GX11|F5GX11_HUMAN	2	11	5	5	0	5	5	5	5	11	5	11	5	5		1
sp|P25786|PSA1_HUMAN	2	10	5	5	0	5	5	5	5	10	5	10	5	5		-
sp|P01011|AACT_HUMAN	2	5	0	0	0	0	5	3	0	0	0	0	0	0		1
sp|Q9P273|TEN3_HUMAN	3	1	0	1	0	0	0	0	0	0	0	0	0	0		-
sp|Q8N475|FSTL5_HUMAN	2	3	0	0	1	2	0	0	0	0	0	0	0	0		-
Q6P452|Q6P452_HUMAN	1	7	7	4	2	4	2	2	2	2	2	2	2	0		-
sp|P09525|ANXA4_HUMAN	1	7	7	4	2	4	2	2	2	2	2	2	2	0		-
sp|O00391|QSOX1_HUMAN	1	3	0	0	3	3	3	3	3	3	3	3	0	0		1
sp|O75891|AL1L1_HUMAN	3	4	0	0	0	0	0	1	0	0	0	0	2	1		1
B8ZZQ6|B8ZZQ6_HUMAN	1	23	23	23	13	13	0	0	13	13	0	13	0	0		-
sp|P06454|PTMA_HUMAN	1	23	23	23	13	13	0	0	13	13	0	13	0	0		-
sp|P22626|ROA2_HUMAN	2	7	7	7	3	4	7	3	0	3	0	0	0	0		2
B1AK88|B1AK88_HUMAN	1	5	0	0	0	0	5	0	0	0	0	0	0	0		-
E9PES6|E9PES6_HUMAN	2	18	9	9	18	18	0	0	9	9	0	0	0	0		1
E7ES08|E7ES08_HUMAN	2	14	7	7	14	14	0	0	7	7	0	0	0	0		-
E7EQU1|E7EQU1_HUMAN	2	14	7	7	14	14	0	0	7	7	0	0	0	0		-
sp|O15347|HMGB3_HUMAN	2	14	7	7	14	14	0	0	7	7	0	0	0	0		-
F8W6L3|F8W6L3_HUMAN	1	2	0	2	0	0	2	2	2	0	2	0	0	0		-
G3V5R9|G3V5R9_HUMAN	1	2	0	2	0	0	2	2	2	0	2	0	0	0		-
E7EVH7|E7EVH7_HUMAN	1	2	0	2	0	0	2	2	2	0	2	0	0	0		-
G5E9S8|G5E9S8_HUMAN	1	2	0	2	0	0	2	2	2	0	2	0	0	0		-
G3V2E7|G3V2E7_HUMAN	1	2	0	2	0	0	2	2	2	0	2	0	0	0		-
sp|Q07866|KLC1_HUMAN	1	2	0	2	0	0	2	2	2	0	2	0	0	0		-
G3V3H3|G3V3H3_HUMAN	1	2	0	2	0	0	2	2	2	0	2	0	0	0		-
sp|P13473|LAMP2_HUMAN	2	4	0	2	0	0	4	2	2	2	2	2	0	0		1
A0A0A0MQX7|A0A0A0MQX7_HUMAN	1	5	5	5	2	2	2	2	0	0	0	0	0	0		2
sp|Q08629|TICN1_HUMAN	1	4	4	4	2	2	2	2	0	0	0	0	0	0		-
A0A024RA52|A0A024RA52_HUMAN	2	14	0	9	5	5	0	5	9	9	14	9	9	14		1
sp|P25787|PSA2_HUMAN	2	14	0	9	5	5	0	5	9	9	14	9	9	14		-
A0A087WVP1|A0A087WVP1_HUMAN	1	0	0	0	0	0	0	0	0	0	0	0	0	0		-
sp|Q14517|FAT1_HUMAN	1	0	0	0	0	0	0	0	0	0	0	0	0	0		-
sp|Q9H3U7|SMOC2_HUMAN	2	5	3	5	3	3	5	3	0	0	0	0	0	0		2
sp|Q9H336|CRLD1_HUMAN	2	4	0	0	2	0	2	2	0	0	0	0	0	0		-
B7Z8V9|B7Z8V9_HUMAN	2	6	0	0	3	0	3	3	0	0	0	0	0	0		-
sp|P30050|RL12_HUMAN	2	15	5	15	0	0	0	0	0	0	0	0	0	0		1
M0R261|M0R261_HUMAN	2	14	0	0	0	0	0	7	7	7	0	0	0	0		-
sp|O95336|6PGL_HUMAN	2	12	0	0	0	0	0	6	6	6	0	0	0	0		-
A0A087WV45|A0A087WV45_HUMAN	2	13	13	9	9	9	9	9	9	9	4	4	4	9		2
sp|P02766|TTHY_HUMAN	2	12	12	8	8	8	8	8	8	8	4	4	4	8		-
A0A087WT59|A0A087WT59_HUMAN	2	10	10	6	6	6	6	6	6	6	3	3	3	6		-
sp|A0A0C4DH25|KVD20_HUMAN	2	20	0	0	0	6	20	0	14	0	0	14	14	0		1
sp|P01619|KV320_HUMAN	2	20	0	0	0	6	20	0	14	0	0	14	14	0		-
sp|Q99460|PSMD1_HUMAN	1	2	0	2	0	0	2	2	2	2	2	0	0	0		-
A0A087WW66|A0A087WW66_HUMAN	1	2	0	2	0	0	2	2	2	2	2	0	0	0		-
sp|P61158|ARP3_HUMAN	2	7	0	0	0	0	0	7	5	5	0	5	0	0		1
A0A0G2JS82|A0A0G2JS82_HUMAN	1	5	1	0	0	0	2	0	0	0	0	2	0	0		-
sp|O94973|AP2A2_HUMAN	1	5	1	0	0	0	1	0	0	0	0	2	0	0		-
sp|Q15393|SF3B3_HUMAN	1	1	1	1	0	0	1	1	0	0	0	0	0	0		-
sp|P62328|TYB4_HUMAN	2	43	27	43	0	0	0	0	27	0	0	0	0	0		-
sp|Q9HAR2|AGRL3_HUMAN	1	1	0	0	0	0	1	0	0	0	0	0	0	0		1
E7EVD6|E7EVD6_HUMAN	1	1	0	0	0	0	1	0	0	0	0	0	0	0		-
E7ETE3|E7ETE3_HUMAN	1	1	0	0	0	0	1	0	0	0	0	0	0	0		-
E9PBG4|E9PBG4_HUMAN	1	1	0	0	0	0	1	0	0	0	0	0	0	0		-
E7EUW2|E7EUW2_HUMAN	1	1	0	0	0	0	1	0	0	0	0	0	0	0		-
E7EW95|E7EW95_HUMAN	1	1	0	0	0	0	1	0	0	0	0	0	0	0		-
E7ESV6|E7ESV6_HUMAN	1	1	0	0	0	0	1	0	0	0	0	0	0	0		-
E7EUP0|E7EUP0_HUMAN	1	1	0	0	0	0	1	0	0	0	0	0	0	0		-
E7EX52|E7EX52_HUMAN	1	1	0	0	0	0	1	0	0	0	0	0	0	0		-
E7EN28|E7EN28_HUMAN	1	1	0	0	0	0	1	0	0	0	0	0	0	0		-
E7EMR3|E7EMR3_HUMAN	1	1	0	0	0	0	1	0	0	0	0	0	0	0		-
E7ES20|E7ES20_HUMAN	1	1	0	0	0	0	1	0	0	0	0	0	0	0		-
E7ENK1|E7ENK1_HUMAN	1	1	0	0	0	0	1	0	0	0	0	0	0	0		-
sp|Q9UHG2|PCSK1_HUMAN	2	10	6	6	6	10	6	6	0	0	0	0	0	0		1
C9JQS9|C9JQS9_HUMAN	2	5	0	0	0	0	3	0	3	3	3	3	0	0		1
E7EX59|E7EX59_HUMAN	2	5	0	0	0	0	2	0	3	3	3	2	0	0		-
E7ETT4|E7ETT4_HUMAN	2	6	0	0	0	0	3	0	3	3	3	3	0	0		-
F8WBI9|F8WBI9_HUMAN	2	7	0	0	0	0	3	0	4	4	4	3	0	0		-
E7EUY3|E7EUY3_HUMAN	2	6	0	0	0	0	3	0	3	3	3	3	0	0		-
E7ETT1|E7ETT1_HUMAN	2	6	0	0	0	0	3	0	3	3	3	3	0	0		-
sp|P05166|PCCB_HUMAN	2	5	0	0	0	0	3	0	3	3	3	3	0	0		-
E9PDR0|E9PDR0_HUMAN	2	5	0	0	0	0	3	0	3	3	3	3	0	0		-
E9PEC3|E9PEC3_HUMAN	2	7	0	0	0	0	3	0	4	4	4	3	0	0		-
sp|P31151|S10A7_HUMAN	2	23	0	0	0	0	12	23	0	0	0	0	0	0		-
sp|Q86SG5|S1A7A_HUMAN	2	23	0	0	0	0	12	23	0	0	0	0	0	0		-
sp|Q5T749|KPRP_HUMAN	2	4	0	0	2	0	2	2	0	0	0	0	0	0		-
sp|P24534|EF1B_HUMAN	1	7	7	7	7	7	7	7	7	7	7	7	7	0		1
F2Z2G2|F2Z2G2_HUMAN	1	22	22	22	22	22	22	22	22	22	22	22	22	0		-
F8WF65|F8WF65_HUMAN	1	52	52	52	52	52	52	52	52	52	52	52	52	0		-
C9JZW3|C9JZW3_HUMAN	1	12	12	12	12	12	12	12	12	12	12	12	12	0		-
sp|P47914|RL29_HUMAN	1	9	0	0	0	0	9	9	0	0	0	0	0	0		-
sp|P05387|RLA2_HUMAN	2	39	10	39	0	0	0	0	0	0	0	0	0	0		2
sp|P01024|CO3_HUMAN	1	1	1	1	1	1	1	1	0	0	1	0	0	0		1
sp|O15400|STX7_HUMAN	2	10	0	6	0	0	4	0	0	0	0	0	0	0		-
A0A0J9YVT0|A0A0J9YVT0_HUMAN	2	15	0	0	15	0	0	15	0	0	0	0	0	6		-
sp|P0DP02|HVC33_HUMAN	2	15	0	0	15	0	0	15	0	0	0	0	0	6		-
sp|P01772|HV333_HUMAN	2	15	0	0	15	0	0	15	0	0	0	0	0	6		-
H7BYH4|H7BYH4_HUMAN	1	24	24	24	0	24	24	24	24	24	0	0	24	0		1
sp|P00441|SODC_HUMAN	1	21	21	21	0	21	21	21	21	21	0	0	21	0		-
A0A087WY71|A0A087WY71_HUMAN	3	7	5	2	0	0	2	3	0	0	0	0	0	0		1
sp|Q96CW1|AP2M1_HUMAN	3	7	5	2	0	0	2	3	0	0	0	0	0	0		-
E9PFW3|E9PFW3_HUMAN	3	7	5	2	0	0	2	3	0	0	0	0	0	0		-
C9JJ47|C9JJ47_HUMAN	3	12	9	3	0	0	3	6	0	0	0	0	0	0		-
sp|P02749|APOH_HUMAN	2	9	0	0	0	4	5	0	0	0	0	5	0	9		1
sp|P60953|CDC42_HUMAN	2	11	5	5	5	5	6	5	0	5	0	5	0	0		-
sp|P06312|KV401_HUMAN	3	26	13	0	26	7	0	6	0	0	7	7	7	7		2
A8MXH2|A8MXH2_HUMAN	2	18	11	11	7	0	0	0	7	7	0	7	0	0		1
C9J6D1|C9J6D1_HUMAN	2	16	10	10	6	0	0	0	6	6	0	6	0	0		-
sp|Q99733|NP1L4_HUMAN	2	7	5	5	3	0	0	0	3	3	0	3	0	0		-
sp|Q9BWS9|CHID1_HUMAN	2	6	0	0	0	0	0	3	3	3	3	3	3	0		1
E9PI70|E9PI70_HUMAN	2	20	0	0	0	0	0	10	10	10	10	10	10	0		-
E9PIP0|E9PIP0_HUMAN	2	19	0	0	0	0	0	9	10	10	10	10	10	0		-
E9PRL3|E9PRL3_HUMAN	2	18	0	0	0	0	0	8	9	9	9	9	9	0		-
E9PPH0|E9PPH0_HUMAN	2	14	0	0	0	0	0	7	7	7	7	7	7	0		-
E9PPA0|E9PPA0_HUMAN	2	10	0	0	0	0	0	5	5	5	5	5	5	0		-
sp|P60842|IF4A1_HUMAN	2	5	0	0	0	0	0	0	5	0	0	0	0	0		-
sp|Q9H4M9|EHD1_HUMAN	3	8	0	3	0	0	2	5	3	0	0	0	0	0		-
A0A024R571|A0A024R571_HUMAN	3	7	0	3	0	0	2	5	3	0	0	0	0	0		-
sp|Q5SSJ5|HP1B3_HUMAN	2	4	0	0	0	0	4	0	0	0	0	0	0	0		-
sp|Q9H7P6|MB12B_HUMAN	1	8	8	0	0	0	8	0	0	0	0	0	0	0		-
sp|P02794|FRIH_HUMAN	3	21	11	11	11	11	11	21	4	4	4	4	0	0		3
E5RK62|E5RK62_HUMAN	1	9	0	9	0	0	0	0	0	0	0	0	0	0		-
F5GY03|F5GY03_HUMAN	1	7	0	7	0	0	0	0	0	0	0	0	0	0		-
sp|P09486|SPRC_HUMAN	1	3	0	3	0	0	0	0	0	0	0	0	0	0		-
sp|P10451|OSTP_HUMAN	2	7	7	3	3	0	0	0	0	0	0	0	0	0		2
Q5T0V0|Q5T0V0_HUMAN	1	1	0	1	0	0	0	0	0	0	0	0	0	0		-
sp|O75093|SLIT1_HUMAN	1	1	0	1	0	0	0	0	0	0	0	0	0	0		-
A0A075B6Q0|A0A075B6Q0_HUMAN	2	17	17	9	0	0	9	9	9	9	0	0	0	0		-
F5GX62|F5GX62_HUMAN	2	16	16	8	0	0	8	8	8	8	0	0	0	0		-
E7ESV4|E7ESV4_HUMAN	2	14	14	7	0	0	7	7	7	7	0	0	0	0		-
F5H7Y6|F5H7Y6_HUMAN	2	12	12	6	0	0	6	6	6	6	0	0	0	0		-
sp|P62834|RAP1A_HUMAN	2	12	12	6	0	0	6	6	6	6	0	0	0	0		-
sp|P61224|RAP1B_HUMAN	2	12	12	6	0	0	6	6	6	6	0	0	0	0		-
sp|O95757|HS74L_HUMAN	1	4	0	0	0	0	3	2	0	3	0	0	0	0		1
E9PDE8|E9PDE8_HUMAN	1	4	0	0	0	0	3	2	0	3	0	0	0	0		-
D6RJ96|D6RJ96_HUMAN	1	7	0	0	0	0	4	3	0	4	0	0	0	0		-
sp|Q14344|GNA13_HUMAN	1	7	3	7	3	3	3	3	3	3	3	3	3	3		-
F8VNT9|F8VNT9_HUMAN	2	14	8	8	8	8	0	8	0	0	0	14	0	0		1
F8VV56|F8VV56_HUMAN	2	12	7	7	7	7	0	7	0	0	0	12	0	0		-
F8W022|F8W022_HUMAN	2	8	5	5	5	5	0	5	0	0	0	8	0	0		-
F8VWK8|F8VWK8_HUMAN	2	8	5	5	5	5	0	5	0	0	0	8	0	0		-
sp|P08962|CD63_HUMAN	2	8	4	4	4	4	0	4	0	0	0	8	0	0		-
sp|O60568|PLOD3_HUMAN	1	2	2	2	2	0	2	0	0	0	0	2	0	0		-
sp|Q15365|PCBP1_HUMAN	1	8	0	3	0	0	0	4	3	0	0	0	0	0		-
sp|Q01955|CO4A3_HUMAN	1	1	1	0	0	0	1	1	1	1	0	1	0	1		1
A0A087WXS7|A0A087WXS7_HUMAN	2	9	0	0	0	0	9	0	0	0	0	0	0	0		-
sp|O43681|ASNA_HUMAN	2	9	0	0	0	0	9	0	0	0	0	0	0	0		-
sp|P38606|VATA_HUMAN	2	5	0	2	0	0	0	0	3	3	0	0	2	0		1
H0YH88|H0YH88_HUMAN	1	6	6	0	0	0	6	6	6	6	0	6	0	0		-
sp|O00186|STXB3_HUMAN	2	3	0	2	0	0	0	2	0	0	0	0	0	0		1
sp|Q8WWI5|CTL1_HUMAN	1	2	2	2	0	0	2	2	0	0	0	0	0	0		1
sp|P68036|UB2L3_HUMAN	2	21	21	21	0	0	12	12	0	0	0	0	0	0		1
sp|P30040|ERP29_HUMAN	2	10	0	0	0	0	10	0	0	0	0	0	0	0		1
sp|P23381|SYWC_HUMAN	2	8	0	0	0	0	3	0	0	0	0	5	0	0		1
sp|P51858|HDGF_HUMAN	2	14	14	0	0	0	0	0	0	7	7	7	0	0		1
sp|P15924|DESP_HUMAN	1	1	0	0	0	0	1	0	0	0	0	0	0	0		-
sp|P20073|ANXA7_HUMAN	1	3	3	0	3	0	3	0	0	0	0	0	0	0		1
sp|P28070|PSB4_HUMAN	2	7	3	7	7	4	3	4	3	3	0	0	0	0		2
sp|P46777|RL5_HUMAN	2	8	6	0	0	0	8	0	0	6	0	6	0	0		2
sp|E9PAV3|NACAM_HUMAN	2	1	0	0	0	0	1	1	0	0	0	0	0	0		-
C9JAB2|C9JAB2_HUMAN	1	9	0	0	0	0	0	9	0	0	0	0	0	0		-
sp|Q16629|SRSF7_HUMAN	1	9	0	0	0	0	0	9	0	0	0	0	0	0		-
A6XGL2|A6XGL2_HUMAN	2	29	29	29	7	7	7	29	29	7	7	29	29	0		2
sp|P01308|INS_HUMAN	2	25	25	25	6	6	6	25	25	6	6	25	25	0		-
sp|P13010|XRCC5_HUMAN	2	3	0	3	0	0	0	0	0	2	2	0	0	0		-
sp|P12270|TPR_HUMAN	1	1	0	0	0	0	1	0	0	0	0	0	0	0		-
sp|Q96A00|PP14A_HUMAN	1	7	0	0	7	7	7	0	0	0	0	0	0	0		-
K7EJB8|K7EJB8_HUMAN	1	9	0	0	9	9	9	0	0	0	0	0	0	0		-
K7EMN0|K7EMN0_HUMAN	1	9	0	0	9	9	9	0	0	0	0	0	0	0		-
sp|P84103|SRSF3_HUMAN	1	13	13	13	0	0	13	13	13	13	0	0	0	0		1
A0A087X2D0|A0A087X2D0_HUMAN	1	22	22	22	0	0	22	22	22	22	0	0	0	0		-
sp|P0DP01|HV108_HUMAN	1	9	0	0	9	9	9	9	0	0	0	0	0	0		-
sp|P01743|HV146_HUMAN	1	9	0	0	9	9	9	9	0	0	0	0	0	0		-
A0A1X7SBS1|A0A1X7SBS1_HUMAN	1	2	2	2	0	0	2	2	0	0	0	0	0	0		1
A0A1W2PP35|A0A1W2PP35_HUMAN	1	2	2	2	0	0	2	2	0	0	0	0	0	0		-
A0A1W2PPS1|A0A1W2PPS1_HUMAN	1	2	2	2	0	0	2	2	0	0	0	0	0	0		-
sp|Q00839|HNRPU_HUMAN	1	2	2	2	0	0	2	2	0	0	0	0	0	0		-
sp|P31948|STIP1_HUMAN	1	2	0	2	2	0	2	2	2	0	0	0	0	0		1
sp|Q9Y265|RUVB1_HUMAN	2	7	0	0	0	0	2	0	0	5	0	0	0	0		-
D6R938|D6R938_HUMAN	2	6	0	4	0	0	6	4	0	0	0	0	0	0		-
sp|Q13557|KCC2D_HUMAN	2	6	0	4	0	0	6	4	0	0	0	0	0	0		-
E9PBG7|E9PBG7_HUMAN	2	6	0	4	0	0	6	4	0	0	0	0	0	0		-
E9PF82|E9PF82_HUMAN	2	6	0	4	0	0	6	4	0	0	0	0	0	0		-
sp|Q9ULV4|COR1C_HUMAN	1	3	0	0	0	0	0	3	0	0	0	0	0	0		-
H0YHL7|H0YHL7_HUMAN	1	7	0	0	0	0	0	7	0	0	0	0	0	0		-
B4E3S0|B4E3S0_HUMAN	1	3	0	0	0	0	0	3	0	0	0	0	0	0		-
sp|P60981|DEST_HUMAN	1	12	8	0	8	0	0	4	0	0	0	0	0	0		-
sp|P42785|PCP_HUMAN	2	5	3	0	0	0	0	3	0	2	0	0	0	0		1
sp|P28482|MK01_HUMAN	2	9	2	5	2	0	2	0	4	4	0	0	0	0		-
A8MRB1|A8MRB1_HUMAN	1	16	0	0	0	16	16	16	0	0	0	0	0	0		1
sp|P56159|GFRA1_HUMAN	2	4	0	0	0	0	0	0	0	3	1	3	0	0		1
A0A0G2JMS7|A0A0G2JMS7_HUMAN	2	2	0	2	0	0	1	1	0	0	0	0	0	0		2
S4R460|S4R460_HUMAN	1	20	20	20	20	20	20	0	20	20	20	20	20	20		-
A0A0B4J2B5|A0A0B4J2B5_HUMAN	1	19	19	19	19	19	19	0	19	19	19	19	19	19		-
B5MD17|B5MD17_HUMAN	2	16	0	7	0	0	0	0	10	0	0	0	0	0		-
J3KS05|J3KS05_HUMAN	2	16	0	6	0	0	0	0	9	0	0	0	0	0		-
sp|P83916|CBX1_HUMAN	2	15	0	6	0	0	0	0	9	0	0	0	0	0		-
sp|P12956|XRCC6_HUMAN	1	2	0	0	0	0	2	0	0	0	0	0	0	0		-
A0A1B0GTY9|A0A1B0GTY9_HUMAN	2	6	0	6	2	0	4	2	0	0	0	0	0	0		-
A0A1B0GUA1|A0A1B0GUA1_HUMAN	2	5	0	5	2	0	3	2	0	0	0	0	0	0		-
A0A1B0GTG2|A0A1B0GTG2_HUMAN	2	5	0	5	2	0	3	2	0	0	0	0	0	0		-
sp|P49419|AL7A1_HUMAN	2	5	0	5	2	0	3	2	0	0	0	0	0	0		-
A0A1B0GW82|A0A1B0GW82_HUMAN	2	5	0	5	2	0	3	2	0	0	0	0	0	0		-
A0A1B0GW77|A0A1B0GW77_HUMAN	2	5	0	5	2	0	3	2	0	0	0	0	0	0		-
sp|Q9Y328|NSG2_HUMAN	2	18	18	11	0	0	0	0	0	0	0	0	0	0		1
sp|P08237|PFKAM_HUMAN	2	2	0	0	0	0	1	1	0	0	0	0	0	0		-
D6RHJ6|D6RHJ6_HUMAN	1	6	0	0	6	0	0	6	0	0	0	0	0	0		-
D6RD17|D6RD17_HUMAN	1	6	0	0	6	0	0	6	0	0	0	0	0	0		-
sp|P01591|IGJ_HUMAN	1	6	0	0	6	0	0	6	0	0	0	0	0	0		-
sp|A0A0C4DH31|HV118_HUMAN	1	9	0	0	9	9	9	0	0	0	0	0	9	0		-
B1AHL2|B1AHL2_HUMAN	1	4	0	2	2	0	2	0	0	0	0	0	1	0		-
B2R5W2|B2R5W2_HUMAN	2	6	3	3	2	2	3	3	3	3	0	3	0	0		2
G3V576|G3V576_HUMAN	2	7	4	4	3	3	4	4	4	4	0	4	0	0		-
G3V4W0|G3V4W0_HUMAN	2	6	3	3	3	3	3	3	3	3	0	3	0	0		-
B4DY08|B4DY08_HUMAN	2	6	3	3	2	2	3	3	3	3	0	3	0	0		-
G3V4C1|G3V4C1_HUMAN	2	5	3	3	2	2	3	3	3	3	0	3	0	0		-
G3V2Q1|G3V2Q1_HUMAN	2	5	3	3	2	2	3	3	3	3	0	3	0	0		-
sp|P07910|HNRPC_HUMAN	2	5	3	3	2	2	3	3	3	3	0	3	0	0		-
G3V2D6|G3V2D6_HUMAN	2	7	4	4	3	3	4	4	4	4	0	4	0	0		-
G3V5V7|G3V5V7_HUMAN	2	9	5	5	4	4	5	5	5	5	0	5	0	0		-
sp|P05204|HMGN2_HUMAN	1	17	17	0	0	17	17	17	17	17	0	0	0	0		1
sp|Q00796|DHSO_HUMAN	2	8	2	0	0	0	6	6	6	0	6	6	0	0		-
sp|P01593|KVD33_HUMAN	1	14	0	0	14	14	0	0	14	14	0	14	14	14		1
sp|P01594|KV133_HUMAN	1	14	0	0	14	14	0	0	14	14	0	14	14	14		-
sp|P08621|RU17_HUMAN	1	3	3	0	0	0	3	0	0	0	0	0	0	0		1
sp|Q8TF72|SHRM3_HUMAN	1	0	0	0	0	0	0	0	0	0	0	0	0	0		1
sp|P98172|EFNB1_HUMAN	1	5	0	0	0	0	5	5	0	0	0	0	0	0		-
sp|P52306|GDS1_HUMAN	2	3	3	2	2	0	0	0	0	0	0	0	0	0		-
sp|Q12882|DPYD_HUMAN	1	2	0	0	0	0	0	2	0	0	0	0	0	0		-
sp|P61020|RAB5B_HUMAN	1	14	0	5	0	0	0	5	0	0	9	0	0	0		-
F8VUA5|F8VUA5_HUMAN	1	26	0	10	0	0	0	10	0	0	17	0	0	0		-
sp|Q6FHJ7|SFRP4_HUMAN	1	4	4	0	0	0	4	4	0	0	0	0	0	0		2
C9JMJ2|C9JMJ2_HUMAN	1	9	9	0	0	0	9	9	0	0	0	0	0	0		-
sp|O43692|PI15_HUMAN	3	16	0	5	3	3	0	12	0	0	0	0	0	0		1
sp|Q15121|PEA15_HUMAN	1	15	15	15	15	0	15	15	15	0	0	0	0	0		1
D6R9W4|D6R9W4_HUMAN	2	8	8	3	0	0	3	0	0	0	0	0	0	0		1
sp|Q16643|DREB_HUMAN	2	4	4	1	0	0	1	0	0	0	0	0	0	0		-
sp|O00410|IPO5_HUMAN	2	2	2	0	0	0	2	1	0	0	0	0	0	0		1
H0Y8C6|H0Y8C6_HUMAN	2	2	2	0	0	0	2	1	0	0	0	0	0	0		-
sp|Q9UHY7|ENOPH_HUMAN	1	5	5	5	0	0	5	5	5	5	5	5	0	0		1
A0A0C4DGY8|A0A0C4DGY8_HUMAN	1	8	8	8	0	0	8	8	8	8	8	8	0	0		-
D6RA00|D6RA00_HUMAN	1	7	7	7	0	0	7	7	7	7	7	7	0	0		-
H0Y9G8|H0Y9G8_HUMAN	1	21	0	0	0	0	15	15	6	0	0	0	0	0		-
sp|P61019|RAB2A_HUMAN	1	7	0	0	0	7	0	7	7	7	0	0	0	0		1
H7C125|H7C125_HUMAN	1	13	0	0	0	13	0	13	13	13	0	0	0	0		-
sp|Q8IWA5|CTL2_HUMAN	1	2	0	0	0	0	2	2	0	0	0	0	0	0		-
sp|O60701|UGDH_HUMAN	1	3	0	3	3	0	3	3	0	0	0	3	3	0		1
sp|A0A075B6K5|LV39_HUMAN	1	14	0	0	0	0	14	0	0	0	0	0	0	0		-
sp|P80748|LV321_HUMAN	1	14	0	0	0	0	14	0	0	0	0	0	0	0		-
sp|P09497|CLCB_HUMAN	1	4	0	0	0	0	4	4	0	0	0	0	0	0		-
A0A0B4J1R2|A0A0B4J1R2_HUMAN	1	3	0	0	0	3	3	0	0	0	0	0	0	0		-
sp|Q9H6R3|ACSS3_HUMAN	1	3	0	0	0	3	3	0	0	0	0	0	0	0		-
sp|P81605|DCD_HUMAN	2	23	0	0	10	0	13	13	0	0	0	0	0	0		-
sp|P62851|RS25_HUMAN	3	22	7	15	0	0	0	0	7	15	0	0	0	0		2
G3V0E5|G3V0E5_HUMAN	1	2	0	2	2	0	0	2	0	0	0	0	0	0		1
A0A087WY61|A0A087WY61_HUMAN	1	1	0	0	0	0	0	0	1	0	0	0	0	0		1
sp|Q14980|NUMA1_HUMAN	1	1	0	0	0	0	0	0	1	0	0	0	0	0		-
sp|A0A075B6K4|LV310_HUMAN	2	16	0	7	16	16	0	0	0	0	0	0	0	7		-
sp|P49748|ACADV_HUMAN	2	3	0	1	1	1	1	3	1	0	0	1	0	0		1
A0A075B7B8|A0A075B7B8_HUMAN	1	9	0	0	9	9	9	9	0	0	0	9	9	0		1
sp|Q9BT88|SYT11_HUMAN	1	3	3	3	3	0	3	3	0	0	0	0	0	0		-
B1AJQ6|B1AJQ6_HUMAN	2	14	0	0	0	0	0	7	0	7	7	0	0	0		1
sp|Q86Y82|STX12_HUMAN	2	11	0	0	0	0	0	5	0	5	5	0	0	0		-
sp|P53999|TCP4_HUMAN	1	10	0	10	0	0	10	10	10	10	10	10	0	0		1
M0R389|M0R389_HUMAN	2	18	0	13	5	5	5	13	5	0	5	5	0	0		2
sp|Q15102|PA1B3_HUMAN	2	13	0	9	4	4	4	9	4	0	4	4	0	0		-
sp|P01602|KV105_HUMAN	2	15	0	5	5	5	15	15	5	5	5	5	5	5		-
sp|P07477|TRY1_HUMAN	1	11	11	0	0	0	0	0	0	0	8	0	0	8		-
E7EQ64|E7EQ64_HUMAN	1	11	11	0	0	0	0	0	0	0	8	0	0	8		-
A0A024QZP7|A0A024QZP7_HUMAN	1	6	6	3	0	3	3	3	0	0	0	0	0	0		1
E5RIU6|E5RIU6_HUMAN	1	9	9	5	0	4	4	4	0	0	0	0	0	0		-
A0A087WZZ9|A0A087WZZ9_HUMAN	1	8	8	4	0	4	4	4	0	0	0	0	0	0		-
sp|P22061|PIMT_HUMAN	1	7	0	7	0	0	0	7	0	0	0	0	0	0		-
A0A0A0MRJ6|A0A0A0MRJ6_HUMAN	1	6	0	6	0	0	0	6	0	0	0	0	0	0		-
H7BY58|H7BY58_HUMAN	1	6	0	6	0	0	0	6	0	0	0	0	0	0		-
C9J0F2|C9J0F2_HUMAN	1	18	0	18	0	0	0	18	0	0	0	0	0	0		-
sp|Q08722|CD47_HUMAN	2	6	6	6	0	0	3	2	0	0	0	0	0	0		2
sp|Q8IWY4|SCUB1_HUMAN	2	3	2	0	0	0	0	0	0	1	0	0	0	0		1
A0A1W2PPX5|A0A1W2PPX5_HUMAN	1	3	0	0	0	0	3	0	0	0	0	0	0	0		-
A0A1W2PQR6|A0A1W2PQR6_HUMAN	1	3	0	0	0	0	3	0	0	0	0	0	0	0		-
A0A1W2PQB7|A0A1W2PQB7_HUMAN	1	3	0	0	0	0	3	0	0	0	0	0	0	0		-
A0A1W2PS43|A0A1W2PS43_HUMAN	1	3	0	0	0	0	3	0	0	0	0	0	0	0		-
sp|Q14108|SCRB2_HUMAN	1	3	0	0	0	0	3	0	0	0	0	0	0	0		-
A0A1W2PRS1|A0A1W2PRS1_HUMAN	1	3	0	0	0	0	3	0	0	0	0	0	0	0		-
A0A1W2PRF6|A0A1W2PRF6_HUMAN	1	4	0	0	0	0	4	0	0	0	0	0	0	0		-
sp|Q00688|FKBP3_HUMAN	1	5	0	0	0	0	0	0	0	5	0	0	0	0		-
F5H4M0|F5H4M0_HUMAN	1	6	6	6	0	0	0	6	0	0	0	0	0	0		1
sp|Q9H9H4|VP37B_HUMAN	1	6	6	6	0	0	0	6	0	0	0	0	0	0		-
F5H1F6|F5H1F6_HUMAN	1	9	9	9	0	0	0	9	0	0	0	0	0	0		-
E7EW77|E7EW77_HUMAN	2	4	4	2	0	0	0	0	0	0	0	0	0	0		-
E7EP65|E7EP65_HUMAN	2	4	4	2	0	0	0	0	0	0	0	0	0	0		-
A0A0C4DG21|A0A0C4DG21_HUMAN	2	4	4	2	0	0	0	0	0	0	0	0	0	0		-
F8WAL6|F8WAL6_HUMAN	2	4	4	2	0	0	0	0	0	0	0	0	0	0		-
sp|Q9NYB9|ABI2_HUMAN	2	4	4	2	0	0	0	0	0	0	0	0	0	0		-
E9PEZ7|E9PEZ7_HUMAN	2	5	5	2	0	0	0	0	0	0	0	0	0	0		-
B7Z836|B7Z836_HUMAN	2	5	5	2	0	0	0	0	0	0	0	0	0	0		-
D6RIX0|D6RIX0_HUMAN	1	13	0	0	0	0	13	13	0	0	0	0	0	0		-
D6R9I7|D6R9I7_HUMAN	1	9	0	0	0	0	9	9	0	0	0	0	0	0		-
D6RD47|D6RD47_HUMAN	1	8	0	0	0	0	8	8	0	0	0	0	0	0		-
sp|P62266|RS23_HUMAN	1	8	0	0	0	0	8	8	0	0	0	0	0	0		-
D6RDJ2|D6RDJ2_HUMAN	1	20	0	0	0	0	20	20	0	0	0	0	0	0		-
sp|P49773|HINT1_HUMAN	2	17	17	0	0	0	0	0	0	0	0	0	0	0		-
D6RC06|D6RC06_HUMAN	2	32	32	0	0	0	0	0	0	0	0	0	0	0		-
D6RE99|D6RE99_HUMAN	2	27	27	0	0	0	0	0	0	0	0	0	0	0		-
D6REP8|D6REP8_HUMAN	2	27	27	0	0	0	0	0	0	0	0	0	0	0		-
D6RD60|D6RD60_HUMAN	2	20	20	0	0	0	0	0	0	0	0	0	0	0		-
sp|P09496|CLCA_HUMAN	2	6	6	3	0	3	3	3	3	0	0	0	0	0		-
sp|Q9Y3E1|HDGR3_HUMAN	1	8	8	0	0	0	8	8	8	8	0	0	0	0		1
A0A024R216|A0A024R216_HUMAN	1	8	8	0	0	0	8	8	8	8	0	0	0	0		-
H3BPM9|H3BPM9_HUMAN	1	11	11	0	0	0	11	11	11	11	0	0	0	0		-
#DECOY#sp|Q07954|LRP1_HUMAN	1	1	0	0	0	0	0	0	0	0	0	0	1	0		-
sp|P12882|MYH1_HUMAN	1	1	0	1	0	0	0	0	0	0	0	0	0	0		-
sp|P17096|HMGA1_HUMAN	1	23	23	23	23	23	23	23	23	23	23	23	23	23		1
sp|P02792|FRIL_HUMAN	1	9	0	0	0	0	9	0	0	9	9	9	0	0		1
sp|P06576|ATPB_HUMAN	1	4	4	4	0	0	4	4	0	0	0	0	0	0		1
sp|O75475|PSIP1_HUMAN	1	3	3	0	0	0	0	0	0	0	0	0	0	0		1
sp|P09382|LEG1_HUMAN	1	13	13	13	0	0	13	13	13	13	13	13	13	13		1
F8WEI7|F8WEI7_HUMAN	1	47	47	47	0	0	47	47	47	47	47	47	47	47		-
A6NJA2|A6NJA2_HUMAN	1	2	2	2	0	0	2	2	0	0	0	0	0	0		1
sp|P54578|UBP14_HUMAN	1	2	2	2	0	0	2	2	0	0	0	0	0	0		-
J3KSR8|J3KSR8_HUMAN	2	15	8	0	0	0	7	7	0	0	0	0	0	0		-
sp|Q07955|SRSF1_HUMAN	2	9	5	0	0	0	4	4	0	0	0	0	0	0		-
J3KTL2|J3KTL2_HUMAN	2	9	5	0	0	0	4	4	0	0	0	0	0	0		-
sp|O75110|ATP9A_HUMAN	1	1	1	1	1	1	1	1	0	0	0	0	0	0		1
sp|P24593|IBP5_HUMAN	2	10	5	5	4	4	0	0	0	0	0	0	0	0		-
C9JXX4|C9JXX4_HUMAN	2	11	6	6	5	5	0	0	0	0	0	0	0	0		-
#DECOY#sp|P02751|FINC_HUMAN	1	0	0	0	0	0	0	0	0	0	0	0	0	0		-
E9PKZ0|E9PKZ0_HUMAN	2	13	0	8	0	0	8	0	0	0	0	5	0	0		1
sp|P62917|RL8_HUMAN	2	11	0	6	0	0	6	0	0	0	0	4	0	0		-
sp|P41732|TSN7_HUMAN	1	6	0	0	0	0	6	0	0	0	0	0	0	0		-
B4DDG0|B4DDG0_HUMAN	1	6	0	0	0	0	6	0	0	0	0	0	0	0		-
B4E171|B4E171_HUMAN	1	5	0	0	0	0	5	0	0	0	0	0	0	0		-
sp|Q13449|LSAMP_HUMAN	2	5	0	0	0	0	0	0	3	2	0	0	0	0		-
H3BLU2|H3BLU2_HUMAN	2	5	0	0	0	0	0	0	3	2	0	0	0	0		-
F5H5G1|F5H5G1_HUMAN	2	6	0	0	0	0	0	0	4	2	0	0	0	0		-
sp|Q9H0C2|ADT4_HUMAN	1	4	0	4	0	0	0	4	0	0	0	0	0	0		-
sp|P12235|ADT1_HUMAN	1	4	0	4	0	0	0	4	0	0	0	0	0	0		-
V9GYG0|V9GYG0_HUMAN	1	6	0	6	0	0	0	6	0	0	0	0	0	0		-
sp|P05141|ADT2_HUMAN	1	4	0	4	0	0	0	4	0	0	0	0	0	0		-
sp|P12236|ADT3_HUMAN	1	4	0	4	0	0	0	4	0	0	0	0	0	0		-
#DECOY#sp|P98160|PGBM_HUMAN	1	0	0	0	0	0	0	0	0	0	0	0	0	0		-
sp|Q6EEV6|SUMO4_HUMAN	1	13	13	13	0	0	13	13	0	0	0	0	0	0		-
A8MUA9|A8MUA9_HUMAN	1	9	9	9	0	0	9	9	0	0	0	0	0	0		-
A8MU27|A8MU27_HUMAN	1	8	8	8	0	0	8	8	0	0	0	0	0	0		-
sp|P61956|SUMO2_HUMAN	1	13	13	13	0	0	13	13	0	0	0	0	0	0		-
sp|P55854|SUMO3_HUMAN	1	12	12	12	0	0	12	12	0	0	0	0	0	0		-
I3L4B9|I3L4B9_HUMAN	1	7	0	0	7	7	7	7	0	0	0	0	0	0		1
I3L2F1|I3L2F1_HUMAN	1	7	0	0	7	7	7	7	0	0	0	0	0	0		-
B0FWH6|B0FWH6_HUMAN	1	6	0	0	6	6	6	6	0	0	0	0	0	0		-
B0FWH5|B0FWH5_HUMAN	1	6	0	0	6	6	6	6	0	0	0	0	0	0		-
I3L1J1|I3L1J1_HUMAN	1	6	0	0	6	6	6	6	0	0	0	0	0	0		-
B4DYU0|B4DYU0_HUMAN	1	6	0	0	6	6	6	6	0	0	0	0	0	0		-
A0A0C4DGN2|A0A0C4DGN2_HUMAN	1	5	0	0	5	5	5	5	0	0	0	0	0	0		-
I3L2X4|I3L2X4_HUMAN	1	4	0	0	4	4	4	4	0	0	0	0	0	0		-
I3L145|I3L145_HUMAN	1	4	0	0	4	4	4	4	0	0	0	0	0	0		-
sp|P04278|SHBG_HUMAN	1	3	0	0	3	3	3	3	0	0	0	0	0	0		-
sp|Q9NRX4|PHP14_HUMAN	1	10	10	0	0	0	10	10	0	0	0	0	0	0		1
sp|P01766|HV313_HUMAN	1	9	0	0	9	0	0	9	0	0	0	0	0	0		-
sp|O75955|FLOT1_HUMAN	1	5	0	3	0	0	0	0	0	0	3	0	0	0		-
J3KTF8|J3KTF8_HUMAN	1	8	8	8	0	0	0	8	8	8	0	0	0	0		1
J3QQX2|J3QQX2_HUMAN	1	6	6	6	0	0	0	6	6	6	0	0	0	0		-
sp|P10721|KIT_HUMAN	1	2	1	2	2	1	2	0	1	0	1	0	0	1		1
H3BN14|H3BN14_HUMAN	1	5	0	0	0	0	5	5	0	5	0	0	0	0		1
sp|Q9Y4F1|FARP1_HUMAN	1	1	0	0	0	0	0	0	1	0	0	0	0	0		-
sp|O00231|PSD11_HUMAN	1	3	3	3	0	0	0	0	0	0	3	0	0	0		1
A0A0C4DH35|A0A0C4DH35_HUMAN	1	9	0	0	0	9	0	9	0	0	0	0	0	0		-
A0A075B6F5|A0A075B6F5_HUMAN	1	0	0	0	0	0	0	0	0	0	0	0	0	0		1
sp|Q8IUG5|MY18B_HUMAN	1	0	0	0	0	0	0	0	0	0	0	0	0	0		-
F5GXR6|F5GXR6_HUMAN	1	0	0	0	0	0	0	0	0	0	0	0	0	0		-
#DECOY#sp|Q01082|SPTB2_HUMAN	1	1	0	0	0	0	0	0	0	1	0	0	0	0		-
sp|Q9NRX5|SERC1_HUMAN	1	4	0	4	0	0	0	0	0	4	4	0	0	0		-
Q5T8U3|Q5T8U3_HUMAN	1	8	0	8	0	0	0	0	0	0	0	0	0	0		1
sp|Q99436|PSB7_HUMAN	2	7	0	0	7	4	0	0	0	4	0	0	0	3		1
#DECOY#sp|Q8IWI9|MGAP_HUMAN	2	1	0	0	0	0	0	0	0	0	0	0	0	0		-
H7BYY2|H7BYY2_HUMAN	1	1	1	1	1	0	1	1	0	0	0	0	1	0		2
sp|Q6W2J9|BCOR_HUMAN	1	0	0	0	0	0	0	0	0	0	0	0	0	0		-
sp|O75340|PDCD6_HUMAN	1	7	0	7	7	0	7	7	0	0	0	0	0	0		-
A0A024QZ42|A0A024QZ42_HUMAN	1	11	0	11	11	0	11	11	0	0	0	0	0	0		-
#DECOY#A0A0D9SF54|A0A0D9SF54_HUMAN	1	1	1	0	0	0	0	0	0	0	0	0	0	0		-
sp|P16278|BGAL_HUMAN	1	2	0	0	0	0	0	2	0	0	0	0	0	0		-
E7EQ29|E7EQ29_HUMAN	1	3	0	0	0	0	0	3	0	0	0	0	0	0		-
#DECOY#A0A0D9SGF6|A0A0D9SGF6_HUMAN	1	0	0	0	0	0	0	0	0	0	0	0	0	0		-
sp|A0A0A0MS15|HV349_HUMAN	1	8	0	0	8	8	8	0	0	0	0	0	0	0		-
A6NNI4|A6NNI4_HUMAN	1	6	0	6	0	0	6	0	0	0	0	0	0	0		1
G8JLH6|G8JLH6_HUMAN	1	4	0	4	0	0	4	0	0	0	0	0	0	0		-
sp|P21926|CD9_HUMAN	1	4	0	4	0	0	4	0	0	0	0	0	0	0		-
sp|Q5VST9|OBSCN_HUMAN	1	0	0	0	0	0	0	0	0	0	0	0	0	0		1
A6NGQ3|A6NGQ3_HUMAN	1	0	0	0	0	0	0	0	0	0	0	0	0	0		-
sp|P67870|CSK2B_HUMAN	1	5	0	0	0	0	5	0	0	0	0	0	0	0		-
Q5SRQ3|Q5SRQ3_HUMAN	1	5	0	0	0	0	5	0	0	0	0	0	0	0		-
Q5SRQ6|Q5SRQ6_HUMAN	1	5	0	0	0	0	5	0	0	0	0	0	0	0		-
N0E472|N0E472_HUMAN	1	4	0	0	0	0	4	0	0	0	0	0	0	0		-
A0A0G2JM12|A0A0G2JM12_HUMAN	1	4	0	0	0	0	4	0	0	0	0	0	0	0		-
sp|P35325|SPR2B_HUMAN	1	12	0	0	0	0	12	12	0	0	0	0	0	0		-
sp|P22532|SPR2D_HUMAN	1	12	0	0	0	0	12	12	0	0	0	0	0	0		-
sp|P35326|SPR2A_HUMAN	1	12	0	0	0	0	12	12	0	0	0	0	0	0		-
sp|P22531|SPR2E_HUMAN	1	12	0	0	0	0	12	12	0	0	0	0	0	0		-
sp|Q9BYE4|SPR2G_HUMAN	1	12	0	0	0	0	12	12	0	0	0	0	0	0		-
sp|Q96RM1|SPR2F_HUMAN	1	12	0	0	0	0	12	12	0	0	0	0	0	0		-
#DECOY#sp|Q8NF91|SYNE1_HUMAN	1	0	0	0	0	0	0	0	0	0	0	0	0	0		-
A0A087WZE9|A0A087WZE9_HUMAN	1	12	0	0	0	0	12	0	0	0	0	0	0	0		-
sp|P43007|SATT_HUMAN	1	2	0	0	0	0	0	0	0	2	2	2	0	0		-
F6SYF8|F6SYF8_HUMAN	1	4	0	4	0	0	0	0	0	0	0	0	0	0		-
E9PKK9|E9PKK9_HUMAN	1	11	0	11	0	0	0	0	0	0	0	0	0	0		-
E9PHY3|E9PHY3_HUMAN	1	8	0	8	0	0	0	0	0	0	0	0	0	0		-
E9PKW6|E9PKW6_HUMAN	1	6	0	6	0	0	0	0	0	0	0	0	0	0		-
sp|Q9UBP4|DKK3_HUMAN	1	4	0	4	0	0	0	0	0	0	0	0	0	0		-
sp|O75348|VATG1_HUMAN	1	13	13	0	0	0	13	13	0	0	0	0	0	0		1
F2Z307|F2Z307_HUMAN	1	15	15	0	0	0	15	15	0	0	0	0	0	0		-
sp|O95670|VATG2_HUMAN	1	13	13	0	0	0	13	13	0	0	0	0	0	0		-
H3BN50|H3BN50_HUMAN	1	6	6	0	0	0	0	0	0	0	0	0	0	0		-
sp|Q15599|NHRF2_HUMAN	1	4	4	0	0	0	0	0	0	0	0	0	0	0		-
H3BUQ9|H3BUQ9_HUMAN	1	8	8	0	0	0	0	0	0	0	0	0	0	0		-
H3BQS0|H3BQS0_HUMAN	1	6	6	0	0	0	0	0	0	0	0	0	0	0		-
#DECOY#sp|P12035|K2C3_HUMAN	2	3	1	1	3	1	1	1	1	1	0	1	1	1		-
sp|O75054|IGSF3_HUMAN	1	1	1	0	0	0	0	0	0	0	0	0	0	0		-
#DECOY#sp|P22314|UBA1_HUMAN	1	1	0	0	0	0	1	1	0	0	0	0	0	0		-
sp|P32004|L1CAM_HUMAN	1	1	0	1	0	1	1	1	0	0	0	0	0	0		1
E7EQM8|E7EQM8_HUMAN	1	1	0	0	0	0	0	1	0	0	0	0	0	0		-
sp|P43146|DCC_HUMAN	1	1	0	0	0	0	0	1	0	0	0	0	0	0		-
sp|P00734|THRB_HUMAN	1	1	1	1	0	0	0	0	0	0	0	0	0	0		-
E9PIT3|E9PIT3_HUMAN	1	2	2	2	0	0	0	0	0	0	0	0	0	0		-
C9JV37|C9JV37_HUMAN	1	3	3	3	0	0	0	0	0	0	0	0	0	0		-
sp|Q96P70|IPO9_HUMAN	1	2	2	0	0	0	0	2	0	0	0	0	0	0		-
sp|P53985|MOT1_HUMAN	1	3	3	3	3	3	3	3	0	0	0	0	0	0		1
sp|Q24JP5|T132A_HUMAN	1	2	0	0	0	0	0	0	0	0	0	2	0	0		-
sp|P62993|GRB2_HUMAN	1	5	0	5	0	0	0	0	0	0	0	0	0	0		-
sp|P00387|NB5R3_HUMAN	1	6	0	0	0	0	6	0	0	0	0	0	0	0		-
B1AHF3|B1AHF3_HUMAN	1	12	0	0	0	0	12	0	0	0	0	0	0	0		-
#DECOY#A0A0C4DG33|A0A0C4DG33_HUMAN	1	1	0	0	0	0	0	1	0	0	0	0	0	0		-
M0R0Y2|M0R0Y2_HUMAN	1	6	0	0	0	0	6	6	0	0	0	0	0	0		1
M0R2M1|M0R2M1_HUMAN	1	6	0	0	0	0	6	6	0	0	0	0	0	0		-
sp|P54920|SNAA_HUMAN	1	5	0	0	0	0	5	5	0	0	0	0	0	0		-
Q4VXZ8|Q4VXZ8_HUMAN	1	5	0	0	5	5	5	5	0	5	0	0	0	5		1
sp|Q9NUI1|DECR2_HUMAN	1	5	0	0	5	5	5	5	0	5	0	0	0	5		-
A0A0J9YWI0|A0A0J9YWI0_HUMAN	1	6	0	0	6	6	6	6	0	6	0	0	0	6		-
G3V0I9|G3V0I9_HUMAN	1	17	0	0	17	17	17	17	0	17	0	0	0	17		-
A0A0J9YXZ6|A0A0J9YXZ6_HUMAN	1	17	0	0	17	17	17	17	0	17	0	0	0	17		-
A0A0J9YY83|A0A0J9YY83_HUMAN	1	10	0	0	10	10	10	10	0	10	0	0	0	10		-
#DECOY#sp|Q14191|WRN_HUMAN	1	1	0	0	0	1	0	1	1	0	0	1	0	0		-
sp|O75822|EIF3J_HUMAN	1	5	5	0	0	0	0	0	0	0	0	0	0	0		-
#DECOY#sp|Q92896|GSLG1_HUMAN	1	1	0	0	1	1	0	0	0	0	0	0	0	1		-
#DECOY#sp|Q8IYW2|CFA46_HUMAN	1	0	0	0	0	0	0	0	0	0	0	0	0	0		-
F8WE04|F8WE04_HUMAN	1	9	0	0	0	0	0	9	0	9	0	0	0	0		-
sp|P04792|HSPB1_HUMAN	1	8	0	0	0	0	0	8	0	8	0	0	0	0		-
sp|P06732|KCRM_HUMAN	1	4	0	0	0	0	4	0	0	0	0	0	0	0		2
sp|Q96JB3|HIC2_HUMAN	1	2	2	2	2	2	2	2	2	2	2	2	2	2		1
sp|P19367|HXK1_HUMAN	1	2	2	0	0	0	0	0	0	0	0	0	0	0		-
sp|Q96M86|DNHD1_HUMAN	1	0	0	0	0	0	0	0	0	0	0	0	0	0		-
sp|O15240|VGF_HUMAN	1	2	0	0	0	0	0	2	0	0	0	0	0	0		-
sp|Q7Z3B1|NEGR1_HUMAN	1	4	0	0	0	0	0	4	0	0	0	0	0	0		-
A8MUD9|A8MUD9_HUMAN	2	10	5	0	0	0	5	0	0	0	0	0	0	0		-
sp|P18124|RL7_HUMAN	2	8	4	0	0	0	4	0	0	0	0	0	0	0		-
sp|Q96AQ6|PBIP1_HUMAN	1	2	2	0	0	0	0	0	2	0	0	0	0	0		1
sp|A0A0C4DH38|HV551_HUMAN	1	6	0	0	0	0	0	6	0	0	0	0	0	0		-
F8W8V9|F8W8V9_HUMAN	1	2	2	0	0	0	0	0	2	0	0	0	0	0		-
sp|Q13740|CD166_HUMAN	1	5	0	0	0	0	5	0	0	0	5	0	0	0		1
sp|P12273|PIP_HUMAN	1	10	0	0	10	10	10	10	0	0	0	0	0	0		1
sp|Q9ULC3|RAB23_HUMAN	1	7	0	0	0	0	7	0	0	0	0	0	0	0		-
sp|P58546|MTPN_HUMAN	1	14	0	0	0	0	14	0	14	0	0	0	0	0		-
C9JL85|C9JL85_HUMAN	1	33	0	0	0	0	33	0	33	0	0	0	0	0		-
sp|P35237|SPB6_HUMAN	1	4	0	0	0	0	0	0	4	4	0	4	0	0		1
A0A024QZX5|A0A024QZX5_HUMAN	1	4	0	0	0	0	0	0	4	4	0	4	0	0		-
A0A087X1N8|A0A087X1N8_HUMAN	1	4	0	0	0	0	0	0	4	4	0	4	0	0		-
#DECOY#sp|O60673|REV3L_HUMAN	1	0	0	0	0	0	0	0	0	0	0	0	0	0		-
D6RDB2|D6RDB2_HUMAN	1	8	0	0	0	0	8	0	0	0	0	0	0	0		1
X1WI22|X1WI22_HUMAN	1	22	0	0	0	0	22	0	0	0	0	0	0	0		-
D6RAA2|D6RAA2_HUMAN	1	11	0	0	0	0	11	0	0	0	0	0	0	0		-
Q5SQT8|Q5SQT8_HUMAN	1	9	0	0	0	0	9	0	0	0	0	0	0	0		-
D6RD69|D6RD69_HUMAN	1	6	0	0	0	0	6	0	0	0	0	0	0	0		-
sp|Q9Y6B6|SAR1B_HUMAN	1	6	0	0	0	0	6	0	0	0	0	0	0	0		-
sp|Q9NR31|SAR1A_HUMAN	1	6	0	0	0	0	6	0	0	0	0	0	0	0		-
sp|P36578|RL4_HUMAN	1	3	0	0	0	0	3	0	0	0	0	0	0	0		-
sp|O43237|DC1L2_HUMAN	1	3	0	0	0	0	3	0	0	0	0	0	0	0		-
B4E2E0|B4E2E0_HUMAN	1	6	0	0	0	0	6	0	0	0	0	0	0	0		-
#DECOY#sp|O15230|LAMA5_HUMAN	1	0	0	0	0	0	0	0	0	0	0	0	0	0		-
H7C3P4|H7C3P4_HUMAN	1	2	0	0	0	0	0	0	2	2	0	0	0	0		-
sp|P15586|GNS_HUMAN	1	2	0	0	0	0	0	0	2	2	0	0	0	0		-
F6S8M0|F6S8M0_HUMAN	1	2	0	0	0	0	0	0	2	2	0	0	0	0		-
F5H4C6|F5H4C6_HUMAN	1	5	0	0	0	0	0	0	5	5	0	0	0	0		-
#DECOY#A0A0A0MTC7|A0A0A0MTC7_HUMAN	1	0	0	0	0	0	0	0	0	0	0	0	0	0		-
sp|P23142|FBLN1_HUMAN	1	5	0	0	0	0	0	0	0	0	0	0	1	3		-
sp|P25705|ATPA_HUMAN	1	2	0	0	0	0	2	0	0	0	0	0	0	0		-
K7ENJ4|K7ENJ4_HUMAN	1	6	0	0	0	0	6	0	0	0	0	0	0	0		-
K7ERX7|K7ERX7_HUMAN	1	6	0	0	0	0	6	0	0	0	0	0	0	0		-
K7EQH4|K7EQH4_HUMAN	1	11	0	0	0	0	11	0	0	0	0	0	0	0		-
K7EJP1|K7EJP1_HUMAN	1	8	0	0	0	0	8	0	0	0	0	0	0	0		-
K7EK77|K7EK77_HUMAN	1	6	0	0	0	0	6	0	0	0	0	0	0	0		-
#DECOY#sp|Q14624|ITIH4_HUMAN	1	1	0	0	0	0	0	0	0	0	0	0	0	1		-
A0A087WYV5|A0A087WYV5_HUMAN	1	1	0	0	0	0	1	0	0	0	0	0	0	0		-
sp|O94813|SLIT2_HUMAN	1	1	0	0	0	0	1	0	0	0	0	0	0	0		-
X6R3P0|X6R3P0_HUMAN	1	1	0	0	0	0	1	0	0	0	0	0	0	0		-
Q5F2F8|Q5F2F8_HUMAN	1	2	0	0	0	2	0	2	0	0	0	0	0	0		-
sp|P16298|PP2BB_HUMAN	1	2	0	0	0	2	0	2	0	0	0	0	0	0		-
sp|Q08209|PP2BA_HUMAN	1	2	0	0	0	2	0	2	0	0	0	0	0	0		-
E7ETC2|E7ETC2_HUMAN	1	3	0	0	0	3	0	3	0	0	0	0	0	0		-
E9PPC8|E9PPC8_HUMAN	1	9	0	0	0	9	0	9	0	0	0	0	0	0		-
E9PK68|E9PK68_HUMAN	1	8	0	0	0	8	0	8	0	0	0	0	0	0		-
sp|P01782|HV309_HUMAN	1	9	0	0	9	9	0	0	0	0	0	0	0	0		-
sp|P0DP04|HV43D_HUMAN	1	9	0	0	9	9	0	0	0	0	0	0	0	0		-
F5H6X6|F5H6X6_HUMAN	1	2	0	0	0	0	0	2	0	0	0	0	0	0		1
sp|Q14697|GANAB_HUMAN	1	2	0	0	0	0	0	2	0	0	0	0	0	0		-
sp|P04424|ARLY_HUMAN	1	2	0	0	0	2	2	0	0	0	0	0	0	0		-
F8W943|F8W943_HUMAN	1	5	0	0	0	5	5	0	0	0	0	0	0	0		-
J3KS45|J3KS45_HUMAN	1	7	0	0	0	7	0	7	0	0	0	0	0	0		-
J3KTQ7|J3KTQ7_HUMAN	1	7	0	0	0	7	0	7	0	0	0	0	0	0		-
sp|Q9UM00|TMCO1_HUMAN	1	5	0	0	0	5	0	5	0	0	0	0	0	0		-
J9JIE6|J9JIE6_HUMAN	1	4	0	0	0	4	0	4	0	0	0	0	0	0		-
#DECOY#F5H212|F5H212_HUMAN	1	0	0	0	0	0	0	0	0	0	0	0	0	0		-
sp|Q92616|GCN1_HUMAN	1	0	0	0	0	0	0	0	0	0	0	0	0	0		1
#DECOY#sp|O75891|AL1L1_HUMAN	1	1	0	0	0	0	0	0	0	1	0	0	0	0		-
#DECOY#sp|Q8IUX7|AEBP1_HUMAN	1	2	0	0	0	2	0	0	0	0	0	0	0	0		-
#DECOY#C9J813|C9J813_HUMAN	1	2	0	0	0	0	0	0	0	0	0	2	0	0		-
sp|O94985|CSTN1_HUMAN	1	1	0	0	0	1	0	0	0	0	0	0	0	0		-
#DECOY#sp|P02787|TRFE_HUMAN	1	1	0	0	0	1	0	0	0	0	0	0	0	0		-
sp|P62304|RUXE_HUMAN	1	12	0	0	0	12	0	12	0	0	0	0	0	0		1
sp|P10155|RO60_HUMAN	1	2	0	2	0	0	0	0	2	2	2	2	0	0		1
J3QLI9|J3QLI9_HUMAN	1	17	0	17	0	0	17	17	0	17	0	0	0	0		1
sp|P62314|SMD1_HUMAN	1	11	0	11	0	0	11	11	0	11	0	0	0	0		-
E5RIW3|E5RIW3_HUMAN	1	13	0	13	0	0	0	0	0	0	0	0	0	0		1
sp|O75347|TBCA_HUMAN	1	10	0	10	0	0	0	0	0	0	0	0	0	0		-
E5RJD8|E5RJD8_HUMAN	1	9	0	9	0	0	0	0	0	0	0	0	0	0		-
E9PJD9|E9PJD9_HUMAN	1	12	0	0	0	0	0	0	0	12	0	0	0	0		-
E9PLL6|E9PLL6_HUMAN	1	10	0	0	0	0	0	0	0	10	0	0	0	0		-
E9PLX7|E9PLX7_HUMAN	1	10	0	0	0	0	0	0	0	10	0	0	0	0		-
sp|P46776|RL27A_HUMAN	1	7	0	0	0	0	0	0	0	7	0	0	0	0		-
sp|Q8TD26|CHD6_HUMAN	1	0	0	0	0	0	0	0	0	0	0	0	0	0		1
sp|P10114|RAP2A_HUMAN	1	5	5	5	5	0	5	5	5	0	0	0	0	0		1
#DECOY#H7BY70|H7BY70_HUMAN	1	0	0	0	0	0	0	0	0	0	0	0	0	0		-
sp|Q13822|ENPP2_HUMAN	1	2	0	0	0	2	0	2	0	0	0	0	0	0		1
E7EUF1|E7EUF1_HUMAN	1	2	0	0	0	2	0	2	0	0	0	0	0	0		-
sp|Q9P2W7|B3GA1_HUMAN	1	3	0	0	3	0	0	0	0	0	0	0	0	0		-
sp|Q9UHD8|SEPT9_HUMAN	1	2	0	0	0	0	0	0	0	2	0	0	0	0		-
sp|Q9UHB9|SRP68_HUMAN	1	2	0	0	0	0	2	0	0	0	0	0	0	0		-
sp|P31949|S10AB_HUMAN	1	9	9	0	0	0	9	9	9	9	0	0	0	0		-
sp|O14910|LIN7A_HUMAN	1	7	0	0	0	0	0	0	0	7	0	0	0	0		-
sp|Q9NUP9|LIN7C_HUMAN	1	8	0	0	0	0	0	0	0	8	0	0	0	0		-
H0YI92|H0YI92_HUMAN	1	12	0	0	0	0	0	0	0	12	0	0	0	0		-
H0YIA8|H0YIA8_HUMAN	1	9	0	0	0	0	0	0	0	9	0	0	0	0		-
F2Z2V0|F2Z2V0_HUMAN	1	3	0	0	0	0	3	0	0	0	0	0	0	0		-
sp|Q99829|CPNE1_HUMAN	1	3	0	0	0	0	3	0	0	0	0	0	0	0		-
B0QZ18|B0QZ18_HUMAN	1	3	0	0	0	0	3	0	0	0	0	0	0	0		-
H0Y524|H0Y524_HUMAN	1	8	0	0	0	0	8	0	0	0	0	0	0	0		-
E7ENH5|E7ENH5_HUMAN	1	4	0	0	0	0	4	0	0	0	0	0	0	0		-
A6PVH9|A6PVH9_HUMAN	1	3	0	0	0	0	3	0	0	0	0	0	0	0		-
Q5JX45|Q5JX45_HUMAN	1	4	0	0	0	0	4	0	0	0	0	0	0	0		-
sp|P23471|PTPRZ_HUMAN	1	0	0	0	0	0	0	0	0	0	0	0	0	0		-
sp|P26022|PTX3_HUMAN	1	3	3	0	0	0	0	3	0	0	0	0	0	0		-
sp|Q92832|NELL1_HUMAN	1	1	0	0	0	0	0	0	0	0	1	1	0	0		1
J3KNC5|J3KNC5_HUMAN	1	1	0	0	0	0	0	0	0	0	1	1	0	0		-
F5H6I3|F5H6I3_HUMAN	1	1	0	0	0	0	0	0	0	0	1	1	0	0		-
sp|Q7L576|CYFP1_HUMAN	1	1	0	0	0	0	1	0	0	0	0	0	0	0		-
E7EVJ5|E7EVJ5_HUMAN	1	1	0	0	0	0	1	0	0	0	0	0	0	0		-
E7EW33|E7EW33_HUMAN	1	1	0	0	0	0	1	0	0	0	0	0	0	0		-
H7C229|H7C229_HUMAN	1	1	0	0	0	0	1	0	0	0	0	0	0	0		-
sp|Q96F07|CYFP2_HUMAN	1	1	0	0	0	0	1	0	0	0	0	0	0	0		-
H0YL50|H0YL50_HUMAN	1	6	0	0	0	0	6	0	0	0	0	0	0	0		-
#DECOY#sp|Q8TD26|CHD6_HUMAN	1	0	0	0	0	0	0	0	0	0	0	0	0	0		-
sp|Q86XT2|VP37D_HUMAN	1	8	2	0	2	0	2	6	0	0	0	0	0	0		-
C9JYT9|C9JYT9_HUMAN	1	12	4	0	4	0	4	8	0	0	0	0	0	0		-
sp|O75781|PALM_HUMAN	1	2	0	0	0	0	2	2	0	0	0	0	0	0		-
sp|Q15293|RCN1_HUMAN	1	3	3	0	0	0	0	3	0	0	0	0	0	0		-
#DECOY#sp|P02533|K1C14_HUMAN	1	2	0	0	0	0	0	0	0	0	0	2	0	0		-
sp|P62753|RS6_HUMAN	2	8	0	3	0	0	0	5	0	0	0	0	0	0		-
sp|A0A0J9YXX1|HV5X1_HUMAN	1	6	0	0	6	6	0	6	0	0	0	0	0	0		-
H3BRV9|H3BRV9_HUMAN	1	7	7	0	0	0	0	0	0	0	0	0	0	0		-
sp|P61970|NTF2_HUMAN	1	6	6	0	0	0	0	0	0	0	0	0	0	0		-
F1T0I1|F1T0I1_HUMAN	1	1	0	0	0	0	0	0	1	0	0	0	0	0		-
#DECOY#sp|P35749|MYH11_HUMAN	1	0	0	0	0	0	0	0	0	0	0	0	0	0		-
#DECOY#sp|Q86YQ8|CPNE8_HUMAN	1	3	0	0	0	0	0	3	0	0	0	0	0	0		-
sp|O14531|DPYL4_HUMAN	1	3	0	0	3	0	3	0	0	0	0	0	0	0		-
Q5T0Q6|Q5T0Q6_HUMAN	1	4	0	0	4	0	4	0	0	0	0	0	0	0		-
A0A087WTP3|A0A087WTP3_HUMAN	1	2	0	0	0	0	2	0	0	0	0	0	0	0		-
sp|Q92945|FUBP2_HUMAN	1	2	0	0	0	0	2	0	0	0	0	0	0	0		-
M0R0I5|M0R0I5_HUMAN	1	4	0	0	0	0	4	0	0	0	0	0	0	0		-
sp|O75973|C1QRF_HUMAN	1	11	0	0	0	0	0	11	0	0	0	0	0	0		-
#DECOY#sp|O95347|SMC2_HUMAN	1	1	0	0	0	0	1	1	0	0	0	0	0	0		-
F8VR50|F8VR50_HUMAN	1	13	0	0	0	0	0	13	0	0	13	0	0	0		1
C9JZD1|C9JZD1_HUMAN	1	11	0	0	0	0	0	11	0	0	11	0	0	0		-
sp|O15145|ARPC3_HUMAN	1	6	0	0	0	0	0	6	0	0	6	0	0	0		-
sp|Q6VVX0|CP2R1_HUMAN	1	1	1	0	1	1	1	1	0	0	0	0	0	0		1
sp|Q8TE60|ATS18_HUMAN	1	1	0	0	1	0	0	0	0	0	0	0	0	0		-
sp|P12259|FA5_HUMAN	1	1	0	0	1	0	0	0	0	0	0	0	0	0		-
A0A0A0MRJ7|A0A0A0MRJ7_HUMAN	1	1	0	0	1	0	0	0	0	0	0	0	0	0		-
sp|Q9HCJ6|VAT1L_HUMAN	1	3	0	0	0	3	3	0	0	0	0	0	0	0		-
