# Supplementary material for: Dysregulation of Exosome Cargo by Mutant Tau Expressed in Human-induced Pluripotent Stem Cell (iPSC) Neurons Revealed by Proteomics Analyses
Source: Mol Cell Proteomics. 2020 Apr 15;19(6):1017–34. doi: 10.1074/mcp.RA120.002079 (PMC7261814; doi:10.1074/mcp.RA120.002079)
Supplement: Supplement 4. Master Table [file 160003_0_supp_506364_q8dy2b.xlsx]

## Sheet: Sample list
Supplement 4. Master Table of proteins in mTau and control exosomes.
1. Sample list for exosomes - Tau and YFP
Condition	# Biological Replicates	# MS Injections per sample
Tau-YFP overexpression	3	2
YFP control	3	2
2. Criteria of protein ID
	ID in 2/2 technical replicates per biological sample = ID
	ID in 1/2 technical replicates per biological sample = ID
	ID in 0/2 technical replicates per biological sample = no ID
	ID in 3/3 biological replicates per sample group = ID
	ID in 2/3 biological replicates per sample group = ID
	ID in 1/3 biological replicate per sample group = no ID
	ID in 0/3 biological replicate per sample group = no ID
3. Criteria of quantifiable protein ID
	Quantifiable in 2/2 technical replicates per biological sample = Quantifiable
	Quantifiable in 1/2 technical replicates per biological sample = Quantifiable
	Quantifiable in 0/2 technical replicates per biological sample = not Quantifiable
	Quantifiable in 3/3 biological replicates per sample group = Quantifiable
	Quantifiable in 2/3 biological replicates per sample group = Quantifiable
	Quantifiable in 1/3 biological replicate per sample group = not Quantifiable
	Quantifiable in 0/3 biological replicate per sample group = not Quantifiable

## Sheet: Protein counts
Supplement 4. Master Table of proteins in mTau and control exosomes.
1. Protein counts, ID and quantifiable
Group	# Protein IDs	# Quantifiable Protein IDs
mutTau	347	73
YFP	574	84
mutTau only	18	0
YFP only	245	11
Total	592	84
Shared	329	73
2. Criteria of protein ID
	ID in 2/2 technical replicates per biological sample = ID
	ID in 1/2 technical replicates per biological sample = ID
	ID in 0/2 technical replicates per biological sample = no ID
	ID in 3/3 biological replicates per sample group = ID
	ID in 2/3 biological replicates per sample group = ID
	ID in 1/3 biological replicate per sample group = no ID
	ID in 0/3 biological replicate per sample group = no ID
3. Criteria of quantifiable protein ID
	Quantifiable in 2/2 technical replicates per biological sample = Quantifiable
	Quantifiable in 1/2 technical replicates per biological sample = Quantifiable
	Quantifiable in 0/2 technical replicates per biological sample = not Quantifiable
	Quantifiable in 3/3 biological replicates per sample group = Quantifiable
	Quantifiable in 2/3 biological replicates per sample group = Quantifiable
	Quantifiable in 1/3 biological replicate per sample group = not Quantifiable
	Quantifiable in 0/3 biological replicate per sample group = not Quantifiable

## Sheet: All proteins complete worksheet
Supplement 4. Master Table of proteins in mTau and control exosomes.
Protein Group	Protein ID	Gene name	Accession	-10lgP	Coverage (%)	Coverage (%) YFP1_1	Coverage (%) YFP1_2	Coverage (%) YFP2_1	Coverage (%) YFP2_2	Coverage (%) YFP3_1	Coverage (%) YFP3_2	Coverage (%) Tau1_1	Coverage (%) Tau1_2	Coverage (%) Tau2_1	Coverage (%) Tau2_2	Coverage (%) Tau3_1	Coverage (%) Tau3_2	Area YFP1_1	Area YFP1_2	Area YFP2_1	Area YFP2_2	Area YFP3_1	Area YFP3_2	Area Tau1_1	Area Tau1_2	Area Tau2_1	Area Tau2_2	Area Tau3_1	Area Tau3_2	#Peptides	#Unique	#Spec YFP1_1	#Spec YFP1_2	At least one replicate?	#Spec YFP2_1	#Spec YFP2_2	At least one replicate?	#Spec YFP3_1	#Spec YFP3_2	At least one replicate?	In >2 samples?	#Spec Tau1_1	#Spec Tau1_2	At least one replicate?	#Spec Tau2_1	#Spec Tau2_2	At least one replicate?	#Spec Tau3_1	#Spec Tau3_2
1	1	TF	P02787	482.13	75	66	69	71	72	68	71	64	63	62	65	66	65	4910000000	4090000000	3630000000	3360000000	2550000000	2700000000	1300000000	1100000000	1290000000	1920000000	1420000000	1380000000	79	64	161	161	TRUE	174	161	TRUE	145	135	TRUE	TRUE	104	108	TRUE	110	125	TRUE	127	122
9	14	AGRN	O00468	446.39	39	33	32	17	19	24	21	12	9	15	17	12	10	228000000	223000000	39900000	33500000	92500000	84700000	44800000	43200000	50000000	48700000	14200000	17500000	66	66	70	63	TRUE	31	31	TRUE	44	43	TRUE	TRUE	21	21	TRUE	28	30	TRUE	19	18
7	21	TNC	P24821	428.84	36	23	26	19	19	25	28	20	22	19	24	20	16	4190000	7860000	5320000	7600000	10300000	15100000	5580000	7290000	2990000	4340000	4320000	484000	65	4	52	53	TRUE	40	40	TRUE	47	55	TRUE	TRUE	40	49	TRUE	36	38	TRUE	35	27
8	17	TNC	J3QSU6	423.66	38	24	26	19	19	25	28	21	23	19	24	19	17								379000					62	1	49	47	TRUE	36	35	TRUE	43	49	TRUE	TRUE	38	46	TRUE	33	35	TRUE	31	26
6	3	HPX	P02790	421.67	66	53	50	59	63	58	60	44	44	52	49	55	57	586000000	572000000	2000000000	1530000000	1440000000	1430000000	330000000	367000000	545000000	754000000	810000000	369000000	31	31	40	33	TRUE	61	63	TRUE	45	58	TRUE	TRUE	31	22	TRUE	35	34	TRUE	39	39
11	19	TNC	F5H7V9	412.11	37	24	24	19	19	25	28	20	21	19	24	20	17					2440000								55	1	44	39	TRUE	30	30	TRUE	39	43	TRUE	TRUE	34	40	TRUE	28	31	TRUE	29	24
18	23	COL12A1	D6RGG3	405.19	24	18	17	11	9	16	15	4	4	2	4	3	3	62600000	60900000	18500000	17700000	40400000	35400000	10700000	4530000	3040000	4570000	3390000	3500000	62	62	54	51	TRUE	26	23	TRUE	45	40	TRUE	TRUE	10	8	TRUE	4	9	TRUE	6	8
21	26	FLNA	P21333	392.72	30	14	13	13	9	14	16	12	16	7	13	4	4	22000000	23400000	13800000	10100000	25400000	22400000	17800000	19700000	5880000	12600000	742000	1020000	54	52	28	25	TRUE	23	17	TRUE	31	29	TRUE	TRUE	22	28	TRUE	13	19	TRUE	6	5
16	11	A2M	P01023	391.37	43	12	18	26	25	28	28	4	2	5	11	26	28	26600000	28400000	86200000	65500000	86700000	93200000	2440000	2820000	7980000	7180000	59700000	54400000	51	46	17	22	TRUE	36	34	TRUE	42	42	TRUE	TRUE	5	3	TRUE	7	12	TRUE	32	33
32	10	COL3A1	P02461	374.41	33	27	21	15	19	21	22	6	7	2	5	3	3	65300000	60900000	49400000	27100000	75300000	65100000	7360000	5150000	1550000	4370000	1180000	1080000	33	32	37	28	TRUE	22	20	TRUE	30	29	TRUE	TRUE	7	7	TRUE	2	5	TRUE	3	4
31	37	VIM	P08670	361.21	58	43	36	14	22	50	50	34	32	15	19	6	11	50000000	46900000	13100000	19700000	69100000	72000000	9860000	13900000	1230000	4380000	173000	2270000	37	30	26	23	TRUE	7	11	TRUE	30	31	TRUE	TRUE	19	18	TRUE	7	11	TRUE	3	6
2	39	ALB	P02768	355.89	65	41	38	54	42	44	44	21	27	33	35	33	35	13100000	24000000	15300000	23200000	17800000	8610000	28900000	10000000	1660000	1530000	31600000	1390000	45	8	114	101	TRUE	100	90	TRUE	87	85	TRUE	TRUE	75	77	TRUE	70	71	TRUE	78	98
58	22	FN1	P02751	353.68	23	16	12	3	4	16	11	4	7	1	1	1	1	17500000	20000000	1730000	2080000	22500000	15900000	3390000	5630000	1120000	552000	427000	258000	37	35	28	24	TRUE	7	7	TRUE	26	19	TRUE	TRUE	7	10	TRUE	3	1	TRUE	1	2
64	25	COL4A2	P08572	348.71	20	12	14	12	15	17	14	2	3	1	4	4	2	18700000	23600000	16300000	24100000	41300000	33500000	1590000	2900000	1330000	1220000	1060000	1550000	22	22	13	16	TRUE	14	16	TRUE	18	18	TRUE	TRUE	3	4	TRUE	1	3	TRUE	3	3
38	30	CLTC	A0A087WVQ6	345.58	24	14	13	7	6	17	17	14	16	13	14	6	4	10500000	13600000	3290000	3170000	21800000	15300000	18100000	15900000	12100000	64800000	1660000	1200000	33	28	19	18	TRUE	8	7	TRUE	24	24	TRUE	TRUE	20	24	TRUE	16	20	TRUE	6	4
12	35	ACTB	P60709	345.17	76	63	61	54	56	68	66	66	59	64	53	47	22	10600000	9360000	3610000	5720000	0	6300000	7260000	7960000	2020000	3300000		1090000	26	1	37	34	TRUE	27	23	TRUE	40	42	TRUE	TRUE	31	30	TRUE	27	27	TRUE	16	10
13	36	ACTG1	P63261	345.13	76	59	57	49	52	63	61	66	59	59	49	47	17							14400000	14300000					26	1	35	32	TRUE	26	21	TRUE	38	41	TRUE	TRUE	30	29	TRUE	26	26	TRUE	16	9
35	6	ANXA6	P08133	342.22	50	40	36	7	10	33	32	32	33	23	16	9	7	8210000	4340000			8680000	6030000	16900000	15000000	5460000	5070000	1070000	447000	34	14	32	25	TRUE	5	6	TRUE	23	25	TRUE	TRUE	25	25	TRUE	15	10	TRUE	4	4
14	41	TUBB2B	Q9BVA1	332.51	67	61	64	53	47	61	59	52	65	43	51	33	16	3940000	3790000	1100000		3300000	5130000	583000	1960000	312000	296000		88200	24	1	33	39	TRUE	27	22	TRUE	39	37	TRUE	TRUE	29	31	TRUE	19	23	TRUE	12	7
15	40	TUBB2A	Q13885	332.41	67	61	61	53	50	61	59	52	65	43	48	33	13	2430000		595000	1090000	1420000	1540000	384000	849000	308000				24	1	33	38	TRUE	27	23	TRUE	39	37	TRUE	TRUE	29	31	TRUE	19	22	TRUE	12	6
4	33	ALB	D6RHD5	332.19	68	40	46	56	43	46	49	25	32	35	36	36	39		63400	485000	778000	752000	882000						323000	35	2	89	80	TRUE	73	71	TRUE	69	67	TRUE	TRUE	59	57	TRUE	56	54	TRUE	62	79
25	65	SMOC1	Q9H4F8	331.73	65	57	46	54	51	56	64	35	29	21	34	30	25	87600000	86800000	68600000	76000000	75200000	111000000	8340000	8800000	6560000	10800000	6990000	4110000	24	24	30	25	TRUE	29	27	TRUE	26	29	TRUE	TRUE	13	15	TRUE	11	14	TRUE	12	11
37	47	HSP90AA1	P07900	331.46	41	21	26	25	19	29	22	27	31	24	26	5	3	15400000	13500000	7030000	7350000	8650000	7940000	22400000	23200000	13600000	23900000	1550000	111000	28	18	17	19	TRUE	15	12	TRUE	19	16	TRUE	TRUE	21	28	TRUE	17	25	TRUE	3	2
23	89	CLU	P10909	329.88	47	35	38	43	39	45	40	29	24	22	28	27	33	182000000	219000000	256000000	201000000	432000000	543000000	51800000	45800000	44600000	60000000	67600000	68900000	25	25	23	22	TRUE	29	26	TRUE	29	32	TRUE	TRUE	13	10	TRUE	11	14	TRUE	13	14
61	50	APP	P05067	329.8	39	37	35	7	11	8	7	2	5	4	3	0	0	144000000	301000000	3500000	4320000	8780000	3030000	331000	5870000	747000	324000			30	29	54	45	TRUE	5	6	TRUE	4	4	TRUE	TRUE	1	3	TRUE	2	2	TRUE	0	0
17	44	TUBB	P07437	328	64	53	53	43	41	58	56	58	45	36	50	37	18	17800000	20500000	8520000	7020000	21100000	20200000	15300000	17400000	5810000	7450000	5170000	2300000	23	3	30	36	TRUE	26	21	TRUE	36	33	TRUE	TRUE	28	28	TRUE	17	22	TRUE	13	7
22	45	TUBB4B	P68371	326.56	61	56	49	40	38	59	57	52	45	33	43	24	11	591000												23	1	28	32	TRUE	21	19	TRUE	33	30	TRUE	TRUE	25	25	TRUE	14	18	TRUE	8	5
81	8	COL1A2	A0A087WTA8	324.02	29	14	13	19	21	23	23	4	2	2	1	8	6	5070000	5670000	10200000	11500000	13500000	8440000	601000	156000	0	69400	901000	320000	22	22	9	9	TRUE	14	16	TRUE	17	16	TRUE	TRUE	3	2	TRUE	2	2	TRUE	5	5
122	15	COL1A1	P02452	323.63	25	6	9	13	14	16	15	1	0	0	0	0	0	3470000	3560000	6890000	6090000	12300000	13100000	589000						23	23	6	7	TRUE	12	12	TRUE	16	15	TRUE	TRUE	1	0	TRUE	0	0	FALSE	0	0
44	7	HSPA8	P11142	323.52	44	32	34	19	21	32	30	22	24	17	15	13	12	22200000	30300000	6990000	6090000	24300000	17000000	14800000	12500000	6570000	8020000	2900000	3360000	25	13	21	21	TRUE	10	12	TRUE	21	20	TRUE	TRUE	14	15	TRUE	11	10	TRUE	8	6
57	13	HSP90AB1	P08238	322.76	39	22	18	23	12	35	27	20	29	12	16	2	2	4930000	3470000	3010000	1990000	6820000	5440000	5250000	3360000		615000			23	10	14	12	TRUE	14	8	TRUE	21	16	TRUE	TRUE	13	19	TRUE	7	11	TRUE	1	1
20	76	LGALS3BP	Q08380	321.9	38	36	31	37	31	36	32	27	30	35	31	32	33	190000000	224000000	316000000	180000000	290000000	194000000	133000000	133000000	279000000	227000000	197000000	232000000	22	22	32	24	TRUE	24	21	TRUE	24	21	TRUE	TRUE	16	17	TRUE	24	25	TRUE	22	22
105	31	HSPG2	P98160	321.46	11	7	6	0	0	7	6	2	2	1	1	0	0	9340000	9560000			8260000	5840000	162000	274000	110000	140000			29	29	18	18	TRUE	0	0	FALSE	18	16	TRUE	TRUE	3	3	TRUE	1	1	TRUE	0	0
54	64	NCAN	O14594	319.48	23	16	18	10	13	12	13	11	6	7	12	5	4	23100000	19300000	10000000	6650000	16600000	15500000	5640000	4580000	2410000	4570000	1570000	1430000	22	21	20	20	TRUE	14	12	TRUE	13	14	TRUE	TRUE	10	6	TRUE	6	9	TRUE	4	3
42	62	HP	P00738	317.18	57	41	26	53	57	44	48	23	18	34	34	31	28	571000	126000	5060000	1500000	1520000	1250000			252000	94400	249000	134000	21	3	17	11	TRUE	26	26	TRUE	16	22	TRUE	TRUE	9	6	TRUE	14	14	TRUE	13	10
90	97	CFI	E7ETH0	315.99	33	9	4	27	27	29	22	7	5	9	11	18	4	5670000	3360000	33000000	22300000	32800000	29000000	5460000	6740000	3690000	13800000	16700000	6530000	19	19	6	3	TRUE	15	14	TRUE	17	12	TRUE	TRUE	3	3	TRUE	5	7	TRUE	9	3
77	242	YFP	eYFP	315.56	58	52	53	43	31	40	50	38	29	26	24	19	23	71900000	67900000	49900000	24300000	51300000	59300000	12400000	25300000	10600000	14100000	533000	1080000	15	15	13	14	TRUE	12	8	TRUE	11	12	TRUE	TRUE	8	10	TRUE	5	5	TRUE	2	2
244	336	YBX1	P67809	313.32	49	47	30	0	0	37	27	10	9	5	5	0	0	0	247000			457000								10	2	7	6	TRUE	0	0	FALSE	6	7	TRUE	TRUE	2	2	TRUE	1	1	TRUE	0	0
34	110	TUBA1B	P68363	312.31	49	34	38	36	31	41	36	39	37	30	39	34	22				1010000	2250000		2050000	1660000	1140000		931000		19	1	19	22	TRUE	15	15	TRUE	28	23	TRUE	TRUE	18	18	TRUE	14	15	TRUE	12	7
52	43	PKM	P14618	310.68	54	46	30	22	19	45	40	31	40	26	33	11	10	5440000	2690000	245000	287000	4720000	4370000	7750000	6600000	1730000	1900000			22	3	20	11	TRUE	7	7	TRUE	19	15	TRUE	TRUE	16	19	TRUE	11	11	TRUE	4	3
65	234	MARCKS	P29966	310.57	68	47	66	47	56	66	39	38	66	33	43	27	20	92900000	82100000	33600000	15200000	101000000	93900000	21300000	21600000	9340000	11400000	5440000	2990000	13	13	14	15	TRUE	12	10	TRUE	14	14	TRUE	TRUE	9	13	TRUE	6	9	TRUE	5	3
36	102	TUBB4A	P04350	308.51	50	41	45	31	29	46	44	48	33	24	35	18	9		722000					299000						19	1	21	28	TRUE	16	15	TRUE	25	24	TRUE	TRUE	19	19	TRUE	10	14	TRUE	6	4
94	58	THSD7A	A0A087WY08	302.85	25	18	16	5	2	10	13	2	3	2	0	0	0	19800000	14900000	3950000	376000	11700000	15900000	605000	459000	187000				26	26	21	18	TRUE	6	3	TRUE	14	16	TRUE	TRUE	3	2	TRUE	2	0	TRUE	0	0
62	121	ANXA2	P07355	302.76	48	29	22	22	9	37	43	35	41	18	19	7	10	16800000	18100000	5290000	3060000	25800000	28100000	45700000	54800000	12100000	11600000	2470000	3260000	22	22	15	11	TRUE	8	4	TRUE	16	18	TRUE	TRUE	16	20	TRUE	5	6	TRUE	2	3
80	63	DYNC1H1	Q14204	302.06	8	2	2	2	1	4	3	3	2	1	1	1	0	3320000	2610000	1910000	235000	10500000	6040000	2420000	2300000	514000	956000	56300	97100	29	29	7	7	TRUE	5	3	TRUE	17	11	TRUE	TRUE	7	7	TRUE	2	4	TRUE	2	1
60	124	GAPDH	P04406	297.56	63	36	56	39	32	42	61	47	43	40	28	10	8	24900000	29500000	12600000	10600000	62900000	73400000	41800000	27700000	26800000	24800000	5140000	4150000	16	16	11	15	TRUE	10	8	TRUE	15	19	TRUE	TRUE	15	14	TRUE	11	7	TRUE	3	3
39	176	IGHG1	A0A0A0MS08	294.43	47	32	35	41	37	33	41	47	34	47	40	45	36	89500000	117000000	319000000	236000000	208000000	251000000	228000000	226000000	342000000	319000000	199000000	298000000	14	7	15	15	TRUE	16	17	TRUE	15	17	TRUE	TRUE	15	11	TRUE	18	16	TRUE	17	13
110	70	-	B4E1Z4	292.76	19	6	2	13	10	13	15	2	2	3	4	3	4	3310000	1700000	19100000	13300000	14700000	12700000	805000	2000000	2560000	1630000	3620000	1490000	22	18	6	2	TRUE	14	13	TRUE	15	16	TRUE	TRUE	2	2	TRUE	3	4	TRUE	3	6
40	286	ITIH4	B7ZKJ8	291.89	14	11	10	11	13	10	11	9	10	10	10	9	9	67300000	71500000	237000000	195000000	218000000	207000000	65900000	77100000	132000000	151000000	125000000	81600000	11	11	15	10	TRUE	22	24	TRUE	24	21	TRUE	TRUE	12	13	TRUE	15	14	TRUE	15	11
108	79	ATP1A2	B1AKY9	290.54	22	14	14	7	5	12	14	4	5	7	8	2	4	1060000	1080000	698000	755000	1430000	1820000			162000	148000			19	7	12	14	TRUE	5	5	TRUE	11	12	TRUE	TRUE	4	5	TRUE	6	7	TRUE	1	3
102	85	APOE	P02649	288.84	57	29	23	38	30	52	48	0	0	12	25	21	25	5020000	4810000	10800000	9900000	24500000	22000000			1330000	2340000	3070000	3710000	19	19	8	6	TRUE	12	8	TRUE	18	18	TRUE	TRUE	0	0	FALSE	3	7	TRUE	7	7
95	263	BASP1	P80723	288.41	78	70	74	45	45	66	69	48	54	41	23	12	25	37800000	31200000	10300000	7170000	39500000	45600000	8870000	10200000	3070000	1860000	1390000	1650000	13	13	14	14	TRUE	8	6	TRUE	12	16	TRUE	TRUE	8	9	TRUE	7	4	TRUE	1	3
109	81	ATP1A3	A0A0A0MT26	288.24	17	11	11	5	4	10	10	4	5	5	7	3	3	1350000	1920000	389000	490000	963000	1190000	477000	1170000		1360000	400000		17	4	11	13	TRUE	4	4	TRUE	11	10	TRUE	TRUE	5	6	TRUE	5	7	TRUE	2	3
43	132	ACTC1	P68032	285.35	38	28	27	24	29	29	31	35	30	25	26	24	9							0	287000					17	2	19	17	TRUE	15	13	TRUE	17	21	TRUE	TRUE	17	15	TRUE	14	11	TRUE	10	6
66	68	DPYSL3	Q14195	285.07	46	28	23	16	16	34	31	24	18	20	21	1	2	11500000	13400000	5560000	5540000	22800000	14200000	6190000	7390000	5000000	4840000		170000	19	16	15	11	TRUE	7	8	TRUE	17	18	TRUE	TRUE	13	10	TRUE	9	9	TRUE	1	1
72	83	DPYSL2	A0A1C7CYX9	284.86	36	22	22	19	13	24	18	22	22	17	21	12	10	14900000	9600000	6840000	6730000	19300000	14000000	15000000	12900000	7600000	11600000	2810000	2830000	16	13	12	12	TRUE	9	7	TRUE	13	11	TRUE	TRUE	13	12	TRUE	8	9	TRUE	6	4
68	112	GLUD1	P00367	282.81	30	18	15	23	20	21	25	16	18	19	14	16	16	10100000	9780000	18800000	14400000	19200000	19400000	6870000	4980000	5290000	5360000	9030000	6120000	17	16	12	7	TRUE	11	10	TRUE	11	14	TRUE	TRUE	9	9	TRUE	11	7	TRUE	8	10
63	77	ENO1	P06733	281.24	50	37	34	22	25	27	30	38	33	20	27	17	22	17500000	13700000	4270000	6800000	17000000	16400000	11600000	11600000	7100000	5860000	2010000	1420000	21	17	16	16	TRUE	9	9	TRUE	12	13	TRUE	TRUE	14	12	TRUE	6	11	TRUE	5	7
96	267	GAP43	P17677	279.77	67	58	36	34	30	50	50	39	55	46	34	19	39	14500000	7260000	3290000	2050000	15200000	13800000	5190000	6840000	2490000	2090000	993000	1230000	10	10	14	8	TRUE	6	6	TRUE	14	14	TRUE	TRUE	7	12	TRUE	7	5	TRUE	2	5
112	91	SPTAN1	A0A0D9SF54	279.42	10	4	3	2	3	5	6	2	3	1	1	1	1	2930000	2680000	3270000	4260000	5530000	5700000	1150000	943000	242000	229000	126000	269000	19	19	7	6	TRUE	5	6	TRUE	10	11	TRUE	TRUE	4	4	TRUE	1	1	TRUE	1	2
146	107	SPON1	Q9HCB6	277.33	28	8	8	21	15	21	20	0	0	1	4	3	2	1540000	1870000	13900000	14100000	21000000	13200000			307000	852000	880000	150000	14	14	4	4	TRUE	11	9	TRUE	11	11	TRUE	TRUE	0	0	FALSE	1	3	TRUE	2	2
45	212	IGHG2	A0A286YEY4	277.12	39	34	27	38	36	34	36	34	22	34	32	30	26	24400000	25300000	99900000	27800000	83100000	68200000	18900000	24100000	30200000	25900000	44600000	48700000	14	6	14	9	TRUE	18	17	TRUE	13	13	TRUE	TRUE	12	8	TRUE	11	11	TRUE	10	12
78	114	BTBD17	A6NE02	276.21	54	40	31	23	22	24	28	13	19	30	28	5	7	31800000	25800000	4670000	3920000	11500000	10900000	5700000	4930000	9220000	8880000	1760000	2510000	17	16	17	12	TRUE	7	8	TRUE	11	10	TRUE	TRUE	5	5	TRUE	8	10	TRUE	1	2
114	98	MAP1B	P46821	275.01	10	5	5	2	2	6	5	4	4	4	3	2	1	9030000	7340000	2710000	2500000	10100000	6760000	5320000	9970000	10900000	3500000	1870000	362000	18	18	9	7	TRUE	3	3	TRUE	10	9	TRUE	TRUE	6	7	TRUE	7	4	TRUE	3	1
127	101	ATP1A1	P05023	273.55	19	10	13	3	5	9	10	5	7	4	5	2	4	1280000	1690000		471000		6330000	793000	2300000					16	5	9	12	TRUE	2	4	TRUE	8	9	TRUE	TRUE	5	7	TRUE	4	5	TRUE	1	3
147	87	THBS1	P07996	273.2	19	12	12	6	5	8	10	4	3	3	1	2	1	10100000	9290000	3320000	2330000	7530000	5770000	1740000	857000	727000	427000	667000		18	17	12	11	TRUE	5	4	TRUE	9	9	TRUE	TRUE	3	2	TRUE	2	1	TRUE	2	1
187	181	SPARCL1	Q14515	269.39	27	27	25	4	6	2	2	0	0	0	2	0	0	41900000	42300000	550000	1450000	623000	96500				49900			12	12	14	15	TRUE	2	2	TRUE	1	1	TRUE	TRUE	0	0	FALSE	0	1	TRUE	0	0
142	379	MDK	E9PLM6	268.39	50	39	40	43	38	44	38	12	17	17	21	21	12	21500000	18500000	29200000	20500000	42900000	29300000	1680000	2750000	2210000	3350000	2440000	2500000	10	10	8	9	TRUE	8	6	TRUE	10	7	TRUE	TRUE	2	3	TRUE	3	4	TRUE	4	2
103	139	CKB	P12277	265.08	44	22	39	17	13	27	30	30	26	15	16	10	3	3540000	12300000	4860000	1200000	15100000	13800000	15300000	11500000	1670000	3890000	0		14	8	10	15	TRUE	7	4	TRUE	10	13	TRUE	TRUE	11	8	TRUE	4	5	TRUE	3	1
69	187	IGHA1	A0A286YEY1	263.98	40	33	27	40	38	37	38	28	8	20	25	27	29	13000000	8880000	47500000	47200000	30100000	30300000	7650000	1630000	2940000	11300000	14100000	14900000	12	5	10	8	TRUE	17	15	TRUE	14	15	TRUE	TRUE	7	3	TRUE	7	6	TRUE	8	8
85	215	IGHG3	A0A286YES1	259.03	27	14	16	25	19	21	22	14	9	16	13	20	15	516000	2270000	5830000	3690000	6150000	4300000	0	120000	4420000	4290000	387000	140000	11	4	8	6	TRUE	13	12	TRUE	10	9	TRUE	TRUE	6	3	TRUE	7	5	TRUE	7	5
195	306	NCAM1	A0A0D9SF30	258.88	34	20	10	6	0	19	27	23	14	11	8	0	3	1000000	202000	110000		1030000	1450000	740000	1050000	562000	144000		38900	8	5	8	4	TRUE	2	0	TRUE	7	8	TRUE	TRUE	5	4	TRUE	2	1	TRUE	0	1
132	130	MSN	P26038	257.38	25	14	17	8	5	14	14	8	6	0	2	2	0	2590000	2960000			2700000	1720000	369000	874000					17	10	11	13	TRUE	5	3	TRUE	9	10	TRUE	TRUE	5	5	TRUE	0	1	TRUE	1	0
120	191	IGSF8	Q969P0	256.76	20	15	16	9	9	13	14	9	6	10	11	5	0	10500000	11700000	3900000	2840000	7590000	6490000	1080000	2340000	2540000	1400000	643000		10	10	9	9	TRUE	5	5	TRUE	7	7	TRUE	TRUE	4	4	TRUE	5	5	TRUE	2	0
153	125	BCAN	Q96GW7	255.58	21	10	5	10	8	8	13	0	0	3	4	3	3	5830000	5740000	5030000	4910000	5810000	7630000			2160000	2250000	2110000	2150000	16	15	9	5	TRUE	11	7	TRUE	7	10	TRUE	TRUE	0	0	FALSE	1	2	TRUE	1	1
46	397	PTN	P21246	254.41	51	38	45	45	51	51	51	50	33	38	36	51	38	143000000	205000000	122000000	104000000	164000000	256000000	23900000	13800000	27700000	29200000	27100000	7580000	10	10	15	15	TRUE	14	13	TRUE	15	17	TRUE	TRUE	14	10	TRUE	11	11	TRUE	12	11
176	161	VCAN	P13611	253.59	4	3	2	3	1	3	3	0	0	0	1	0	0	8930000	8860000	5590000	3190000	8340000	6430000			284000	1190000		176000	12	12	10	9	TRUE	7	4	TRUE	8	6	TRUE	TRUE	0	0	FALSE	1	2	TRUE	0	1
148	122	MATN2	O00339	252.68	19	12	13	10	12	11	10	2	2	0	0	3	0	889000	988000	307000	301000	902000	0							14	4	10	10	TRUE	10	10	TRUE	10	9	TRUE	TRUE	1	1	TRUE	0	0	FALSE	2	0
92	149	EEF1A1	P68104	251.98	41	22	24	16	16	40	26	23	30	14	19	10	2	21100000	27800000	8220000	7460000	24600000	24200000	25200000	23500000	6150000	12700000	4860000	2300000	13	13	11	12	TRUE	6	7	TRUE	12	10	TRUE	TRUE	11	15	TRUE	5	5	TRUE	3	1
101	700	IGKC	P01834	250.37	90	72	72	90	90	72	72	65	65	72	72	72	52	60500000	67800000	118000000	171000000	111000000	102000000	50200000	29400000	57000000	51200000	72200000	57400000	7	7	7	9	TRUE	10	8	TRUE	8	9	TRUE	TRUE	8	6	TRUE	10	7	TRUE	10	6
99	172	AHCY	P23526	249.42	25	17	21	11	15	19	18	7	13	17	15	5	9	11800000	11800000	7070000	10300000	12900000	14200000	3670000	4040000	2330000	4640000	862000	1570000	14	14	12	13	TRUE	8	9	TRUE	10	11	TRUE	TRUE	3	6	TRUE	8	6	TRUE	3	4
59	256	POTEE	Q6S8J3	248.94	11	6	6	8	8	8	9	6	7	6	6	4	3			2240000	3210000	4840000	4360000							11	1	13	12	TRUE	11	9	TRUE	16	16	TRUE	TRUE	9	10	TRUE	10	11	TRUE	5	4
76	240	IGHG4	A0A286YFJ8	248.68	34	15	23	30	34	17	30	24	20	21	22	22	22	726000	2670000	29300000	68200000	48900000	54900000	14400000	16600000	22200000	28100000	26800000	25100000	10	4	7	8	TRUE	15	14	TRUE	6	9	TRUE	TRUE	8	6	TRUE	6	8	TRUE	7	8
172	143	MMP2	P08253	248.19	23	9	6	11	7	12	12	10	5	5	4	3	2	1830000	1340000	3850000	2470000	3520000	3880000	1550000	1180000	807000	267000	975000	376000	12	12	5	3	TRUE	6	5	TRUE	6	6	TRUE	TRUE	4	2	TRUE	2	2	TRUE	2	1
134	424	HMGB1	P09429	246.94	37	22	28	30	33	21	27	17	20	12	14	13	19	723000	11300000	4210000	9790000	441000	5330000	182000	1190000	1450000	1520000	2710000	3390000	10	5	8	11	TRUE	10	10	TRUE	6	8	TRUE	TRUE	3	4	TRUE	3	3	TRUE	3	4
143	179	PLEC	Q15149	246.07	5	2	1	0	1	1	1	1	0	0	0	0	0	2210000	441000	213000	311000	1580000	1050000	567000	71700	201000				20	20	10	3	TRUE	1	3	TRUE	6	5	TRUE	TRUE	4	1	TRUE	1	0	TRUE	0	0
154	196	GNAI2	P04899	245.84	34	26	26	11	12	18	28	17	12	8	12	3	3	2340000	2670000		558000	629000	7930000	1430000	460000	275000	425000			12	7	9	9	TRUE	5	4	TRUE	8	10	TRUE	TRUE	5	3	TRUE	2	3	TRUE	1	1
178	221	H2AFY	O75367	245.71	37	23	16	5	5	25	26	18	21	15	20	5	5	4270000	10500000	2210000	2660000	21600000	24800000	11200000	3390000	4400000	4830000	1460000	1380000	10	8	6	4	TRUE	1	1	TRUE	7	10	TRUE	TRUE	5	5	TRUE	4	5	TRUE	1	1
111	158	CRMP1	Q14194	245.14	27	12	23	10	7	27	13	15	16	11	12	8	3	2920000	4270000	2630000	2510000	9570000	4020000	3740000	4250000	1960000	2990000	3370000	847000	11	8	7	12	TRUE	5	4	TRUE	12	9	TRUE	TRUE	8	9	TRUE	5	5	TRUE	4	1
150	207	ANXA1	P04083	243.37	37	29	23	20	14	23	20	21	26	22	12	3	14	11100000	10300000	3470000	2170000	11700000	13800000	9190000	12200000	6570000	4490000	637000	1870000	11	11	7	6	TRUE	5	3	TRUE	6	5	TRUE	TRUE	6	7	TRUE	6	4	TRUE	1	3
116	387	HIST1H1E	P10412	242.56	34	29	19	17	19	34	32	29	29	16	14	5	9	20900000	17500000	2190000	2930000	61500000	52300000	15900000	18000000	5550000				11	3	8	6	TRUE	4	5	TRUE	14	11	TRUE	TRUE	8	7	TRUE	3	4	TRUE	2	2
162	180	MATN2	H0YBJ4	242.44	18	14	13	12	13	14	13	2	2	0	0	3	0					189000	254000							11	1	9	8	TRUE	9	9	TRUE	10	9	TRUE	TRUE	1	1	TRUE	0	0	FALSE	2	0
131	386	HIST1H1C	P16403	242.11	35	30	19	10	10	35	33	27	27	9	22	5	9	4100000	2910000			6910000	12700000	964000	1230000		563000			11	3	8	6	TRUE	3	3	TRUE	13	12	TRUE	TRUE	6	6	TRUE	2	5	TRUE	2	2
136	133	NCL	P19338	242.08	21	16	12	2	3	7	13	6	10	4	6	0	3	12800000	8100000	519000	1180000	3990000	7350000	3390000	5680000	2540000	3760000		1090000	16	16	12	9	TRUE	2	2	TRUE	6	10	TRUE	TRUE	5	7	TRUE	3	5	TRUE	0	2
113	219	GNB1	P62873	239.38	43	40	36	26	12	26	31	35	30	4	28	17	8	36900000	32400000	11800000	5150000	34100000	31800000	18200000	17700000	6520000	12100000	3090000	2450000	10	6	11	11	TRUE	5	4	TRUE	8	9	TRUE	TRUE	11	7	TRUE	1	8	TRUE	3	2
166	363	HIST1H1D	P16402	236.17	35	19	10	10	10	35	30	19	19	9	14	5	9					5130000	3520000							10	2	6	4	TRUE	3	3	TRUE	11	9	TRUE	TRUE	5	5	TRUE	2	4	TRUE	2	2
225	184	SPTBN1	A0A087WUZ3	234.6	8	1	1	1	1	6	4	1	1	0	3	0	0	122000	113000	268000	325000	2830000	2050000	578000	516000		323000			10	10	1	1	TRUE	1	1	TRUE	7	6	TRUE	TRUE	2	2	TRUE	0	3	TRUE	0	0
27	500	HIST1H4A	P62805	234.34	57	53	53	52	51	57	57	53	56	52	53	51	53	384000000	404000000	106000000	76900000	684000000	811000000	337000000	309000000	142000000	166000000	50200000	46600000	10	10	20	24	TRUE	12	12	TRUE	28	29	TRUE	TRUE	25	21	TRUE	14	19	TRUE	9	14
184	153	RELN	J3KQ66	234.05	4	2	0	0	1	2	1	1	1	1	3	0	0	1960000	353000	328000	347000	1860000	1010000	175000	607000	1190000	2740000			12	12	6	1	TRUE	1	3	TRUE	6	4	TRUE	TRUE	2	2	TRUE	4	7	TRUE	0	0
173	118	CNTN2	A0A1W2PQ11	233.58	21	2	3	13	10	4	5	1	2	2	9	5	4								0	136000	320000			16	2	2	2	TRUE	10	8	TRUE	3	5	TRUE	TRUE	1	2	TRUE	2	6	TRUE	3	3
156	210	HSPA5	P11021	233.49	19	14	13	4	4	6	8	16	11	7	2	4	4	4100000	3810000			2730000	2660000	2790000	2210000	1250000				9	7	7	7	TRUE	2	2	TRUE	3	4	TRUE	TRUE	8	6	TRUE	4	2	TRUE	3	2
126	268	CAT	P04040	232.99	19	11	14	11	10	13	12	8	8	11	7	10	10	3750000	6130000	7260000	5190000	13000000	7770000	3590000	2090000	4810000	4640000	4010000	2220000	10	10	6	8	TRUE	6	5	TRUE	9	7	TRUE	TRUE	5	4	TRUE	7	5	TRUE	5	4
234	163	EDIL3	O43854	232.8	32	16	17	5	2	13	15	9	5	5	5	0	0	1840000	2910000	438000	386000	1790000	2590000	912000	402000	318000	151000			12	12	6	8	TRUE	2	1	TRUE	4	5	TRUE	TRUE	2	1	TRUE	1	1	TRUE	0	0
117	319	HIST1H1B	P16401	232.54	32	26	22	21	12	30	32	25	26	21	25	17	17	39300000	39800000	9610000	4440000	88700000	98200000	32400000	36400000	8500000	9220000	6470000	8400000	11	9	7	6	TRUE	4	2	TRUE	11	16	TRUE	TRUE	5	9	TRUE	4	5	TRUE	3	3
204	271	HBB	P68871	231.6	77	19	20	52	49	43	55	9	20	20	20	17	9	914000	936000	5970000	5700000	8210000	5710000	275000	1040000	1440000	1320000	4340000	562000	9	9	2	2	TRUE	7	6	TRUE	6	7	TRUE	TRUE	1	2	TRUE	2	2	TRUE	2	1
138	236	NPM1	P06748	231.07	33	30	28	18	10	27	24	15	21	21	26	0	0	8380000	7100000	1580000	973000	10100000	7180000	7060000	5620000	5750000	4880000			10	10	9	10	TRUE	5	4	TRUE	9	7	TRUE	TRUE	6	6	TRUE	7	8	TRUE	0	0
163	206	LDHB	P07195	228.31	30	14	12	7	10	25	22	22	16	11	11	5	8	7290000	3160000	1360000	1990000	7190000	7580000	3670000	3890000	1760000	1880000	142000	339000	10	8	6	4	TRUE	2	3	TRUE	9	8	TRUE	TRUE	8	6	TRUE	3	3	TRUE	1	2
157	254	NES	P48681	227.45	6	3	5	0	0	4	4	3	3	3	2	0	0	2070000	2170000			3650000	3000000	2460000	2540000	2570000	807000			8	8	4	6	TRUE	0	0	FALSE	6	5	TRUE	TRUE	4	3	TRUE	4	2	TRUE	0	0
411	274	SPOCK2	Q92563	227.27	33	14	28	3	3	5	0	0	0	0	0	0	0	9480000	8690000	333000	500000	613000								9	9	7	8	TRUE	1	1	TRUE	2	0	TRUE	TRUE	0	0	FALSE	0	0	FALSE	0	0
149	198	NPTX2	P47972	227.01	35	23	12	23	19	21	25	7	7	7	9	3	12	8410000	6010000	14900000	38600000	17500000	11800000	1670000	1920000	1960000	2930000	82600	2450000	13	13	9	6	TRUE	10	8	TRUE	8	7	TRUE	TRUE	1	1	TRUE	1	2	TRUE	1	3
248	280	FBLN5	G3V4U0	226.66	29	9	16	12	8	13	13	0	0	0	0	2	0	5690000	7090000	5430000	5120000	6130000	6920000					604000		11	11	4	4	TRUE	5	3	TRUE	5	5	TRUE	TRUE	0	0	FALSE	0	0	FALSE	1	0
169	261	GNAO1	P09471	225.53	27	23	21	16	8	22	25	12	8	8	12	8	3	4840000	4720000	1750000	1110000	5850000	3840000	1360000	1290000	753000	876000	315000		8	6	8	8	TRUE	5	2	TRUE	8	8	TRUE	TRUE	3	2	TRUE	2	3	TRUE	2	1
205	160	MYH10	P35580	225.39	8	4	2	0	0	5	3	3	2	1	1	0	0	1760000	799000			1750000	1980000	935000	1240000	280000				11	10	6	3	TRUE	0	0	FALSE	7	5	TRUE	TRUE	5	4	TRUE	1	1	TRUE	0	0
261	141	DIP2B	Q9P265	225	9	5	4	0	1	2	3	0	1	1	1	0	0	2360000	2900000		231000	470000	904000		158000	143000	96600			12	11	8	7	TRUE	0	1	TRUE	3	5	TRUE	TRUE	0	1	TRUE	1	1	TRUE	0	0
86	384	ACTBL2	Q562R1	224.74	19	12	10	11	11	16	12	15	15	12	9	11	5								326000					10	1	9	7	TRUE	6	4	TRUE	11	9	TRUE	TRUE	11	8	TRUE	8	4	TRUE	6	4
177	229	PRDX1	Q06830	223.32	62	30	34	6	6	27	18	31	35	18	27	11	12	1860000	2360000			3340000	1990000	2670000	3450000	1170000	2040000	142000	337000	10	7	6	6	TRUE	1	1	TRUE	7	5	TRUE	TRUE	6	6	TRUE	3	4	TRUE	2	1
118	394	IGHA2	A0A0G2JMB2	222.59	25	13	13	21	19	21	19	16	3	17	16	19	19					132000								8	1	5	4	TRUE	12	10	TRUE	10	10	TRUE	TRUE	4	1	TRUE	5	4	TRUE	6	5
252	250	GDI1	P31150	222.53	28	17	15	0	4	15	12	4	9	3	7	0	0	2140000	2440000			1290000	569000	658000	0	131000	475000			11	8	7	5	TRUE	0	1	TRUE	6	5	TRUE	TRUE	2	2	TRUE	1	2	TRUE	0	0
227	277	PEBP1	P30086	222.21	65	43	32	11	11	56	39	35	35	28	35	7	0	5000000	4560000	425000	394000	6320000	5430000	3810000	4180000	2390000	2650000	212000		8	8	5	3	TRUE	1	1	TRUE	6	4	TRUE	TRUE	3	3	TRUE	2	3	TRUE	1	0
144	178	LRP1	Q07954	222.2	4	1	2	2	1	2	2	1	0	0	1	1	1	1960000	3010000	2840000	3210000	4380000	2950000	1190000	731000	406000	531000	877000	741000	14	14	3	7	TRUE	5	4	TRUE	5	5	TRUE	TRUE	3	1	TRUE	2	3	TRUE	2	3
208	270	LPL	P06858	221.96	27	7	6	5	6	11	13	5	10	8	10	10	4	1000000	1490000	1740000	1530000	9130000	2380000	1710000	1030000	1760000	2270000	657000	293000	9	9	3	2	TRUE	2	3	TRUE	5	5	TRUE	TRUE	2	2	TRUE	3	3	TRUE	2	1
304	232	FBN2	A0A087WYV8	221.84	4	1	1	1	0	1	3	0	0	0	0	0	0	129000	489000	468000	0	1030000	1950000							9	7	3	3	TRUE	2	1	TRUE	2	7	TRUE	TRUE	1	0	TRUE	0	0	FALSE	0	0
250	230	PDIA3	P30101	221.55	24	10	7	0	3	13	10	16	16	0	5	0	0	2390000	1140000		235000	4170000	2900000	1570000	2180000		658000			9	8	4	3	TRUE	0	1	TRUE	6	4	TRUE	TRUE	5	5	TRUE	0	2	TRUE	0	0
240	262	GSN	A0A0A0MS51	219.78	17	2	3	5	2	5	10	7	9	7	3	2	2	1930000	1750000	1560000	923000	4000000	3880000	2320000	3480000	1870000	901000	277000	299000	8	8	2	2	TRUE	2	1	TRUE	3	5	TRUE	TRUE	3	3	TRUE	2	3	TRUE	1	1
145	211	SDCBP	O00560	219.23	55	25	42	29	23	30	26	18	29	16	18	16	16	12200000	10800000	5870000	6710000	11300000	10200000	9070000	8690000	4980000	6350000	3290000	2990000	11	11	9	8	TRUE	6	5	TRUE	7	7	TRUE	TRUE	3	6	TRUE	2	3	TRUE	2	2
206	200	PDCD6IP	Q8WUM4	219.03	14	10	11	4	3	4	6	3	4	4	3	0	3	4140000	7430000	978000	613000	3940000	4360000	1270000	1250000	694000	1110000		356000	10	10	7	8	TRUE	2	1	TRUE	4	4	TRUE	TRUE	1	2	TRUE	2	1	TRUE	0	1
197	314	VCP	P55072	218.47	13	3	8	5	2	9	9	7	9	5	5	2	3	1330000	1490000	433000	0	1960000	379000	2360000	3750000	1530000	1180000	187000	957000	8	7	2	5	TRUE	3	1	TRUE	5	5	TRUE	TRUE	5	6	TRUE	3	2	TRUE	1	2
189	246	SEMA5B	B5ME80	218.21	12	9	8	4	4	4	5	2	3	0	2	0	2	7800000	8330000	2470000	2390000	4290000	4840000	314000	779000		340000		158000	9	9	8	8	TRUE	4	4	TRUE	4	5	TRUE	TRUE	1	2	TRUE	0	1	TRUE	0	1
171	275	CFL1	P23528	217.46	63	53	53	26	21	42	52	34	28	28	28	16	8	14400000	7260000	2430000	2470000	8700000	6590000	3410000	2540000	1600000	1810000	786000		9	1	8	8	TRUE	4	3	TRUE	7	8	TRUE	TRUE	4	3	TRUE	3	3	TRUE	2	1
263	213	H2AFY2	Q9P0M6	216.96	35	14	6	0	0	23	15	8	13	7	10	0	0	1390000	2180000			5650000	6310000	693000	2520000		136000			10	8	4	2	TRUE	0	0	FALSE	7	5	TRUE	TRUE	2	4	TRUE	2	3	TRUE	0	0
168	315	GNB2	P62879	216.46	27	20	20	20	16	13	18	19	10	4	12	7	0	14800000	16600000	5460000	4580000	14400000	14300000	4360000	8200000	2820000	5520000	837000		8	4	7	7	TRUE	6	4	TRUE	5	7	TRUE	TRUE	6	4	TRUE	1	5	TRUE	2	0
284	165	APLP2	Q06481	216.21	17	16	14	0	0	0	0	0	0	0	0	0	0	7070000	4440000											12	8	15	12	TRUE	0	0	FALSE	0	0	FALSE	FALSE	0	0	FALSE	0	0	FALSE	0	0
193	276	HSPD1	P10809	215.23	20	12	14	13	13	15	18	2	2	3	2	0	0	5310000	5150000	4630000	4820000	6690000	8830000	160000	396000	332000	222000			8	8	5	6	TRUE	5	5	TRUE	7	8	TRUE	TRUE	1	1	TRUE	1	1	TRUE	0	0
167	278	YWHAQ	P27348	213.44	38	24	13	14	14	27	20	8	16	7	11	0	4	1030000	942000	666000	805000	581000	137000		229000					9	4	8	4	TRUE	5	3	TRUE	10	7	TRUE	TRUE	4	6	TRUE	2	3	TRUE	0	1
254	266	FSCN1	Q16658	213.23	19	13	9	0	0	7	10	7	7	0	7	0	0	2630000	2180000			1420000	2400000	703000	497000		200000			9	9	6	4	TRUE	0	0	FALSE	3	4	TRUE	TRUE	3	3	TRUE	0	3	TRUE	0	0
260	368	FASN	A0A0U1RQF0	212.7	4	0	0	1	1	4	1	1	1	0	0	0	0			6850000	5820000	11700000	9770000	3630000	3900000					7	7	0	0	FALSE	2	1	TRUE	6	2	TRUE	TRUE	1	1	TRUE	0	0	FALSE	0	0
302	340	CTNNA2	P26232	212.46	10	8	7	4	4	7	7	2	2	0	2	0	0	1900000	1600000	922000	1030000	1670000	1970000	534000	396000		429000			7	5	5	4	TRUE	2	2	TRUE	4	4	TRUE	TRUE	1	1	TRUE	0	1	TRUE	0	0
186	372	GNAI3	P08754	210.77	20	18	20	11	8	18	15	6	7	3	6	3	3	391000	448000			1480000	133000							7	2	6	8	TRUE	5	3	TRUE	8	7	TRUE	TRUE	2	2	TRUE	1	2	TRUE	1	1
190	284	RDX	P35241	210.69	14	8	9	8	5	8	11	8	5	0	2	2	0	755000	752000			579000	539000	1390000	354000					9	2	5	7	TRUE	5	3	TRUE	5	7	TRUE	TRUE	5	3	TRUE	0	1	TRUE	1	0
212	222	MYH9	P35579	209.17	6	2	2	1	0	3	3	1	1	0	0	0	0	1110000	1320000	1440000	508000	1390000	2010000	480000	464000					10	10	4	3	TRUE	2	1	TRUE	5	6	TRUE	TRUE	1	2	TRUE	0	0	FALSE	0	0
237	449	STMN1	P16949	208.83	44	35	37	23	23	15	15	13	13	8	8	0	8	5770000	3790000	1080000	790000	1780000	1740000	1930000	322000		2840000		522000	9	9	6	6	TRUE	3	3	TRUE	3	3	TRUE	TRUE	2	2	TRUE	1	1	TRUE	0	1
232	291	HSPA1B	A0A0G2JIW1	208.69	16	10	4	4	4	7	10	3	10	2	6	2	2	587000							295000					10	3	5	2	TRUE	2	2	TRUE	4	6	TRUE	TRUE	2	5	TRUE	1	3	TRUE	1	1
185	220	DDAH1	O94760	208.66	38	29	15	7	12	28	26	12	12	0	17	6	5	2740000	1330000	339000	507000	3650000	2760000	1770000	340000		1050000	146000	0	9	8	8	4	TRUE	1	3	TRUE	7	7	TRUE	TRUE	3	3	TRUE	0	3	TRUE	1	1
198	333	CHGB	P05060	208.47	11	7	5	10	8	7	7	5	5	5	5	0	0	4680000	3150000	6270000	6400000	2670000	2090000	1060000	986000	483000	1280000			7	7	4	3	TRUE	6	5	TRUE	4	4	TRUE	TRUE	3	3	TRUE	3	3	TRUE	0	0
262	320	HTRA1	Q92743	208.38	22	13	9	17	10	12	12	5	6	0	0	6	2	2570000	844000	3430000	2350000	4760000	5200000	549000	0			172000	411000	8	8	4	2	TRUE	6	3	TRUE	5	5	TRUE	TRUE	2	1	TRUE	0	0	FALSE	1	1
141	685	GPM6A	P51674	208	20	16	20	13	13	16	16	13	9	9	9	9	9	19100000	26300000	8250000	10300000	11500000	8120000	7120000	4550000	2840000	3420000	1250000	991000	8	7	9	11	TRUE	6	5	TRUE	8	7	TRUE	TRUE	5	3	TRUE	3	3	TRUE	3	2
406	307	THBS2	P35442	206.46	8	7	3	1	0	4	3	0	0	0	0	0	0	3720000	3480000	0		1290000	1050000							7	6	6	3	TRUE	1	0	TRUE	3	3	TRUE	TRUE	0	0	FALSE	0	0	FALSE	0	0
278	383	ATP6AP2	A0A1B0GVB9	206.15	27	24	21	13	9	19	19	0	0	0	0	0	0	3420000	3710000	2180000	3820000	2840000	4910000							7	7	6	6	TRUE	4	3	TRUE	4	5	TRUE	TRUE	0	0	FALSE	0	0	FALSE	0	0
221	474	IGFBP2	P18065	205.83	22	22	22	18	20	18	18	0	0	0	0	0	0	7940000	8180000	7550000	7630000	11800000	10800000							5	5	6	6	TRUE	5	5	TRUE	6	6	TRUE	TRUE	0	0	FALSE	0	0	FALSE	0	0
211	396	RAB7A	P51149	205.52	46	21	17	20	7	31	46	15	15	7	7	7	7	4560000	3990000	1660000	1430000	4780000	3080000	2580000	2770000	1650000	946000	419000	445000	7	7	4	4	TRUE	4	2	TRUE	5	7	TRUE	TRUE	3	3	TRUE	2	2	TRUE	1	1
121	243	EPB41L3	A0A0A0MSA4	205.14	10	6	2	1	2	4	5	2	1	0	0	0	0	7290000		6570000	4090000	2360000	2740000		406000					8	1	6	2	TRUE	3	3	TRUE	4	5	TRUE	TRUE	1	1	TRUE	0	0	FALSE	0	0
210	359	SFRP1	Q8N474	204.78	27	16	18	13	16	18	13	5	10	5	14	0	5	8430000	9470000	6460000	5390000	9040000	7410000	1630000	2480000	66000	3420000		1320000	7	7	4	5	TRUE	4	5	TRUE	5	4	TRUE	TRUE	1	2	TRUE	1	3	TRUE	0	1
164	664	FABP7	O15540	203.26	46	39	46	30	23	42	42	23	39	30	23	7	0	8750000	9690000	3260000	4200000	9330000	7560000	3540000	3420000	6010000	949000	5670000		8	7	9	10	TRUE	4	4	TRUE	8	6	TRUE	TRUE	4	5	TRUE	4	2	TRUE	1	0
200	444	PRDX2	P32119	203.25	33	9	16	11	11	15	19	19	20	6	6	6	5	1500000	1320000	591000	388000	1370000	1610000	993000	822000				145000	7	6	2	3	TRUE	2	2	TRUE	4	5	TRUE	TRUE	5	5	TRUE	2	1	TRUE	1	1
217	443	PGLYRP2	Q96PD5	202.85	16	6	8	10	7	16	14	3	3	3	3	9	6	1190000	1890000	4670000	3190000	5320000	6740000	160000	195000	211000	208000	593000	738000	6	6	3	3	TRUE	5	4	TRUE	6	7	TRUE	TRUE	1	1	TRUE	1	1	TRUE	3	2
160	502	IGLL5	A0A0B4J231	202.33	35	27	27	35	30	23	23	23	14	23	23	30	30	795000	2920000	13400000	13900000	7910000	3800000	11300000		5020000	5860000	8210000	6450000	6	3	5	5	TRUE	7	5	TRUE	4	4	TRUE	TRUE	4	3	TRUE	5	4	TRUE	6	6
222	302	DDAH2	O95865	201.68	48	35	24	6	6	36	32	6	24	6	6	0	6	3520000	1750000	375000	363000	4110000	3120000	544000	1400000		0		117000	8	7	7	4	TRUE	1	2	TRUE	7	6	TRUE	TRUE	1	4	TRUE	1	1	TRUE	0	1
182	605	GSTP1	P09211	201.56	36	31	31	17	31	31	36	31	31	15	22	5	5	13800000	13700000	911000	2070000	19600000	15300000	14900000	13800000	1440000	2130000	425000	421000	5	5	5	5	TRUE	2	5	TRUE	5	7	TRUE	TRUE	6	7	TRUE	2	3	TRUE	1	1
247	361	CCT8	P50990	200.44	16	9	9	4	4	9	10	4	4	2	2	0	0	550000	688000	85200	45500	1540000	875000	209000	127000	116000	134000			7	7	4	4	TRUE	2	2	TRUE	4	5	TRUE	TRUE	2	2	TRUE	1	1	TRUE	0	0
226	294	EZR	E7EQR4	200.35	13	6	5	8	5	8	8	3	3	0	2	2	0	0				507000								9	2	5	4	TRUE	5	3	TRUE	5	6	TRUE	TRUE	2	2	TRUE	0	1	TRUE	1	0
273	347	CCDC80	Q76M96	199.86	10	4	5	2	2	4	5	3	1	4	3	1	1	2720000	2240000	671000	1290000	2950000	5350000	1070000	528000	1800000	847000	667000	520000	7	7	5	3	TRUE	1	2	TRUE	2	4	TRUE	TRUE	2	1	TRUE	3	2	TRUE	1	1
307	348	EEF2	P13639	199.79	9	7	4	2	3	5	6	5	0	1	0	0	0	1850000	983000	447000	466000	1500000	2600000	439000		69100				7	6	5	4	TRUE	1	2	TRUE	3	5	TRUE	TRUE	3	0	TRUE	1	0	TRUE	0	0
151	301	YWHAZ	P63104	199.78	31	28	18	8	8	18	23	25	28	15	24	0	4	2790000	1970000			667000	2030000	2100000	2310000	812000	1410000			8	4	8	5	TRUE	4	2	TRUE	7	7	TRUE	TRUE	7	8	TRUE	4	5	TRUE	0	1
299	204	PTGFRN	Q9P2B2	199.63	13	10	6	1	1	5	2	0	0	0	0	0	0	3190000	2610000	189000	0	1450000	807000							11	11	8	6	TRUE	1	1	TRUE	4	2	TRUE	TRUE	0	0	FALSE	0	0	FALSE	0	0
231	260	ALDOA	P04075	199.42	39	14	16	4	7	10	15	22	16	4	12	0	0	2990000	2060000	633000	704000	2730000	1390000	1830000	1870000	145000	684000			10	9	3	3	TRUE	1	2	TRUE	4	4	TRUE	TRUE	5	4	TRUE	1	2	TRUE	0	0
296	392	CPB2	A0A087WSY5	199.17	18	6	2	13	17	9	13	0	0	0	0	6	0	173000	111000	1360000	3730000	1400000	1900000					73500		8	8	2	1	TRUE	5	6	TRUE	4	5	TRUE	TRUE	0	0	FALSE	0	0	FALSE	2	0
323	597	MARCKSL1	P49006	199	55	48	29	8	8	29	37	8	14	14	8	0	0	7070000	5650000	1580000	1330000	5960000	11600000	475000	2180000	5340000	568000			5	5	4	3	TRUE	1	1	TRUE	3	4	TRUE	TRUE	1	2	TRUE	2	1	TRUE	0	0
285	318	ALDH9A1	P49189	198.29	18	10	5	7	10	7	11	5	5	3	0	0	0	1590000	1210000	1390000	1270000	2730000	3490000	464000	346000	139000				8	8	4	2	TRUE	3	4	TRUE	3	5	TRUE	TRUE	2	2	TRUE	1	0	TRUE	0	0
245	512	RAB8B	Q92930	198.11	34	34	23	18	11	23	18	12	18	12	12	5	7	888000	312000	334000	82500	414000	1410000	204000	522000	571000			240000	6	4	6	4	TRUE	3	2	TRUE	5	3	TRUE	TRUE	2	3	TRUE	2	2	TRUE	1	1
360	335	ATP2B4	P23634	197.98	8	3	4	0	0	5	4	0	4	0	0	0	0	365000				1090000	399000		366000					7	3	3	3	TRUE	0	0	FALSE	4	3	TRUE	TRUE	0	3	TRUE	0	0	FALSE	0	0
419	349	LLGL1	A0A087WW77	197.78	10	4	0	2	2	4	5	8	3	0	0	0	0	371000		736000	628000	1300000	1920000	1420000	474000					7	7	3	0	TRUE	1	1	TRUE	3	3	TRUE	TRUE	5	2	TRUE	0	0	FALSE	0	0
130	438	SERPINC1	P01008	197.4	12	12	11	11	11	8	11	9	9	6	6	7	4	62400000	60800000	34200000	34000000	15300000	16900000	16600000	6080000	4410000	8190000	8490000	1510000	8	7	9	8	TRUE	7	8	TRUE	5	7	TRUE	TRUE	7	5	TRUE	4	3	TRUE	5	2
155	404	YWHAB	P31946	196.81	28	24	13	8	8	28	28	14	17	13	17	0	4	590000	479000			288000	741000	256000	291000	186000	375000			7	2	9	5	TRUE	4	2	TRUE	9	9	TRUE	TRUE	6	6	TRUE	4	5	TRUE	0	1
238	376	COL4A1	P02462	196.55	6	2	2	4	1	3	4	0	1	1	0	0	0	2210000	3040000	378000	1180000	8620000	6920000		602000					7	6	4	3	TRUE	4	1	TRUE	5	7	TRUE	TRUE	0	1	TRUE	1	0	TRUE	0	0
188	594	PPIA	P62937	194.7	40	32	27	32	32	36	36	36	27	7	27	24	32	8350000	6400000	3190000	2820000	6560000	7620000	7200000	7350000	1130000	3950000	1710000	1010000	5	2	4	4	TRUE	4	3	TRUE	5	5	TRUE	TRUE	5	4	TRUE	2	4	TRUE	2	4
342	493	CD44	H0YD13	193.15	33	8	22	0	6	28	10	17	22	6	0	6	0	660000	1280000		307000	3010000	910000	1040000	1160000	238000		135000		6	6	1	4	TRUE	0	1	TRUE	5	2	TRUE	TRUE	3	4	TRUE	1	0	TRUE	1	0
174	293	YWHAE	P62258	192.93	31	22	27	8	8	19	22	11	14	12	11	0	0	5770000	4810000	941000	863000	1220000	1380000	971000	1060000	388000	232000			9	6	8	8	TRUE	3	2	TRUE	7	8	TRUE	TRUE	3	5	TRUE	3	3	TRUE	0	0
152	388	UCHL1	P09936	192.53	33	33	29	19	23	33	33	15	25	14	17	12	22	19900000	13100000	6050000	6630000	13900000	20900000	3780000	4620000	2380000	2010000	581000	1760000	6	6	7	6	TRUE	5	6	TRUE	6	8	TRUE	TRUE	4	4	TRUE	2	3	TRUE	2	3
181	537	UBB	B4DV12	191.81	39	35	33	16	10	29	29	28	16	10	16	16	16	21000000	16300000	4950000	4730000	3620000	12900000	14800000	0	13200000	10200000	6600000	6990000	7	2	9	6	TRUE	2	1	TRUE	6	4	TRUE	TRUE	5	2	TRUE	1	2	TRUE	2	2
74	345	HIST1H3A	P68431	191.53	36	26	29	24	24	36	36	26	26	26	21	21	26	16300000	188000			27100000	26400000	19100000	17800000	6760000		1280000	1630000	9	2	9	10	TRUE	7	7	TRUE	14	12	TRUE	TRUE	9	9	TRUE	8	9	TRUE	5	6
380	292	GPC2	Q8N158	190.82	19	12	4	3	0	1	3	6	0	6	3	0	0	3490000	1420000	382000		71500	220000	781000		913000	340000			8	8	5	2	TRUE	1	0	TRUE	1	2	TRUE	TRUE	2	0	TRUE	2	1	TRUE	0	0
437	425	MDH2	P40926	190.73	25	3	11	0	3	19	19	0	0	0	4	0	0	121000	588000		244000	2190000	2680000				97700			6	6	1	3	TRUE	0	1	TRUE	4	4	TRUE	TRUE	0	0	FALSE	0	1	TRUE	0	0
275	433	PLTP	P55058	190.49	11	7	5	9	8	6	6	0	0	0	0	0	0	4810000	3600000	7450000	3070000	5470000	5320000							7	6	5	2	TRUE	6	5	TRUE	4	3	TRUE	TRUE	0	0	FALSE	0	0	FALSE	0	0
242	462	IDH1	O75874	190.3	17	6	8	6	3	15	12	6	6	3	6	3	0	1270000	1420000	745000	398000	2960000	2270000	726000	1060000	93300	648000	70300		6	5	3	4	TRUE	2	1	TRUE	6	5	TRUE	TRUE	2	3	TRUE	2	2	TRUE	1	0
140	676	IGLC2	P0DOY2	190.28	63	56	56	63	63	49	49	56	56	40	56	63	63	24500000	20800000	109000000	102000000	73300000	60700000	28600000	24300000	60000000	52000000	40400000	51900000	5	2	5	5	TRUE	7	6	TRUE	5	5	TRUE	TRUE	6	6	TRUE	5	6	TRUE	6	7
303	342	MGAT5	Q09328	190.26	11	3	4	8	4	9	8	0	0	0	0	0	0	828000	1010000	4220000	1030000	3140000	3510000							7	7	2	3	TRUE	5	3	TRUE	5	5	TRUE	TRUE	0	0	FALSE	0	0	FALSE	0	0
336	382	VCL	P18206	189.99	8	3	0	0	4	6	1	3	1	1	1	0	0	351000			1270000	2040000	767000	378000	735000	180000	409000			6	6	2	0	TRUE	0	3	TRUE	5	1	TRUE	TRUE	2	2	TRUE	1	1	TRUE	0	0
218	356	OLFM1	Q99784	189.52	15	9	9	6	9	11	7	5	5	0	3	0	2	4560000	5540000	2300000	2780000	4610000	6200000	2410000	2420000		480000		255000	7	7	5	4	TRUE	4	4	TRUE	5	4	TRUE	TRUE	3	2	TRUE	0	1	TRUE	0	1
215	491	GFAP	A0A1X7SBR3	188.03	10	6	4	4	2	9	6	6	4	4	4	0	1	487000	341000			390000	310000							6	2	3	2	TRUE	2	1	TRUE	5	3	TRUE	TRUE	3	2	TRUE	2	2	TRUE	0	1
286	430	SLC3A2	F5GZS6	185.92	15	5	4	0	0	12	5	12	7	5	11	4	0	590000	687000			3750000	1060000	3550000	2700000	401000	3020000	680000		6	6	2	2	TRUE	0	0	FALSE	5	2	TRUE	TRUE	5	3	TRUE	2	4	TRUE	1	0
287	374	PSAT1	Q9Y617	185.89	21	13	17	3	5	14	14	6	11	8	6	0	0	1950000	2250000	909000	629000	2450000	15000000	297000	510000	319000	387000			7	7	4	5	TRUE	1	2	TRUE	4	4	TRUE	TRUE	1	3	TRUE	2	1	TRUE	0	0
402	338	CCT4	P50991	185.7	15	2	3	3	0	11	9	5	3	0	0	0	0	768000	192000	78500		2520000	1330000	723000	312000					7	7	1	2	TRUE	2	0	TRUE	5	4	TRUE	TRUE	2	1	TRUE	0	0	FALSE	0	0
264	445	VAT1	Q99536	185.53	24	17	10	10	13	10	15	16	10	10	7	0	7	3780000	671000	746000	830000	1680000	1660000	1500000	651000	371000	202000		158000	6	6	4	2	TRUE	2	3	TRUE	2	3	TRUE	TRUE	4	2	TRUE	2	1	TRUE	0	1
341	351	CTNNB1	B4DGU4	184.7	14	11	11	0	0	9	7	4	5	0	0	0	0	2380000	853000			1790000	1480000		829000					6	5	5	5	TRUE	0	0	FALSE	3	2	TRUE	TRUE	1	2	TRUE	0	0	FALSE	0	0
93	2606	TF	C9JB55	184.46	32	31	31	31	32	32	31	31	31	31	31	31	31				6150000	24900000								5	1	9	9	TRUE	10	11	TRUE	8	6	TRUE	TRUE	6	9	TRUE	7	8	TRUE	10	6
401	344	NEO1	Q92859	183.72	7	3	2	0	2	2	3	1	0	0	2	0	0	2130000	1520000		1110000	1260000	1570000	257000			177000			7	7	3	2	TRUE	0	2	TRUE	2	4	TRUE	TRUE	1	0	TRUE	0	1	TRUE	0	0
368	469	PARK7	Q99497	183.44	42	19	23	0	19	18	30	0	14	22	0	0	0	2340000	1340000		1490000	3170000	3930000		2210000	1080000				6	6	2	2	TRUE	0	2	TRUE	2	4	TRUE	TRUE	0	1	TRUE	2	0	TRUE	0	0
476	584	C1R	B4DPQ0	183.16	12	3	8	4	4	4	6	0	0	0	9	2	0	0	2990000	545000	392000	1230000	1350000				554000			5	5	2	3	TRUE	1	1	TRUE	1	2	TRUE	TRUE	0	0	FALSE	0	3	TRUE	1	0
202	455	SEPT11	D6RER5	182.3	18	7	7	4	5	7	10	5	7	9	10	3	3	1880000	3500000	280000	1250000	442000	4840000	441000	756000	262000	619000	83900	89300	6	4	3	4	TRUE	2	3	TRUE	4	5	TRUE	TRUE	3	4	TRUE	3	4	TRUE	1	1
257	429	CPS1	P31327	181.99	5	2	1	2	3	3	2	1	2	1	1	0	0	3250000	279000	660000	4060000	1140000	1310000	296000	897000	550000	366000			6	6	3	1	TRUE	2	4	TRUE	3	3	TRUE	TRUE	1	2	TRUE	1	1	TRUE	0	0
236	385	PSMA3	P25788	181.97	27	24	16	12	11	5	9	4	4	19	3	14	11	2530000	2490000	256000	1330000	440000	305000		176000	785000	0	518000	1100000	6	6	5	3	TRUE	3	2	TRUE	1	2	TRUE	TRUE	1	1	TRUE	4	1	TRUE	3	3
440	649	HMGB2	P26583	181.6	26	3	3	26	9	3	9	6	6	0	0	6	0			1430000										5	2	1	1	TRUE	6	2	TRUE	1	2	TRUE	TRUE	1	1	TRUE	0	0	FALSE	1	0
435	579	IGHD	A0A0A0MS09	181.49	16	0	0	14	11	11	11	0	0	3	0	0	8			3620000	1520000	1920000	1820000			438000			397000	5	5	0	0	FALSE	4	3	TRUE	3	3	TRUE	TRUE	0	0	FALSE	1	0	TRUE	0	3
468	563	CTNNA1	G3XAM7	181.36	7	5	4	0	0	5	3	0	0	0	0	0	0	623000	765000			748000	261000							5	3	3	3	TRUE	0	0	FALSE	3	2	TRUE	TRUE	0	0	FALSE	0	0	FALSE	0	0
425	599	CALR	P27797	181.29	17	13	11	0	0	11	5	3	2	0	0	0	0	1480000	3490000			1580000	1480000	555000	0					6	6	4	4	TRUE	0	0	FALSE	3	2	TRUE	TRUE	1	1	TRUE	0	0	FALSE	0	0
612	658	COL11A1	P12107	181.22	4	1	2	0	1	2	2	0	0	0	0	0	0	2410000	3120000		1170000	1430000	1040000							4	4	1	3	TRUE	0	1	TRUE	2	2	TRUE	TRUE	0	0	FALSE	0	0	FALSE	0	0
329	408	DPYSL5	Q9BPU6	181.04	20	5	6	8	5	13	8	8	3	0	7	5	0	1250000	1280000	671000	381000	2200000	973000	1750000	0		603000	518000		6	6	1	2	TRUE	2	1	TRUE	4	2	TRUE	TRUE	2	1	TRUE	0	2	TRUE	1	0
438	744	CCT2	F5GWF6	180.57	10	5	2	0	2	7	10	5	0	0	0	0	0	910000	287000		247000	2270000	1790000	338000						4	4	3	1	TRUE	0	1	TRUE	4	5	TRUE	TRUE	2	0	TRUE	0	0	FALSE	0	0
464	546	LTBP3	Q9NS15	179.91	5	3	0	2	0	3	4	0	0	0	0	0	0	571000		70200		715000	872000							4	4	2	0	TRUE	1	0	TRUE	2	3	TRUE	TRUE	0	0	FALSE	0	0	FALSE	0	0
317	332	PSMA6	G3V5Z7	179.88	33	10	18	5	5	5	5	11	4	11	4	9	21	1570000	3160000	348000	535000	162000	152000	576000	248000	767000	365000	733000	1760000	7	7	2	4	TRUE	1	1	TRUE	1	1	TRUE	TRUE	2	1	TRUE	2	1	TRUE	2	5
283	466	ALDH2	P05091	178.28	13	4	4	6	1	8	9	0	6	2	4	2	3	322000	245000	401000		456000	377000		0		196000			7	5	2	2	TRUE	3	1	TRUE	5	5	TRUE	TRUE	0	3	TRUE	1	2	TRUE	1	2
394	421	PTPRF	P10586	177.39	5	2	2	2	3	3	3	0	0	0	0	0	0		155000		523000	299000	127000							6	2	2	2	TRUE	2	3	TRUE	3	3	TRUE	TRUE	0	0	FALSE	0	0	FALSE	0	0
209	471	YWHAG	P61981	177.29	23	20	17	10	14	19	19	4	13	9	13	6	0	1540000	974000	261000	498000	566000	2020000		358000	123000	334000	54000		6	2	6	5	TRUE	3	3	TRUE	6	6	TRUE	TRUE	1	4	TRUE	2	3	TRUE	1	0
357	678	RAB1A	P62820	176.71	34	20	11	5	5	15	20	16	24	16	5	5	0	281000				0	212000	338000	587000	238000				5	3	3	2	TRUE	1	1	TRUE	3	3	TRUE	TRUE	2	3	TRUE	2	1	TRUE	1	0
479	519	RAN	B5MDF5	176.52	28	9	3	3	7	18	18	6	0	0	6	0	0	1160000	137000	251000	693000	1780000	2440000	287000			238000			6	6	2	1	TRUE	1	2	TRUE	4	4	TRUE	TRUE	1	0	TRUE	0	1	TRUE	0	0
293	323	OLFM2	O95897	176.5	16	11	7	9	2	10	7	2	2	0	2	0	0	801000	277000	158000		375000	0							8	1	5	3	TRUE	5	1	TRUE	5	3	TRUE	TRUE	1	1	TRUE	0	1	TRUE	0	0
403	863	STXBP1	A0A0D9SG72	176.49	7	4	0	4	2	7	7	5	2	2	3	0	0	759000		288000	327000	1430000	1240000	699000	463000	0	295000			3	3	2	0	TRUE	2	1	TRUE	3	3	TRUE	TRUE	2	1	TRUE	1	1	TRUE	0	0
305	470	CCT6A	P40227	176.39	12	4	4	5	2	5	4	5	2	4	2	0	2	910000	147000	786000	281000	3230000	2270000	321000	928000	261000	207000		153000	6	4	2	2	TRUE	2	1	TRUE	2	2	TRUE	TRUE	2	1	TRUE	2	1	TRUE	0	1
641	538	CCT5	E9PCA1	176.05	12	6	0	0	0	4	6	3	7	0	0	0	0	314000				1040000	851000	582000	1220000					5	5	2	0	TRUE	0	0	FALSE	2	3	TRUE	TRUE	1	2	TRUE	0	0	FALSE	0	0
158	666	TTYH1	Q9H313	175.81	14	14	10	12	10	12	10	7	10	7	10	7	4	22400000	30400000	10600000	9010000	22500000	15100000	1730000	2090000	2920000	2860000	848000	135000	5	5	7	7	TRUE	6	5	TRUE	7	6	TRUE	TRUE	3	4	TRUE	3	4	TRUE	2	1
362	435	CCT3	P49368	175.74	15	0	2	0	2	8	11	10	0	2	2	0	0				462000	2090000	1360000	600000						7	5	0	1	TRUE	0	1	TRUE	3	5	TRUE	TRUE	3	0	TRUE	1	1	TRUE	0	0
272	477	SERPINE2	P07093	175.46	16	5	5	10	13	10	13	3	5	5	0	0	0	1990000	1410000	3410000	4420000	2600000	3670000	882000	1200000	746000				6	6	2	2	TRUE	4	5	TRUE	4	5	TRUE	TRUE	1	2	TRUE	2	0	TRUE	0	0
390	875	HIST2H2BC	Q6DN03	175.13	20	12	5	5	5	9	5	5	16	5	5	0	0								43600000					6	1	4	2	TRUE	1	1	TRUE	3	2	TRUE	TRUE	1	3	TRUE	1	1	TRUE	0	0
290	447	PYGB	P11216	174.19	7	2	5	3	1	7	5	4	1	4	4	0	0	140000	269000	0		646000	110000	259000		188000	102000			6	3	1	3	TRUE	2	1	TRUE	6	3	TRUE	TRUE	2	1	TRUE	2	2	TRUE	0	0
377	756	TTYH3	Q9C0H2	174.14	9	5	8	3	0	9	8	3	0	0	3	0	0	1700000	1720000	253000		1340000	1280000	135000						5	5	4	3	TRUE	1	0	TRUE	5	4	TRUE	TRUE	2	0	TRUE	0	1	TRUE	0	0
473	575	CAP1	Q01518	173.27	15	9	8	4	0	9	0	3	3	0	3	0	0	1450000	1500000	0		1540000		1040000	874000		298000			5	5	3	3	TRUE	1	0	TRUE	3	0	TRUE	TRUE	1	1	TRUE	0	1	TRUE	0	0
427	668	TLN1	Q9Y490	172.86	3	1	0	1	0	2	2	0	1	0	0	0	0	69400		106000		199000	553000		92000					4	4	1	0	TRUE	1	0	TRUE	2	3	TRUE	TRUE	0	1	TRUE	0	0	FALSE	0	0
674	559	EFEMP1	A0A0U1RQV3	172.45	25	0	0	10	20	12	8	0	0	0	0	0	0			302000	967000	1300000	817000							5	5	0	0	FALSE	2	3	TRUE	3	2	TRUE	TRUE	0	0	FALSE	0	0	FALSE	0	0
359	364	FLNC	Q14315	172.23	4	1	0	0	0	1	1	1	2	0	0	0	0					326000	143000	242000	367000					6	4	2	1	TRUE	0	0	FALSE	2	1	TRUE	TRUE	2	2	TRUE	0	0	FALSE	0	0
183	973	H2AFX	P16104	171.47	22	16	22	11	11	22	22	16	16	16	16	6	6	2880000	7450000			9910000	14800000	1160000	1930000	743000				5	2	5	5	TRUE	3	3	TRUE	4	6	TRUE	TRUE	4	5	TRUE	4	4	TRUE	1	1
267	606	APOA1	F8W696	171.07	21	7	7	11	0	7	12	7	6	7	11	5	0	3200000	3160000	3880000		4660000	6990000	2200000	51700	2240000	2770000	219000		4	4	1	1	TRUE	2	0	TRUE	1	2	TRUE	TRUE	1	1	TRUE	1	2	TRUE	1	0
643	483	GPC4	O75487	170.37	17	14	6	3	0	6	3	0	0	0	0	0	0	2310000	991000			325000	0							6	5	5	2	TRUE	1	0	TRUE	2	1	TRUE	TRUE	0	0	FALSE	0	0	FALSE	0	0
75	391	HIST2H3PS2	Q5TEC6	170.32	36	29	29	32	32	36	36	29	29	29	29	24	21	14800000	10800000	2700000	1340000	8650000	20400000	2540000	7940000	2000000	3510000	438000		8	1	10	11	TRUE	9	8	TRUE	14	12	TRUE	TRUE	9	10	TRUE	8	11	TRUE	5	5
319	799	CALM1	P0DP23	170.29	40	0	0	28	28	28	28	9	20	0	9	0	0			1450000	1360000	3280000	3230000							5	3	0	0	FALSE	4	4	TRUE	5	5	TRUE	TRUE	1	2	TRUE	0	1	TRUE	0	0
719	681	BSG	A0A087WUV8	170.16	35	10	16	0	0	21	14	0	7	0	0	0	0	380000	1760000			3100000	638000		589000					5	5	1	2	TRUE	0	0	FALSE	3	2	TRUE	TRUE	0	1	TRUE	0	0	FALSE	0	0
407	451	PGK1	P00558	169.97	18	5	6	4	4	12	11	3	4	0	0	0	0	1510000	1830000	383000	369000	3530000	3060000	763000	1500000					6	6	2	2	TRUE	1	1	TRUE	4	3	TRUE	TRUE	1	1	TRUE	0	0	FALSE	0	0
469	527	CNP	P09543	169.8	15	10	12	0	0	4	10	0	4	0	4	0	0	1470000	1360000			559000	897000		81600		252000			5	5	3	4	TRUE	0	0	FALSE	1	3	TRUE	TRUE	0	1	TRUE	0	1	TRUE	0	0
459	576	CNTNAP2	Q9UHC6	169.72	5	0	0	1	1	0	1	0	0	1	3	2	2			878000	664000		153000			377000	731000	196000	1020000	4	4	0	0	FALSE	1	1	TRUE	0	1	TRUE	TRUE	0	0	FALSE	1	2	TRUE	2	2
269	592	UBA1	P22314	169.1	7	6	1	1	1	4	6	5	3	1	2	1	0	1190000				740000	680000	180000	644000		331000	50100		6	4	5	2	TRUE	1	1	TRUE	4	5	TRUE	TRUE	4	2	TRUE	1	1	TRUE	1	0
356	583	PGD	P52209	168.88	11	8	7	5	4	7	9	5	2	2	0	0	0	1420000	1780000	620000	678000	2910000	3750000	1270000	151000	143000				5	5	3	3	TRUE	2	2	TRUE	3	4	TRUE	TRUE	2	1	TRUE	1	0	TRUE	0	0
434	467	CP	E9PFZ2	168.6	8	0	0	5	4	3	4	0	0	1	3	0	1			2320000	1550000	1470000	1330000			248000	717000		57300	6	6	0	0	FALSE	4	3	TRUE	2	3	TRUE	TRUE	0	0	FALSE	1	2	TRUE	0	1
355	703	GNG12	Q9UBI6	168.35	79	25	44	15	15	60	50	15	15	15	15	15	15	489000	610000	106000	95800	3900000	734000	141000	458000	56900	75400		0	5	5	2	3	TRUE	1	1	TRUE	4	3	TRUE	TRUE	1	1	TRUE	1	1	TRUE	1	1
649	919	H1FX	Q92522	168.22	24	9	9	0	0	24	24	0	0	0	0	0	0	234000	255000			1270000	1700000							4	4	2	2	TRUE	0	0	FALSE	4	4	TRUE	TRUE	0	0	FALSE	0	0	FALSE	0	0
808	528	HSPA9	P38646	168.1	10	0	2	0	1	4	3	0	0	0	2	0	0		0		103000	643000	1120000				0			5	5	0	1	TRUE	0	1	TRUE	2	2	TRUE	TRUE	0	0	FALSE	0	1	TRUE	0	0
381	718	GDI2	P50395	168.1	13	7	7	0	4	11	6	0	4	0	0	0	0	857000	1280000			170000								5	2	4	3	TRUE	0	1	TRUE	4	3	TRUE	TRUE	0	1	TRUE	0	0	FALSE	0	0
723	654	RHOA	P61586	167.92	29	11	6	6	6	11	19	0	0	5	0	0	0	398000				755000	162000							5	3	2	1	TRUE	1	1	TRUE	2	3	TRUE	TRUE	0	0	FALSE	1	0	TRUE	0	0
229	831	CD81	A6NMH8	167.53	24	16	16	16	8	16	19	22	22	22	22	13	6	57000000	2860000	21600000	27500000	43900000	43400000	37300000	35800000	31100000	30900000	6660000	5940000	4	4	3	3	TRUE	3	1	TRUE	4	5	TRUE	TRUE	4	3	TRUE	3	3	TRUE	2	2
624	909	RTN4	Q9NQC3	167.14	3	0	1	0	0	1	2	1	0	0	0	0	0		0			477000	1150000	139000						3	3	0	1	TRUE	0	0	FALSE	1	2	TRUE	TRUE	1	0	TRUE	0	0	FALSE	0	0
480	506	PFN1	P07737	167.07	57	6	16	0	0	31	41	10	20	0	0	0	0	367000	1510000			1420000	2230000	560000	677000					6	6	1	3	TRUE	0	0	FALSE	3	4	TRUE	TRUE	1	2	TRUE	0	0	FALSE	0	0
757	520	NID1	P14543	166.83	5	1	2	0	0	2	2	0	0	0	0	0	0	507000	1370000			628000	588000							5	5	1	2	TRUE	0	0	FALSE	2	2	TRUE	TRUE	0	0	FALSE	0	0	FALSE	0	0
424	720	BHMT	Q93088	166.59	15	4	2	13	4	2	10	0	2	2	0	2	2			925000			1140000							4	2	2	1	TRUE	3	2	TRUE	1	2	TRUE	TRUE	0	1	TRUE	1	0	TRUE	1	1
214	498	CAND1	Q86VP6	165.83	4	4	3	3	0	4	4	1	0	0	1	0	0	1730000	1860000	1000000		2730000	2440000	604000			420000			4	4	4	3	TRUE	3	0	TRUE	4	4	TRUE	TRUE	1	0	TRUE	0	1	TRUE	0	0
432	710	AEBP1	Q8IUX7	165.83	4	3	2	3	3	1	2	0	0	0	1	0	0	492000	630000	853000	1880000	252000	1210000				124000			4	4	3	2	TRUE	3	3	TRUE	1	2	TRUE	TRUE	0	0	FALSE	0	1	TRUE	0	0
270	593	TKT	A0A0B4J1R6	165.33	15	8	8	4	7	6	9	7	4	4	4	0	4	3540000	3380000	1390000	1540000	5140000	4700000	5270000	180000	2470000	2460000		897000	6	6	3	3	TRUE	1	3	TRUE	3	5	TRUE	TRUE	3	1	TRUE	1	1	TRUE	0	1
255	828	RAB10	P61026	164.91	20	17	17	12	12	17	12	12	15	12	12	6	6	516000	800000	331000	268000	344000	1260000	303000	199000	130000	56000		32200	4	1	4	4	TRUE	2	3	TRUE	4	3	TRUE	TRUE	3	3	TRUE	2	2	TRUE	1	2
690	588	AP2B1	A0A087WU93	163.75	8	2	2	0	0	1	7	0	2	0	2	0	0	315000	839000			0	1790000		113000		0			5	5	1	1	TRUE	0	0	FALSE	1	4	TRUE	TRUE	0	2	TRUE	0	1	TRUE	0	0
337	480	ACTN1	P12814	163.69	8	4	0	0	0	1	1	6	0	0	0	0	0							540000						5	1	3	0	TRUE	0	0	FALSE	1	1	TRUE	TRUE	3	0	TRUE	0	0	FALSE	0	0
291	423	PAM	P19021	163.44	9	4	2	6	5	0	1	0	0	0	0	0	1	1130000	633000	1440000	1010000		0							6	6	3	1	TRUE	3	3	TRUE	0	1	TRUE	TRUE	0	0	FALSE	0	0	FALSE	0	1
495	464	ATP2B1	P20020	162.88	7	2	5	0	0	4	4	0	1	0	0	0	0	94100	137000			149000	273000							6	2	2	4	TRUE	0	0	FALSE	3	3	TRUE	TRUE	0	1	TRUE	0	0	FALSE	0	0
292	774	ENO2	F5H0C8	162.48	16	8	9	6	6	9	14	6	9	6	6	6	6		287000			508000	400000		234000					4	2	3	3	TRUE	2	2	TRUE	3	4	TRUE	TRUE	1	2	TRUE	1	2	TRUE	1	1
466	533	ARF3	P61204	161.46	36	12	12	0	0	33	8	0	13	0	0	0	0	690000	496000			1050000	0		520000					5	3	2	2	TRUE	0	0	FALSE	5	1	TRUE	TRUE	0	2	TRUE	0	0	FALSE	0	0
313	709	PLOD1	Q02809	161.23	9	2	6	4	4	7	5	4	4	0	4	0	0	1000000	1650000	894000	734000	2060000	1940000	678000	482000		0			4	3	1	3	TRUE	2	2	TRUE	3	2	TRUE	TRUE	3	2	TRUE	0	2	TRUE	0	0
708	759	MDH1	B9A041	161.15	23	0	6	14	0	14	18	0	6	0	0	5	0		1210000	757000		1740000	855000		1140000			74300		4	4	0	1	TRUE	2	0	TRUE	2	3	TRUE	TRUE	0	1	TRUE	0	0	FALSE	1	0
397	926	COL18A1	P39060	160.79	3	3	3	0	0	2	2	2	1	0	0	0	0	402000	198000			367000								3	1	3	3	TRUE	0	0	FALSE	2	2	TRUE	TRUE	2	1	TRUE	0	0	FALSE	0	0
322	446	ALDH1A1	P00352	160.66	11	1	1	5	4	5	9	0	3	2	2	4	5			828000	478000	849000	1670000					163000	178000	6	4	1	1	TRUE	3	2	TRUE	3	5	TRUE	TRUE	0	2	TRUE	1	1	TRUE	2	3
311	621	RAB11A	H3BMH2	159.84	35	19	27	8	8	27	35	14	6	6	7	0	0	788000	2320000	246000	184000	1880000	2390000	454000	157000	96000	144000			5	5	3	4	TRUE	1	1	TRUE	4	5	TRUE	TRUE	2	1	TRUE	1	1	TRUE	0	0
788	478	CPE	P16870	159.57	17	2	0	2	2	2	13	0	0	0	0	0	0	411000		388000	485000	418000	2440000							6	6	1	0	TRUE	1	1	TRUE	1	4	TRUE	TRUE	0	0	FALSE	0	0	FALSE	0	0
332	832	GPM6B	B7Z613	159.5	15	7	7	0	8	11	11	4	4	4	0	4	4	267000	390000		789000	1830000	3020000							5	3	2	3	TRUE	0	2	TRUE	4	3	TRUE	TRUE	1	1	TRUE	1	0	TRUE	1	1
277	456	PSAP	P07602	159.22	13	6	5	5	4	10	7	4	0	4	4	3	2	2200000	3250000	1080000	2410000	3750000	1960000	1440000		1220000	1120000	238000	158000	6	6	3	3	TRUE	3	2	TRUE	4	3	TRUE	TRUE	2	0	TRUE	2	2	TRUE	1	1
593	850	MFGE8	F5GZN3	159.09	16	11	16	5	5	5	8	0	0	0	0	0	0	813000	1310000				780000							4	3	3	5	TRUE	1	1	TRUE	1	2	TRUE	TRUE	0	0	FALSE	0	0	FALSE	0	0
343	968	TPI1	P60174	158.36	19	13	19	0	13	6	13	7	13	6	13	0	0	1530000	1360000		450000		2040000	1620000	1740000		0			3	1	4	4	TRUE	0	2	TRUE	1	3	TRUE	TRUE	2	3	TRUE	1	2	TRUE	0	0
404	880	NTN1	O95631	157.84	8	5	5	2	0	5	5	0	2	0	2	0	0	2580000	2360000	415000		2430000	3120000		583000		382000			3	3	2	2	TRUE	1	0	TRUE	2	2	TRUE	TRUE	0	1	TRUE	0	1	TRUE	0	0
308	792	ACTR2	P61160	157.57	14	10	4	9	0	11	9	9	9	6	9	6	6	1130000		593000		548000	854000	801000	760000	514000	696000	285000	152000	4	2	3	1	TRUE	2	0	TRUE	3	2	TRUE	TRUE	2	2	TRUE	1	2	TRUE	1	1
416	779	TFPI	P10646	157.11	14	10	7	10	7	3	5	7	7	0	7	0	0	2090000	1640000	2270000	2290000		295000	580000	837000		1570000			3	3	2	1	TRUE	2	1	TRUE	1	1	TRUE	TRUE	1	1	TRUE	0	1	TRUE	0	0
721	1170	SNRPD2	K7ERG4	156.87	50	24	13	37	0	37	13	24	0	0	37	0	0	2080000	0	1680000		4040000	581000	1730000			2230000			3	3	1	1	TRUE	2	0	TRUE	2	1	TRUE	TRUE	1	0	TRUE	0	2	TRUE	0	0
631	381	P4HB	H7BZ94	156.79	16	6	9	0	0	2	0	7	0	0	0	0	0	140000	893000					483000						6	3	3	3	TRUE	0	0	FALSE	1	0	TRUE	TRUE	2	0	TRUE	0	0	FALSE	0	0
467	706	PAICS	E9PBS1	156.57	12	3	3	6	2	7	12	0	0	0	0	0	0	1060000	846000	1100000	242000	1270000	1620000							5	5	1	1	TRUE	2	1	TRUE	3	4	TRUE	TRUE	0	0	FALSE	0	0	FALSE	0	0
646	731	EEF1G	P26641	156.47	10	4	6	0	0	6	3	0	6	3	3	0	0	481000	468000			749000	166000		488000	71400	64400			4	4	2	2	TRUE	0	0	FALSE	2	1	TRUE	TRUE	0	2	TRUE	1	1	TRUE	0	0
324	886	HBA1	P69905	155.01	46	11	11	31	11	11	17	0	0	19	19	19	11	1650000	245000	2430000	2000000	1810000	4920000			507000	1080000	1200000	131000	4	4	2	1	TRUE	3	2	TRUE	3	4	TRUE	TRUE	0	0	FALSE	2	3	TRUE	2	1
941	724	CLIC1	O00299	154.92	17	0	0	0	0	10	5	4	4	0	0	0	0					1200000	301000	322000	0					4	4	0	0	FALSE	0	0	FALSE	2	1	TRUE	FALSE	1	1	TRUE	0	0	FALSE	0	0
471	976	SPOCK3	A0A0A0MTJ2	154.76	12	12	12	4	0	0	0	4	4	4	4	0	0	1510000	1580000	0				162000	318000	195000	163000			3	2	4	4	TRUE	1	0	TRUE	0	0	FALSE	TRUE	1	1	TRUE	1	1	TRUE	0	0
449	1120	PRDX6	P30041	154.52	25	15	25	9	5	25	13	0	19	0	0	0	0	2660000	1330000	1270000	511000	2910000	742000		833000					4	4	2	3	TRUE	2	1	TRUE	4	2	TRUE	TRUE	0	3	TRUE	0	0	FALSE	0	0
408	868	SRI	C9J0K6	154.49	25	19	25	7	7	19	19	7	7	7	7	0	0	3400000	3930000	1220000	393000	1650000	2000000	365000	153000	302000	888000			4	4	3	4	TRUE	1	1	TRUE	3	3	TRUE	TRUE	1	1	TRUE	1	1	TRUE	0	0
463	355	SCG2	P13521	154.46	11	4	0	0	0	5	5	0	0	0	0	0	0	1050000				466000	813000							7	7	3	0	TRUE	0	0	FALSE	3	3	TRUE	TRUE	0	0	FALSE	0	0	FALSE	0	0
415	819	EEA1	Q15075	154.04	3	1	2	0	0	1	2	0	1	0	1	1	1	215000	328000			82400	240000		62100		43000	27800	0	3	3	1	2	TRUE	0	0	FALSE	1	2	TRUE	TRUE	0	1	TRUE	0	1	TRUE	1	1
554	626	COCH	G3V4C4	153.86	9	3	2	0	2	8	4	2	0	0	0	0	0	463000	391000		123000	828000	678000	225000						5	5	2	1	TRUE	0	1	TRUE	4	2	TRUE	TRUE	1	0	TRUE	0	0	FALSE	0	0
700	974	NRP1	E7EX60	153.67	7	5	3	2	2	7	5	0	0	0	0	0	0	410000	224000	137000	278000	1070000	583000							3	3	2	1	TRUE	1	1	TRUE	3	2	TRUE	TRUE	0	0	FALSE	0	0	FALSE	0	0
366	422	DAG1	Q14118	153.4	9	6	4	1	1	4	7	0	0	0	0	0	0	1860000	1300000	111000	99700	1020000	1700000							7	7	5	3	TRUE	1	1	TRUE	4	4	TRUE	TRUE	0	0	FALSE	0	0	FALSE	0	0
339	762	GPC1	P35052	152.45	10	10	7	4	7	5	7	5	3	5	3	0	0	1960000	870000	420000	1540000	341000	2420000	495000	274000	384000	370000			4	4	4	3	TRUE	2	3	TRUE	2	3	TRUE	TRUE	2	1	TRUE	2	1	TRUE	0	0
776	1102	PSMB5	P28074	151.75	16	11	5	5	0	10	0	5	5	0	0	5	0	507000	213000	174000		215000		108000	286000			97700		3	3	2	1	TRUE	1	0	TRUE	2	0	TRUE	TRUE	1	1	TRUE	0	0	FALSE	1	0
306	1231	SP100	P23497	151.4	3	2	2	2	3	2	2	1	0	1	0	0	1				169000									5	1	4	4	TRUE	4	4	TRUE	3	3	TRUE	TRUE	1	0	TRUE	1	0	TRUE	0	2
326	1033	IQGAP1	P46940	151.37	4	1	1	0	0	1	1	2	1	0	4	0	0	258000	242000			417000	326000	367000	273000		1900000		753000	4	4	1	1	TRUE	0	0	FALSE	1	1	TRUE	TRUE	2	2	TRUE	0	3	TRUE	0	1
224	550	YWHAH	Q04917	150.14	23	14	20	8	8	23	17	13	16	3	7	0	0	617000	843000	137000	0	848000	373000	210000	364000					6	2	5	5	TRUE	3	2	TRUE	7	6	TRUE	TRUE	2	4	TRUE	1	2	TRUE	0	0
684	783	NARS	O43776	150.01	7	0	1	0	0	0	3	0	7	0	0	0	1		537000				156000		1120000				0	3	3	0	1	TRUE	0	0	FALSE	0	1	TRUE	TRUE	0	3	TRUE	0	0	FALSE	0	1
563	895	GGH	Q92820	149.99	14	9	9	12	8	7	5	0	0	0	9	0	0	1360000	1510000	3680000	3240000	2340000	1640000				1320000			4	4	2	2	TRUE	3	2	TRUE	2	1	TRUE	TRUE	0	0	FALSE	0	2	TRUE	0	0
294	733	OLFM3	Q96PB7	149.34	7	5	7	4	4	4	4	3	3	0	3	3	3	1110000	1590000	1140000	227000	460000	3250000	4770000	2150000		1400000	720000	458000	4	4	3	4	TRUE	2	2	TRUE	2	3	TRUE	TRUE	1	2	TRUE	0	1	TRUE	1	1
996	962	NEDD4L	Q96PU5	148.56	4	3	2	0	1	2	3	0	0	0	0	0	0	781000			206000		265000							3	1	2	1	TRUE	0	1	TRUE	1	2	TRUE	TRUE	0	0	FALSE	0	0	FALSE	0	0
420	627	PYGL	E9PK47	148.25	5	0	2	2	1	3	4	1	1	1	1	0	0			0			560000							5	2	0	2	TRUE	2	1	TRUE	3	3	TRUE	TRUE	1	1	TRUE	1	1	TRUE	0	0
518	650	ACTR1A	R4GMT0	148.16	20	2	8	3	0	8	13	7	0	7	0	0	0		800000	84000		1500000	2190000	1150000		676000				5	4	1	2	TRUE	1	0	TRUE	2	3	TRUE	TRUE	1	0	TRUE	1	0	TRUE	0	0
629	1368	COL26A1	Q96A83	148.07	8	0	5	5	5	8	3	0	0	3	8	0	5		514000	894000	789000	1550000	269000			0	193000		93400	2	2	0	1	TRUE	1	1	TRUE	2	1	TRUE	TRUE	0	0	FALSE	1	2	TRUE	0	1
256	574	GLG1	Q92896	148.04	4	2	2	1	1	2	2	0	0	0	0	1	0	10400000	496000	4600000	4920000	985000	820000					4230000		5	5	3	2	TRUE	1	1	TRUE	2	2	TRUE	TRUE	0	0	FALSE	0	0	FALSE	1	0
373	845	COL5A2	P05997	147.92	3	2	3	0	2	3	3	0	0	0	0	0	0	370000	946000		552000	762000	1640000							4	3	3	3	TRUE	0	2	TRUE	3	3	TRUE	TRUE	0	0	FALSE	0	0	FALSE	0	0
544	728	HSP90B1	P14625	146.86	7	6	3	0	0	3	3	2	2	2	0	0	0	283000	254000			180000	347000							4	3	3	2	TRUE	0	0	FALSE	2	2	TRUE	TRUE	1	1	TRUE	1	0	TRUE	0	0
387	782	PSMA7	O14818	146.84	23	17	19	17	9	9	9	9	15	6	6	6	6	912000	727000	414000				256000						4	1	3	3	TRUE	3	1	TRUE	1	1	TRUE	TRUE	2	2	TRUE	1	1	TRUE	1	1
832	585	TCP1	P17987	146.51	10	2	0	0	0	4	6	4	2	0	0	0	0	252000				321000	2040000	588000	0					5	5	1	0	TRUE	0	0	FALSE	2	3	TRUE	TRUE	2	1	TRUE	0	0	FALSE	0	0
312	551	SEPT7	E7EPK1	146.03	14	2	2	2	2	10	2	2	9	2	2	0	0					1320000			113000					5	4	1	2	TRUE	1	2	TRUE	5	2	TRUE	TRUE	2	4	TRUE	1	2	TRUE	0	0
711	1225	GLIPR2	Q5VZR0	145.7	38	20	10	10	0	38	20	0	0	0	0	0	0	938000	129000	80800		2880000	662000							3	3	2	1	TRUE	1	0	TRUE	3	2	TRUE	TRUE	0	0	FALSE	0	0	FALSE	0	0
865	789	HSPE1	B8ZZL8	145.63	41	17	7	0	0	34	21	0	0	0	0	0	0	1530000	422000			3040000	468000							4	4	2	1	TRUE	0	0	FALSE	3	2	TRUE	TRUE	0	0	FALSE	0	0	FALSE	0	0
561	952	H1F0	P07305	145.58	16	12	5	5	0	12	16	5	5	0	5	0	0	1410000	914000	175000		1210000	2150000	0	204000		98600			3	3	2	1	TRUE	1	0	TRUE	2	3	TRUE	TRUE	1	1	TRUE	0	1	TRUE	0	0
761	702	FBN1	P35555	145.34	2	1	0	0	0	1	1	0	0	0	0	0	0					215000	186000							4	2	2	1	TRUE	0	0	FALSE	1	2	TRUE	TRUE	1	0	TRUE	0	0	FALSE	0	0
453	636	NRXN2	G5E9G7	144.98	3	0	2	1	0	0	1	0	0	0	0	0	0		328000	0	249000		404000							4	4	0	2	TRUE	1	1	TRUE	0	2	TRUE	TRUE	0	0	FALSE	0	0	FALSE	0	0
780	1054	FHL1	A0A0D9SFB0	144.38	23	23	23	8	0	14	8	0	0	0	0	0	0	527000	803000	111000		363000	202000							3	3	3	3	TRUE	1	0	TRUE	2	1	TRUE	TRUE	0	0	FALSE	0	0	FALSE	0	0
556	613	BMP1	P13497	144.3	5	3	1	2	2	2	4	0	0	0	0	0	0	1080000	774000	1080000	1140000	2110000	2600000							5	5	3	1	TRUE	2	2	TRUE	2	4	TRUE	TRUE	0	0	FALSE	0	0	FALSE	0	0
715	1098	TXN	P10599	142.3	31	21	12	12	12	23	21	12	12	0	0	0	0	3520000	3340000	922000	774000	1540000	1860000	2980000	917000					4	4	2	1	TRUE	1	1	TRUE	2	2	TRUE	TRUE	1	1	TRUE	0	0	FALSE	0	0
389	834	GPM6B	Q13491	142.26	14	9	9	3	8	6	6	5	5	5	0	5	5	778000	1040000	333000	288000									4	1	3	4	TRUE	1	2	TRUE	2	2	TRUE	TRUE	1	1	TRUE	1	0	TRUE	1	1
489	707	PTPRS	Q13332	142.13	5	1	1	2	0	3	1	1	2	0	0	1	0	533000	665000	690000		331000	337000	461000	267000			160000		4	4	1	1	TRUE	2	0	TRUE	2	1	TRUE	TRUE	1	2	TRUE	0	0	FALSE	1	0
367	696	ARPC4-TTLL3	F8WCF6	142.07	28	9	9	0	9	10	9	15	7	11	11	4	4	0	160000		146000	187000	90800	172000						5	1	2	2	TRUE	0	2	TRUE	2	2	TRUE	TRUE	3	1	TRUE	2	2	TRUE	1	1
902	655	ADAM10	O14672	141.95	7	4	3	0	0	0	2	0	0	0	0	0	0	693000	479000				77800							4	4	2	2	TRUE	0	0	FALSE	0	1	TRUE	TRUE	0	0	FALSE	0	0	FALSE	0	0
704	797	GNA11	P29992	141.45	15	4	4	0	0	12	9	4	4	3	0	0	0	217000	539000			2480000	821000	272000	211000					4	2	1	1	TRUE	0	0	FALSE	3	2	TRUE	TRUE	1	1	TRUE	1	0	TRUE	0	0
450	1187	CD59	E9PNW4	141.42	30	30	30	11	11	30	11	0	0	0	0	0	0	4670000	3040000	1310000	1160000	4450000	2530000							3	3	4	3	TRUE	2	2	TRUE	4	2	TRUE	TRUE	0	0	FALSE	0	0	FALSE	0	0
541	721	NPEPPS	E9PLK3	141.36	5	3	3	0	0	3	3	3	1	1	1	0	0	1060000	870000			984000	867000	706000	497000	253000	144000			4	4	2	2	TRUE	0	0	FALSE	2	2	TRUE	TRUE	2	1	TRUE	1	1	TRUE	0	0
599	667	MAPT	P10636MUT	141.36	37	0	0	0	0	0	0	34	15	19	19	0	5							1020000	321000	709000	945000		214000	5	5	0	0	FALSE	0	0	FALSE	0	0	FALSE	FALSE	4	2	TRUE	3	3	TRUE	0	1
550	572	PROM1	O43490	141.05	9	9	1	0	0	2	3	0	0	0	0	0	0	2040000	123000			340000	611000							5	5	5	1	TRUE	0	0	FALSE	1	2	TRUE	TRUE	0	0	FALSE	0	0	FALSE	0	0
626	1090	GPI	A0A0A0MTS2	140.91	5	3	3	0	0	3	3	0	0	0	0	0	0	165000												2	1	1	1	TRUE	0	0	FALSE	1	1	TRUE	TRUE	0	0	FALSE	0	0	FALSE	0	0
445	1134	RAB5C	P51148	140.79	17	12	12	6	0	6	17	12	6	6	0	0	0	0		238000			332000							3	1	2	2	TRUE	1	0	TRUE	1	3	TRUE	TRUE	2	1	TRUE	1	0	TRUE	0	0
611	1156	LMNA	P02545	140.3	4	2	0	0	0	4	2	0	0	0	0	0	0	273000				129000	244000							2	2	1	0	TRUE	0	0	FALSE	2	1	TRUE	TRUE	0	0	FALSE	0	0	FALSE	0	0
338	1060	TNR	Q92752	140.1	3	1	1	3	1	3	3	0	0	1	1	0	0	0	83900	265000		290000	239000				106000			2	2	1	1	TRUE	2	1	TRUE	2	2	TRUE	TRUE	0	0	FALSE	1	1	TRUE	0	0
465	736	WDR1	O75083	140.06	12	11	11	0	0	11	5	3	3	3	0	0	0	737000	959000			1110000	910000	434000	524000	0				4	4	3	3	TRUE	0	0	FALSE	3	2	TRUE	TRUE	1	1	TRUE	1	0	TRUE	0	0
588	730	FYN	P06241	139.46	8	6	4	0	1	6	4	0	0	0	0	0	0	230000	380000			221000	450000							4	1	3	2	TRUE	0	1	TRUE	4	2	TRUE	TRUE	0	0	FALSE	0	0	FALSE	0	0
558	985	ARL3	P36405	139.27	22	15	6	0	6	15	13	6	15	0	9	0	0	1250000	314000		457000	774000	1450000	356000	520000		97000			3	3	2	1	TRUE	0	1	TRUE	2	2	TRUE	TRUE	1	2	TRUE	0	1	TRUE	0	0
266	978	PTPRD	P23468	139.24	1	0	1	0	0	1	0	0	0	0	0	0	0					561000								2	1	0	1	TRUE	0	0	FALSE	2	0	TRUE	TRUE	0	0	FALSE	0	0	FALSE	0	0
1062	1024	KPNB1	J3KTM9	138.97	6	0	2	0	0	4	3	2	2	0	0	0	0		1170000			1990000	2240000	0	126000					3	3	0	1	TRUE	0	0	FALSE	2	2	TRUE	TRUE	1	1	TRUE	0	0	FALSE	0	0
441	669	PPIB	P23284	138.81	18	0	3	3	0	6	0	9	15	6	15	0	0			404000		1660000		955000	1800000	196000	543000			4	3	0	1	TRUE	1	0	TRUE	1	0	TRUE	TRUE	2	3	TRUE	1	3	TRUE	0	0
555	1065	NELL2	F8VVB6	138.48	6	4	4	0	2	6	3	0	3	3	3	3	0	874000	2260000		720000	2250000	1450000		126000	193000	199000	33300		3	3	2	2	TRUE	0	1	TRUE	3	1	TRUE	TRUE	0	1	TRUE	1	1	TRUE	1	0
493	809	MEGF8	Q7Z7M0	138.3	2	0	0	0	0	0	1	0	0	0	0	0	0			0	191000	132000	333000							3	3	0	0	FALSE	1	1	TRUE	1	2	TRUE	TRUE	0	0	FALSE	0	0	FALSE	0	0
1403	912	ANGPTL2	Q9UKU9	138.26	9	0	6	0	0	0	3	0	0	0	0	0	0		1030000				29800							3	3	0	2	TRUE	0	0	FALSE	0	1	TRUE	TRUE	0	0	FALSE	0	0	FALSE	0	0
657	1177	SNRPD3	P62318	138.11	32	15	8	7	32	24	25	0	0	0	0	0	0	429000	269000	174000	578000	1470000	1090000							3	3	2	2	TRUE	1	3	TRUE	2	2	TRUE	TRUE	0	0	FALSE	0	0	FALSE	0	0
279	855	H2AFZ	P0C0S5	137.85	27	12	23	12	12	16	23	23	12	12	12	7	7		766000				2470000	0						4	1	2	3	TRUE	3	3	TRUE	3	4	TRUE	TRUE	3	2	TRUE	2	2	TRUE	1	1
528	1284	FLNB	O75369	137.47	1	0	0	0	0	0	0	0	1	1	1	1	1								299000	148000	101000	112000	46300	2	1	1	1	TRUE	0	0	FALSE	1	0	TRUE	TRUE	0	1	TRUE	1	1	TRUE	1	1
439	751	GNAS	P63092	137.47	13	3	3	3	3	7	13	3	3	3	3	3	3					304000	1460000							4	3	1	1	TRUE	1	1	TRUE	2	4	TRUE	TRUE	1	1	TRUE	1	1	TRUE	1	1
602	1307	BANF1	O75531	136.7	37	29	29	0	0	29	35	29	29	29	29	0	0	2330000	2460000			4090000	1880000	843000	1010000	1160000	874000			3	3	2	1	TRUE	0	0	FALSE	2	2	TRUE	TRUE	1	1	TRUE	1	1	TRUE	0	0
351	1304	LTF	E7EQB2	136.48	3	1	3	1	1	1	1	0	0	0	0	0	0	400000	1180000	515000	832000	734000	1050000							2	2	1	2	TRUE	1	1	TRUE	1	1	TRUE	TRUE	0	0	FALSE	0	0	FALSE	0	0
318	742	RAC1	P63000	136.3	24	24	17	11	0	9	17	11	4	0	0	0	0	3300000	2400000	674000		1580000	1870000	444000	456000					4	4	4	3	TRUE	2	0	TRUE	2	3	TRUE	TRUE	2	1	TRUE	0	0	FALSE	0	0
378	556	AOX1	Q06278	136.27	5	1	1	1	0	4	2	1	1	0	1	0	1	876000	661000	472000		5300000	2830000	738000	704000		644000		410000	6	6	1	1	TRUE	1	0	TRUE	5	3	TRUE	TRUE	1	1	TRUE	0	1	TRUE	0	1
519	1078	HNRNPD	H0Y8G5	135.8	15	15	10	0	0	15	5	5	9	0	5	0	0	2880000	360000			1320000	1010000	1240000	1150000		1210000			3	2	3	2	TRUE	0	0	FALSE	3	1	TRUE	TRUE	1	2	TRUE	0	1	TRUE	0	0
709	1012	ACAA1	H7C131	135.73	17	0	0	7	13	7	11	0	0	0	0	0	0			871000	518000	1480000	761000							3	3	0	0	FALSE	1	2	TRUE	1	2	TRUE	TRUE	0	0	FALSE	0	0	FALSE	0	0
1026	1049	CANX	P27824	134.9	8	0	0	0	0	2	4	4	0	0	0	0	0					205000	267000							3	1	0	0	FALSE	0	0	FALSE	1	2	TRUE	FALSE	1	0	TRUE	0	0	FALSE	0	0
1048	939	RP2	O75695	134.55	8	5	3	0	3	3	3	0	0	0	0	0	0	304000	627000		231000	842000	982000							3	3	2	1	TRUE	0	1	TRUE	1	1	TRUE	TRUE	0	0	FALSE	0	0	FALSE	0	0
849	1609	RPL18	F8VUA6	134.38	18	10	10	0	0	10	8	10	10	10	10	0	0	1010000	1120000			2040000	382000	1450000	1700000	765000	571000			2	2	1	1	TRUE	0	0	FALSE	1	1	TRUE	TRUE	1	1	TRUE	1	1	TRUE	0	0
545	1264	CTSD	A0A1B0GV23	133.54	7	2	4	2	7	7	7	0	0	0	0	0	0	291000	0	315000	626000	1150000	1150000							2	2	1	1	TRUE	1	3	TRUE	3	3	TRUE	TRUE	0	0	FALSE	0	0	FALSE	0	0
410	1019	DPYS	Q14117	133.21	8	1	3	8	2	5	1	1	1	0	0	1	0		163000	270000	193000	180000								3	2	1	2	TRUE	3	1	TRUE	2	1	TRUE	TRUE	1	1	TRUE	0	0	FALSE	1	0
497	1278	INA	Q16352	132.98	4	0	0	2	4	4	4	0	0	0	0	0	0			174000	0	287000	99500							2	1	0	0	FALSE	1	2	TRUE	2	2	TRUE	TRUE	0	0	FALSE	0	0	FALSE	0	0
773	818	DKFZp686J1372	Q5HYB6	132.92	17	10	17	0	4	4	4	0	4	0	0	0	0	1470000	1620000		155000	363000	283000		302000					4	2	2	4	TRUE	0	1	TRUE	1	1	TRUE	TRUE	0	1	TRUE	0	0	FALSE	0	0
828	817	PAFAH1B1	P43034	132.92	11	6	6	4	0	2	0	4	0	0	0	0	0	431000	259000	110000		113000		0						4	4	2	2	TRUE	1	0	TRUE	1	0	TRUE	TRUE	1	0	TRUE	0	0	FALSE	0	0
314	958	SEPT5	B4DJ62	132.9	10	3	6	3	3	7	3	0	0	3	0	0	0	136000	207000	41200	34400	120000	106000			121000				3	3	1	2	TRUE	1	1	TRUE	2	1	TRUE	TRUE	0	0	FALSE	1	0	TRUE	0	0
781	878	CXADR	P78310	132	8	8	2	0	0	8	5	0	0	0	0	0	0	1150000	0			739000	169000							3	3	3	1	TRUE	0	0	FALSE	3	2	TRUE	TRUE	0	0	FALSE	0	0	FALSE	0	0
507	763	PLD3	Q8IV08	131.85	11	7	5	5	5	9	7	5	5	5	5	0	0	1600000	1390000	937000	900000	2260000	844000	749000	622000	714000	1040000			4	4	2	1	TRUE	1	1	TRUE	3	2	TRUE	TRUE	1	1	TRUE	1	1	TRUE	0	0
422	1361	EPHX1	P07099	131.68	6	4	0	0	0	4	4	6	6	6	2	0	0	145000				659000	465000	224000	272000	232000				3	3	1	0	TRUE	0	0	FALSE	2	2	TRUE	TRUE	2	2	TRUE	2	1	TRUE	0	0
1036	1013	LOXL3	E7END4	131.19	7	5	7	0	0	2	3	0	0	0	0	0	0	526000	804000			152000	212000							3	3	2	3	TRUE	0	0	FALSE	1	1	TRUE	TRUE	0	0	FALSE	0	0	FALSE	0	0
442	776	CDH2	P19022	131.19	6	2	2	0	2	6	4	0	0	0	2	0	0	723000	758000		263000	1510000	1000000				139000			3	3	1	1	TRUE	0	1	TRUE	3	2	TRUE	TRUE	0	0	FALSE	0	1	TRUE	0	0
833	940	GDF10	P55107	130.76	9	4	0	0	0	3	6	0	0	0	0	0	0	143000				205000	459000							3	3	1	0	TRUE	0	0	FALSE	2	2	TRUE	TRUE	0	0	FALSE	0	0	FALSE	0	0
637	807	ANP32A	H0YN26	130.72	23	20	8	0	0	0	0	11	11	0	11	0	0	2190000	1220000					12300000	9670000		1030000			4	4	3	2	TRUE	0	0	FALSE	0	0	FALSE	FALSE	2	2	TRUE	0	2	TRUE	0	0
720	777	PHGDH	A0A2C9F2M7	130.46	8	0	2	0	0	2	6	2	0	0	2	0	0		201000			0	453000	57200			106000			4	4	0	1	TRUE	0	0	FALSE	1	3	TRUE	TRUE	1	0	TRUE	0	1	TRUE	0	0
1703	1608	ALDH8A1	Q9H2A2	130.13	9	0	0	0	0	9	9	0	0	0	0	0	0					6920000	7070000							2	2	0	0	FALSE	0	0	FALSE	2	2	TRUE	FALSE	0	0	FALSE	0	0	FALSE	0	0
539	798	CCT7	Q99832	130.08	7	4	1	4	3	1	2	3	3	0	3	0	0	426000	176000	397000	134000	118000	524000	419000	377000		218000			4	4	2	1	TRUE	2	1	TRUE	1	1	TRUE	TRUE	1	1	TRUE	0	1	TRUE	0	0
325	981	HIST2H2AB	Q8IUE6	129.75	18	12	7	7	7	12	12	18	12	12	12	7	7					1250000	1450000	0						3	1	2	1	TRUE	1	1	TRUE	2	2	TRUE	TRUE	3	2	TRUE	2	3	TRUE	1	1
710	1015	GDPD2	Q9HCC8	129.65	8	8	8	0	2	2	4	0	0	0	0	0	0	1770000	1750000		227000	513000	1040000							3	3	3	3	TRUE	0	1	TRUE	1	2	TRUE	TRUE	0	0	FALSE	0	0	FALSE	0	0
517	727	CAPZA1	P52907	129.12	22	9	10	0	0	5	5	15	3	9	3	0	0	1060000	1280000			1050000	1010000	1750000	702000	793000	381000			4	4	2	2	TRUE	0	0	FALSE	1	1	TRUE	TRUE	3	1	TRUE	2	1	TRUE	0	0
365	963	PSMB1	P20618	128.66	18	18	14	4	0	0	0	10	12	6	6	14	6	1320000	3160000	156000				326000	723000	238000		685000	0	3	3	4	2	TRUE	1	0	TRUE	0	0	FALSE	TRUE	2	2	TRUE	1	1	TRUE	2	1
477	1839	PFN2	C9J0J7	128.55	32	32	32	15	15	0	32	32	32	15	32	15	0	2280000	1630000	648000	748000		2180000	470000	649000	149000	602000	86800		2	2	2	2	TRUE	1	1	TRUE	0	2	TRUE	TRUE	2	2	TRUE	1	2	TRUE	1	0
655	4663	APOC3	B0YIW2	128.26	16	16	16	14	14	16	16	0	14	0	14	0	0	9180000	10200000	5880000	4000000	7740000	191000		975000		357000			2	2	2	2	TRUE	2	1	TRUE	2	1	TRUE	TRUE	0	1	TRUE	0	1	TRUE	0	0
683	739	RTN3	O95197	127.54	6	1	1	0	0	1	1	1	5	0	0	0	0	735000	866000						354000					3	2	1	1	TRUE	0	0	FALSE	1	2	TRUE	TRUE	1	2	TRUE	0	0	FALSE	0	0
562	1142	ARPC1A	Q92747	127.26	11	7	7	0	0	0	5	5	7	7	8	5	5	1050000	1400000				1530000	1460000	1610000	1510000	1370000	569000	463000	3	3	2	2	TRUE	0	0	FALSE	0	1	TRUE	TRUE	1	2	TRUE	2	2	TRUE	1	1
1171	996	PGAM1	P18669	127.24	15	5	6	0	0	5	4	0	5	0	6	0	0	26300	36000000			105000	291000		0		12900000			3	3	1	1	TRUE	0	0	FALSE	1	1	TRUE	TRUE	0	1	TRUE	0	1	TRUE	0	0
600	1209	LY6H	O94772	126.96	21	9	9	9	15	9	21	0	9	9	9	9	0	1300000	1150000	974000	3350000	957000	829000		195000	276000	234000	68500		3	3	1	1	TRUE	1	2	TRUE	1	3	TRUE	TRUE	0	1	TRUE	1	1	TRUE	1	0
557	824	PSMB6	P28072	126.61	15	13	9	5	8	5	5	3	0	0	5	5	5	1740000	1860000	250000	430000	508000	430000	0			513000	274000	316000	4	4	3	2	TRUE	1	2	TRUE	1	1	TRUE	TRUE	1	0	TRUE	0	1	TRUE	1	1
547	941	EEF1D	E9PRY8	126.46	8	2	5	0	0	5	0	2	0	0	2	0	0	637000	1030000			531000		333000			216000			3	3	1	2	TRUE	0	0	FALSE	2	0	TRUE	TRUE	1	0	TRUE	0	1	TRUE	0	0
383	1141	FGFBP3	Q8TAT2	126.37	16	13	13	13	13	16	16	5	5	0	0	0	0	1260000	1510000	623000	398000	2850000	7440000	172000	411000					3	3	3	2	TRUE	2	3	TRUE	4	4	TRUE	TRUE	1	1	TRUE	0	0	FALSE	0	0
1205	1844	VAMP2	F8WCA0	126.33	45	14	25	0	0	14	14	20	0	0	0	0	0	545000	182000			249000	200000	173000						3	3	1	1	TRUE	0	0	FALSE	1	1	TRUE	TRUE	1	0	TRUE	0	0	FALSE	0	0
829	1341	TXNRD1	A0A087WSY9	126.25	6	4	0	0	0	0	4	4	6	4	4	0	0	524000					677000	1000000	1390000	825000	703000			2	2	1	0	TRUE	0	0	FALSE	0	1	TRUE	TRUE	1	2	TRUE	1	1	TRUE	0	0
949	1223	BCHE	F8WF14	126.19	7	2	2	2	0	2	2	0	0	2	0	0	4	270000	203000	485000		286000	211000			0			242000	3	3	1	1	TRUE	1	0	TRUE	1	1	TRUE	TRUE	0	0	FALSE	1	0	TRUE	0	1
1016	1363	GARS	P41250	125.79	4	2	0	0	0	2	0	0	2	2	2	0	0	143000				171000			260000	395000	261000			2	2	1	0	TRUE	0	0	FALSE	1	0	TRUE	TRUE	0	1	TRUE	1	1	TRUE	0	0
375	1316	SERPINH1	P50454	125.42	9	5	0	0	0	9	9	0	0	0	0	0	0	605000				1910000	1640000							2	2	1	0	TRUE	0	0	FALSE	3	2	TRUE	TRUE	0	0	FALSE	0	0	FALSE	0	0
1286	1347	RPLP0P6	Q8NHW5	125.24	7	4	0	0	0	4	0	3	0	0	0	0	0							0						2	1	1	0	TRUE	0	0	FALSE	1	0	TRUE	TRUE	1	0	TRUE	0	0	FALSE	0	0
951	1553	HRNR	Q86YZ3	125.16	1	0	0	1	1	1	1	0	0	0	0	0	0			122000	107000	786000	697000							2	2	0	0	FALSE	1	1	TRUE	3	3	TRUE	TRUE	0	0	FALSE	0	0	FALSE	0	0
848	1321	HSPH1	Q92598	124.86	3	0	0	2	2	2	3	0	0	0	0	0	0			0	1190000	754000	659000							2	1	0	0	FALSE	1	1	TRUE	1	2	TRUE	TRUE	0	0	FALSE	0	0	FALSE	0	0
481	2780	TIMP2	P16035	124.78	12	9	9	9	9	12	12	0	0	0	0	0	0	505000	1320000	895000	92300	1960000	1020000							3	3	2	4	TRUE	3	1	TRUE	2	2	TRUE	TRUE	0	0	FALSE	0	0	FALSE	0	0
1038	1256	HYOU1	A0A087X054	124.61	3	0	2	2	2	3	2	0	0	0	0	0	0		116000	142000	136000	392000	383000							2	2	0	1	TRUE	1	1	TRUE	2	1	TRUE	TRUE	0	0	FALSE	0	0	FALSE	0	0
694	1038	PDIA4	P13667	124.59	5	2	2	0	0	2	3	3	3	0	3	0	0	470000	428000			355000	408000	154000	230000		212000			3	3	1	1	TRUE	0	0	FALSE	1	2	TRUE	TRUE	2	2	TRUE	0	2	TRUE	0	0
932	1610	SLC9A3R1	O14745	123.31	7	7	4	4	4	7	4	0	0	0	0	0	0	1680000	1100000	350000	357000	1320000	1130000							2	2	2	1	TRUE	1	1	TRUE	2	1	TRUE	TRUE	0	0	FALSE	0	0	FALSE	0	0
1483	1449	MYL6	G8JLA2	123.24	18	0	9	0	0	10	9	0	0	0	0	0	0		526000			125000	920000							2	2	0	1	TRUE	0	0	FALSE	1	1	TRUE	TRUE	0	0	FALSE	0	0	FALSE	0	0
1486	2636	FAH	P16930	122.86	5	0	0	3	3	0	5	0	0	0	0	3	0			1180000	779000		2030000					0		2	2	0	0	FALSE	1	1	TRUE	0	2	TRUE	TRUE	0	0	FALSE	0	0	FALSE	1	0
1245	1203	C1QTNF5	Q9BXJ0	122.54	20	20	5	6	0	0	5	0	0	0	0	0	0	5790000	3720000	711000			3050000							3	3	3	1	TRUE	1	0	TRUE	0	1	TRUE	TRUE	0	0	FALSE	0	0	FALSE	0	0
724	772	PDGFD	Q9GZP0	122.5	11	0	2	2	5	2	4	3	3	2	0	0	0		287000	687000	223000	360000	434000	199000	148000	204000				4	4	0	1	TRUE	1	2	TRUE	1	2	TRUE	TRUE	1	1	TRUE	1	0	TRUE	0	0
446	1444	GOLM1	Q8NBJ4	122.43	5	5	2	2	2	5	5	2	2	2	5	2	0	1370000	1380000	655000	485000	1140000	1420000	160000	257000	466000	476000	153000		2	2	2	1	TRUE	1	1	TRUE	2	2	TRUE	TRUE	1	1	TRUE	1	2	TRUE	1	0
444	713	PSMA5	P28066	122.1	29	4	4	8	4	4	4	0	4	0	13	16	4	831000	755000	1030000	454000	392000	378000		775000		470000	1090000	0	5	5	1	1	TRUE	2	1	TRUE	1	1	TRUE	TRUE	0	1	TRUE	0	2	TRUE	3	1
959	1716	PTMS	P20962	121.96	26	22	26	0	0	0	0	0	0	0	11	0	0	6060000	6000000								309000			3	3	3	4	TRUE	0	0	FALSE	0	0	FALSE	FALSE	0	0	FALSE	0	1	TRUE	0	0
886	1423	PLXNB1	O43157	121.84	1	0	1	0	0	1	1	0	0	0	0	0	0		444000			490000	472000							1	1	0	1	TRUE	0	0	FALSE	1	1	TRUE	TRUE	0	0	FALSE	0	0	FALSE	0	0
706	826	PLXNB2	O15031	121.39	3	2	3	1	0	1	1	0	0	0	0	0	0	370000	902000	985000		0	180000							3	3	2	3	TRUE	1	0	TRUE	1	1	TRUE	TRUE	0	0	FALSE	0	0	FALSE	0	0
1044	1056	CPXM1	Q96SM3	121.33	6	2	2	2	2	4	2	0	0	0	0	0	0	93500	162000	661000	603000	1490000	1040000							3	3	1	1	TRUE	1	1	TRUE	2	1	TRUE	TRUE	0	0	FALSE	0	0	FALSE	0	0
782	1127	AHSG	C9JV77	121.2	6	2	4	4	3	4	3	0	0	0	0	0	0	1820000	3870000	693000	568000	438000	153000							3	3	1	2	TRUE	2	1	TRUE	2	1	TRUE	TRUE	0	0	FALSE	0	0	FALSE	0	0
765	1030	AK1	Q5T9B7	120.8	21	6	6	0	6	6	6	5	16	0	0	0	0	617000	754000		159000	801000	878000	0	1880000					3	3	1	1	TRUE	0	1	TRUE	1	1	TRUE	TRUE	1	2	TRUE	0	0	FALSE	0	0
506	1229	PSMA4	H0YN18	120.6	10	3	3	0	0	3	3	6	0	6	6	0	0	9580000	6420000			7280000	3630000	72400		127000	186000			2	2	1	1	TRUE	0	0	FALSE	1	1	TRUE	TRUE	1	0	TRUE	1	1	TRUE	0	0
908	1390	DECR1	Q16698	120.59	7	3	0	3	0	0	0	4	4	0	4	0	0	320000		545000				163000	225000		215000			2	2	1	0	TRUE	1	0	TRUE	0	0	FALSE	TRUE	1	1	TRUE	0	1	TRUE	0	0
433	1322	PPP2R1A	P30153	120.04	7	7	0	3	3	3	3	3	3	3	3	0	0	3030000		2670000	2400000	2820000	206000	2310000	2190000	954000	719000			2	2	2	0	TRUE	1	1	TRUE	1	1	TRUE	TRUE	1	1	TRUE	1	1	TRUE	0	0
749	825	AP2A1	O95782	119.8	4	1	0	0	0	0	0	0	1	0	3	0	0								114000		88500			3	1	1	0	TRUE	0	0	FALSE	0	0	FALSE	FALSE	0	1	TRUE	0	2	TRUE	0	0
925	1886	ADGRG1	H3BRH0	119.79	16	16	9	9	0	9	16	0	0	0	0	0	0	1070000	393000	88600		266000	889000							2	2	2	1	TRUE	1	0	TRUE	1	2	TRUE	TRUE	0	0	FALSE	0	0	FALSE	0	0
650	1022	SYT1	J3KQA0	119.75	7	5	3	2	5	3	3	0	0	3	2	3	3	1250000	1230000	52000	608000	1100000	731000			819000	154000	260000	347000	3	3	2	1	TRUE	1	2	TRUE	1	1	TRUE	TRUE	0	0	FALSE	1	1	TRUE	1	1
628	1366	SEMA5A	Q13591	119.36	2	1	2	2	1	0	0	0	1	1	1	0	0	437000	542000	371000	317000				68900	168000	298000			2	2	1	2	TRUE	2	1	TRUE	0	0	FALSE	TRUE	0	1	TRUE	1	1	TRUE	0	0
500	804	SEPT2	B5MCX3	118.99	18	4	3	3	0	5	5	9	0	3	0	0	0	827000	369000	165000		1910000	2090000	639000		0				4	4	1	1	TRUE	1	0	TRUE	1	1	TRUE	TRUE	2	0	TRUE	1	0	TRUE	0	0
1158	1436	RPS8	Q5JR95	118.83	14	6	6	0	0	0	8	0	6	0	0	0	0	0	547000				27300		139000					2	2	1	1	TRUE	0	0	FALSE	0	1	TRUE	TRUE	0	1	TRUE	0	0	FALSE	0	0
834	1237	ATP1B1	P05026	118.64	8	8	5	0	0	5	5	0	0	4	0	0	0	5070000	2310000			1140000	1660000			8290000				2	2	2	1	TRUE	0	0	FALSE	1	1	TRUE	TRUE	0	0	FALSE	1	0	TRUE	0	0
1701	1062	PCBP2	F8VZX2	118.54	11	4	7	0	0	0	0	3	0	0	0	0	0		151000											3	1	1	2	TRUE	0	0	FALSE	0	0	FALSE	FALSE	1	0	TRUE	0	0	FALSE	0	0
1079	1665	RAB14	P61106	117.98	9	9	9	0	4	9	0	0	0	0	0	0	0	257000	304000		101000	237000								2	1	2	2	TRUE	0	1	TRUE	2	0	TRUE	TRUE	0	0	FALSE	0	0	FALSE	0	0
1086	2676	IGKV2-40	A0A087X0Q4	117.91	19	19	0	12	12	19	12	0	0	0	0	0	0	1430000		3430000	2880000	59000	2040000							3	3	2	0	TRUE	1	1	TRUE	1	1	TRUE	TRUE	0	0	FALSE	0	0	FALSE	0	0
961	2310	C1QBP	Q07021	117.79	15	5	5	0	0	5	5	10	5	0	0	0	0	12000000	1350000			703000	786000	0	1450000					2	2	2	1	TRUE	0	0	FALSE	1	1	TRUE	TRUE	1	2	TRUE	0	0	FALSE	0	0
936	1051	DKFZp566H1924	Q9UFM8	117.74	12	3	9	0	0	12	3	0	3	0	0	0	0	174000	652000			408000	143000		0					3	3	1	2	TRUE	0	0	FALSE	3	1	TRUE	TRUE	0	1	TRUE	0	0	FALSE	0	0
1244	1219	NME1	E7ERL0	117.57	24	12	19	0	0	0	18	0	0	0	0	0	0	748000	424000				568000							3	3	2	2	TRUE	0	0	FALSE	0	2	TRUE	TRUE	0	0	FALSE	0	0	FALSE	0	0
1252	1201	TSPAN6	A0A087WZU5	117.53	23	12	10	6	0	0	7	0	0	0	0	0	0	1260000	126000	394000			529000							3	3	2	1	TRUE	1	0	TRUE	0	1	TRUE	TRUE	0	0	FALSE	0	0	FALSE	0	0
852	808	MTHFD1	F5H2F4	117.39	5	1	2	0	0	1	1	1	1	0	0	0	1	191000	178000			361000	368000	224000	6080000				362000	4	4	1	2	TRUE	0	0	FALSE	1	1	TRUE	TRUE	1	1	TRUE	0	0	FALSE	0	1
514	870	ST13P4	Q8IZP2	116.81	12	7	7	0	0	5	3	7	4	4	4	0	0	1500000	921000			375000	97900	3730000	811000	639000	611000			3	3	2	2	TRUE	0	0	FALSE	1	1	TRUE	TRUE	2	1	TRUE	1	1	TRUE	0	0
1364	1243	CNTN1	Q12860	116.6	3	0	0	0	1	1	0	0	2	0	0	0	0				412000	317000			162000					2	2	0	0	FALSE	0	1	TRUE	1	0	TRUE	TRUE	0	1	TRUE	0	0	FALSE	0	0
741	1000	NRXN1	A0A0D9SEP4	116.29	2	1	1	1	1	1	1	0	0	0	0	0	0	409000	586000	171000	173000	188000	281000							3	3	1	1	TRUE	2	1	TRUE	1	1	TRUE	TRUE	0	0	FALSE	0	0	FALSE	0	0
1233	1234	SCRN1	Q12765	116.06	8	1	3	0	0	0	3	0	3	0	0	0	0	3840000	1140000				1540000		0					3	3	1	1	TRUE	0	0	FALSE	0	1	TRUE	TRUE	0	1	TRUE	0	0	FALSE	0	0
726	2578	RPL22	K7EJT5	115.78	51	51	51	28	28	28	28	28	28	28	0	0	0	1300000	518000	441000	325000	170000	247000	105000	0					2	2	2	2	TRUE	1	1	TRUE	1	1	TRUE	TRUE	1	1	TRUE	1	0	TRUE	0	0
1464	2054	MECP2	B5MCB4	115.6	17	12	12	0	0	0	17	0	0	0	0	0	0	444000	375000				733000							3	2	1	1	TRUE	0	0	FALSE	0	3	TRUE	TRUE	0	0	FALSE	0	0	FALSE	0	0
1702	1597	CALML5	Q9NZT1	115.55	25	0	0	0	0	25	25	0	0	0	0	0	0					1760000	1610000							2	2	0	0	FALSE	0	0	FALSE	2	2	TRUE	FALSE	0	0	FALSE	0	0	FALSE	0	0
1736	2171	RAB6B	Q9NRW1	115.16	11	5	5	0	0	11	0	0	0	0	0	0	0					86800								2	1	1	1	TRUE	0	0	FALSE	2	0	TRUE	TRUE	0	0	FALSE	0	0	FALSE	0	0
1482	1239	JAM2	P57087	115.13	7	0	4	0	0	0	7	0	0	0	0	0	0		248000				539000							2	2	0	1	TRUE	0	0	FALSE	0	2	TRUE	TRUE	0	0	FALSE	0	0	FALSE	0	0
728	1386	LTBP4	A0A0C4DH07	114.84	1	1	0	0	1	0	1	0	0	0	0	0	0	934000			0		324000							2	2	1	0	TRUE	0	1	TRUE	0	1	TRUE	TRUE	0	0	FALSE	0	0	FALSE	0	0
578	1360	GPC6	Q9Y625	114.5	6	6	3	6	3	3	3	0	0	0	0	0	0	770000	886000	296000	374000	391000	560000							2	1	2	1	TRUE	2	1	TRUE	1	1	TRUE	TRUE	0	0	FALSE	0	0	FALSE	0	0
884	969	CALD1	E7EX44	114.37	5	1	1	2	1	0	2	0	0	0	0	0	0	0	200000	291000	263000		485000							3	3	1	1	TRUE	1	1	TRUE	0	1	TRUE	TRUE	0	0	FALSE	0	0	FALSE	0	0
1750	1746	PDIA3	H7BZJ3	114.13	21	0	0	0	0	11	11	10	10	0	0	0	0					204000	400000							2	1	0	0	FALSE	0	0	FALSE	1	1	TRUE	FALSE	1	1	TRUE	0	0	FALSE	0	0
841	1259	PDIA6	Q15084	113.14	6	3	0	3	0	3	0	0	0	0	0	0	0	1160000		587000		0								2	2	1	0	TRUE	1	0	TRUE	1	0	TRUE	TRUE	0	0	FALSE	0	0	FALSE	0	0
783	1730	IDH2	P48735	112.93	7	4	6	0	0	4	4	7	4	0	0	0	0	545000	234000			654000	450000	889000	481000					3	2	1	2	TRUE	0	0	FALSE	1	1	TRUE	TRUE	2	1	TRUE	0	0	FALSE	0	0
1235	1751	GLO1	Q04760	112.82	14	0	0	0	0	4	4	9	9	9	9	0	0					18300	106000	415000	579000	294000	252000			2	2	0	0	FALSE	0	0	FALSE	1	1	TRUE	FALSE	1	1	TRUE	1	1	TRUE	0	0
1088	1319	CHMP4B	Q9H444	112.63	12	5	0	0	5	12	12	0	0	0	0	0	0	352000			167000	247000	352000							2	2	1	0	TRUE	0	1	TRUE	2	2	TRUE	TRUE	0	0	FALSE	0	0	FALSE	0	0
658	4679	IFITM3	Q01628	112.56	37	19	37	0	0	0	0	19	19	0	37	19	19	1040000	910000					279000	454000		498000	407000	178000	2	2	2	3	TRUE	0	0	FALSE	0	0	FALSE	FALSE	1	1	TRUE	0	2	TRUE	2	1
896	984	ITGB1	P05556	111.77	5	3	4	0	0	0	0	0	2	0	0	0	0	2000000	1330000						995000					3	3	2	2	TRUE	0	0	FALSE	0	0	FALSE	FALSE	0	1	TRUE	0	0	FALSE	0	0
371	1258	MRC2	Q9UBG0	111.54	2	2	1	0	0	0	0	0	0	0	0	0	0	411000	422000											2	2	2	1	TRUE	0	0	FALSE	0	0	FALSE	FALSE	0	0	FALSE	0	0	FALSE	0	0
1959	1703	RPSA	A0A0C4DG17	111.44	11	0	0	0	0	6	0	5	5	0	0	0	0					207000		85300	204000					2	2	0	0	FALSE	0	0	FALSE	1	0	TRUE	FALSE	1	1	TRUE	0	0	FALSE	0	0
1127	1362	IGF2R	P11717	111.33	1	0	0	0	0	0	1	0	0	0	0	0	0					232000	587000							2	2	0	0	FALSE	0	0	FALSE	1	2	TRUE	FALSE	0	0	FALSE	0	0	FALSE	0	0
917	1463	KIAA1549	Q9HCM3	111.1	1	0	1	0	0	0	0	0	0	0	0	0	0		158000											1	1	0	1	TRUE	0	0	FALSE	0	0	FALSE	FALSE	0	0	FALSE	0	0	FALSE	0	0
1770	1524	RAB5A	P20339	110.94	11	0	5	0	0	0	11	0	0	0	0	0	0						227000							2	1	0	1	TRUE	0	0	FALSE	0	2	TRUE	TRUE	0	0	FALSE	0	0	FALSE	0	0
559	1414	SLC1A3	P43003	110.92	4	4	4	4	4	4	4	4	4	4	0	0	0	10500000	9380000	4490000	4810000	7110000	7080000	1720000	2740000	1730000				1	1	2	1	TRUE	1	1	TRUE	2	1	TRUE	TRUE	1	1	TRUE	1	0	TRUE	0	0
1732	1283	PTGES3	A0A087WYT3	110.82	18	10	0	0	0	0	0	8	8	0	0	0	0	737000						653000	474000					2	2	1	0	TRUE	0	0	FALSE	0	0	FALSE	FALSE	1	1	TRUE	0	0	FALSE	0	0
942	1607	SAA2-SAA4	A0A096LPE2	110.67	9	5	4	4	9	5	5	0	0	0	5	0	0	267000	216000	338000	1540000	677000	279000				425000			2	2	1	1	TRUE	1	2	TRUE	1	1	TRUE	TRUE	0	0	FALSE	0	1	TRUE	0	0
1183	1212	GNAQ	P50148	110.15	10	4	4	0	0	3	0	0	0	3	0	0	0	32200	97100											3	1	1	1	TRUE	0	0	FALSE	1	0	TRUE	TRUE	0	0	FALSE	1	0	TRUE	0	0
620	1206	TGFB2	P61812	110.1	5	4	4	1	0	4	4	0	0	0	0	0	0	797000	787000			1350000	1600000							2	1	1	1	TRUE	1	0	TRUE	1	1	TRUE	TRUE	0	0	FALSE	0	0	FALSE	0	0
1731	1043	CHGA	P10645	110.07	14	9	9	0	0	0	0	0	0	0	0	0	0	3050000	466000											3	3	2	2	TRUE	0	0	FALSE	0	0	FALSE	FALSE	0	0	FALSE	0	0	FALSE	0	0
840	846	CPNE2	Q96FN4	110.07	6	2	3	0	0	4	2	2	0	0	0	0	0		100000			927000								3	2	1	2	TRUE	0	0	FALSE	2	1	TRUE	TRUE	1	0	TRUE	0	0	FALSE	0	0
1470	1069	TPM4	P67936	109.9	12	6	12	0	0	0	0	0	0	0	0	0	0	456000	431000											3	1	1	3	TRUE	0	0	FALSE	0	0	FALSE	FALSE	0	0	FALSE	0	0	FALSE	0	0
1255	934	HNRNPA1	F8W6I7	109.48	20	11	3	0	0	4	0	0	5	0	0	0	0	704000	90600			49100			0					4	4	2	1	TRUE	0	0	FALSE	1	0	TRUE	TRUE	0	1	TRUE	0	0	FALSE	0	0
1077	1433	TSG101	F5H442	109.44	7	5	7	0	0	2	0	0	0	0	5	0	0	2470000	194000								11200000			2	2	2	2	TRUE	0	0	FALSE	1	0	TRUE	TRUE	0	0	FALSE	0	1	TRUE	0	0
511	1698	GNG2	G3V2N0	109.38	27	15	15	15	15	27	15	15	15	15	15	15	0	2360000	2440000	1160000	1130000	3670000	3150000	1680000	1930000	1040000	833000	205000		2	2	1	1	TRUE	1	1	TRUE	3	1	TRUE	TRUE	2	2	TRUE	1	1	TRUE	1	0
1389	979	JUP	P14923	109.31	6	0	1	0	0	0	5	0	0	0	0	0	0						290000							3	2	0	1	TRUE	0	0	FALSE	0	2	TRUE	TRUE	0	0	FALSE	0	0	FALSE	0	0
1988	1684	CNDP2	Q96KP4	109.21	6	0	2	0	0	4	0	0	0	0	0	0	0		0			0								2	2	0	1	TRUE	0	0	FALSE	1	0	TRUE	TRUE	0	0	FALSE	0	0	FALSE	0	0
601	1611	PSMA1	F5GX11	108.83	11	5	5	0	5	5	5	5	11	5	11	5	5	117000	132000		51800	36700	50500	116000	287000	62700	345000		0	2	2	1	1	TRUE	0	1	TRUE	1	1	TRUE	TRUE	1	2	TRUE	1	2	TRUE	1	1
1734	1536	SERPINA3	P01011	108.59	5	0	0	0	0	5	3	0	0	0	0	0	0					571000	206000							2	2	0	0	FALSE	0	0	FALSE	2	1	TRUE	FALSE	0	0	FALSE	0	0	FALSE	0	0
576	1112	TENM3	Q9P273	108.43	1	0	1	0	0	0	0	0	0	0	0	0	0	1680000	4030000						0					3	3	1	2	TRUE	0	0	FALSE	0	0	FALSE	FALSE	0	1	TRUE	0	0	FALSE	0	0
1690	1346	FSTL5	Q8N475	107.67	3	0	0	1	2	0	0	0	0	0	0	0	0			0	203000									2	2	0	0	FALSE	1	1	TRUE	0	0	FALSE	FALSE	0	0	FALSE	0	0	FALSE	0	0
382	1005	ANXA4	Q6P452	107.06	7	7	4	2	4	2	2	2	2	2	2	2	0	322000												3	1	3	2	TRUE	1	2	TRUE	1	1	TRUE	TRUE	2	1	TRUE	1	1	TRUE	1	0
671	1547	QSOX1	O00391	106.83	3	0	0	3	3	3	3	3	3	3	3	0	0					294000	510000	82100		58100	0			1	1	0	0	FALSE	1	1	TRUE	1	1	TRUE	TRUE	1	1	TRUE	1	1	TRUE	0	0
914	946	ALDH1L1	O75891	106.67	4	0	0	0	0	0	1	0	0	0	0	2	1						78600					37500	243000	3	3	0	0	FALSE	0	0	FALSE	0	1	TRUE	FALSE	0	0	FALSE	0	0	FALSE	1	1
866	2612	PTMA	B8ZZQ6	106.64	23	23	23	13	13	0	0	13	13	0	13	0	0	4280000	3520000	514000	681000			849000	842000		370000			2	1	2	2	TRUE	1	1	TRUE	0	0	FALSE	TRUE	1	1	TRUE	0	1	TRUE	0	0
713	2107	HNRNPA2B1	P22626	105.84	7	7	7	3	4	7	3	0	3	0	0	0	0	891000	820000	277000	149000	670000	317000		225000					2	2	2	2	TRUE	1	1	TRUE	2	1	TRUE	TRUE	0	1	TRUE	0	0	FALSE	0	0
1216	1528	CAPZB	B1AK88	105.7	5	0	0	0	0	5	0	0	0	0	0	0	0					0								1	1	0	0	FALSE	0	0	FALSE	1	0	TRUE	FALSE	0	0	FALSE	0	0	FALSE	0	0
857	1797	HMGB3	E7EQU1	104.84	14	7	7	14	14	0	0	7	7	0	0	0	0	183000	88200	1770000	1040000			280000	160000					2	2	1	1	TRUE	2	2	TRUE	0	0	FALSE	TRUE	1	1	TRUE	0	0	FALSE	0	0
762	1375	-	E7EVH7	104.49	2	0	2	0	0	2	2	2	0	2	0	0	0		655000			793000	832000	0		461000				1	1	0	1	TRUE	0	0	FALSE	1	1	TRUE	TRUE	1	0	TRUE	1	0	TRUE	0	0
862	1564	LAMP2	P13473	104.34	4	0	2	0	0	4	2	2	2	2	2	0	0		442000			1020000	239000	718000	795000	531000	384000			2	2	0	1	TRUE	0	0	FALSE	2	1	TRUE	TRUE	1	1	TRUE	1	1	TRUE	0	0
963	2652	SPOCK1	A0A0A0MQX7	104.32	5	5	5	2	2	2	2	0	0	0	0	0	0	1760000	1990000	242000	198000	351000	317000							2	1	2	2	TRUE	1	1	TRUE	1	1	TRUE	TRUE	0	0	FALSE	0	0	FALSE	0	0
638	1519	PSMA2	A0A024RA52	103.92	14	0	9	5	5	0	5	9	9	14	9	9	14		750000	216000	88200		427000	958000	1020000	880000	976000	705000	715000	2	2	0	1	TRUE	1	1	TRUE	0	1	TRUE	TRUE	1	1	TRUE	2	1	TRUE	1	2
1103	1642	FAT1	A0A087WVP1	103.55	0	0	0	0	0	0	0	0	0	0	0	0	0	195000	197000			335000								1	1	1	1	TRUE	0	0	FALSE	1	0	TRUE	TRUE	0	0	FALSE	0	0	FALSE	0	0
754	1335	SMOC2	Q9H3U7	103.51	5	3	5	3	3	5	3	0	0	0	0	0	0	0	538000	170000	278000	638000	299000							2	2	1	2	TRUE	1	1	TRUE	2	1	TRUE	TRUE	0	0	FALSE	0	0	FALSE	0	0
1724	2245	CRISPLD1	B7Z8V9	103.37	6	0	0	3	0	3	3	0	0	0	0	0	0			0		0	3320000							2	2	0	0	FALSE	1	0	TRUE	1	1	TRUE	TRUE	0	0	FALSE	0	0	FALSE	0	0
1484	1461	RPL12	P30050	103.33	15	5	15	0	0	0	0	0	0	0	0	0	0	1760000	5120000											2	2	1	2	TRUE	0	0	FALSE	0	0	FALSE	FALSE	0	0	FALSE	0	0	FALSE	0	0
859	1261	PGLS	M0R261	103.32	14	0	0	0	0	0	7	7	7	0	0	0	0						267000	115000	167000					2	2	0	0	FALSE	0	0	FALSE	0	1	TRUE	FALSE	1	1	TRUE	0	0	FALSE	0	0
333	1135	TTR	A0A087WT59	103.11	10	10	6	6	6	6	6	6	6	3	3	3	6	9660000	6410000	1780000	1980000	1840000	1890000	3060000	2670000	2720000	3020000	1850000	2820000	3	2	3	2	TRUE	2	2	TRUE	2	2	TRUE	TRUE	2	2	TRUE	1	1	TRUE	1	2
1211	1699	IGKV3D-20	A0A0C4DH25	102.92	20	0	0	0	6	20	0	14	0	0	14	14	0				252000	638000		443000			521000	501000		2	2	0	0	FALSE	0	1	TRUE	2	0	TRUE	TRUE	1	0	TRUE	0	1	TRUE	1	0
681	1489	PSMD1	A0A087WW66	102.48	2	0	2	0	0	2	2	2	2	2	0	0	0		61000			409000	107000	87400	167000	50200				1	1	0	1	TRUE	0	0	FALSE	1	1	TRUE	TRUE	1	1	TRUE	1	0	TRUE	0	0
950	1410	ACTR3	P61158	102.45	7	0	0	0	0	0	7	5	5	0	5	0	0						1120000	576000	840000		1340000			2	2	0	0	FALSE	0	0	FALSE	0	2	TRUE	FALSE	1	1	TRUE	0	1	TRUE	0	0
1349	877	AP2A2	A0A0G2JS82	102.38	5	1	0	0	0	2	0	0	0	0	2	0	0					0								3	1	1	0	TRUE	0	0	FALSE	1	0	TRUE	TRUE	0	0	FALSE	0	1	TRUE	0	0
1153	1681	SF3B3	Q15393	102.34	1	1	1	0	0	1	1	0	0	0	0	0	0	42700	22300			172000	82800							1	1	1	1	TRUE	0	0	FALSE	1	1	TRUE	TRUE	0	0	FALSE	0	0	FALSE	0	0
1753	2079	TMSB4X	P62328	102.18	43	27	43	0	0	0	0	27	0	0	0	0	0	245000	550000					0						2	2	1	2	TRUE	0	0	FALSE	0	0	FALSE	FALSE	1	0	TRUE	0	0	FALSE	0	0
742	1500	ADGRL3	E7EMR3	101.77	1	0	0	0	0	1	0	0	0	0	0	0	0					321000								1	1	0	0	FALSE	0	0	FALSE	1	0	TRUE	FALSE	0	0	FALSE	0	0	FALSE	0	0
785	1856	PCSK1N	Q9UHG2	101.71	10	6	6	6	10	6	6	0	0	0	0	0	0	134000	130000	189000	85600	263000	681000							2	2	1	1	TRUE	1	2	TRUE	1	1	TRUE	TRUE	0	0	FALSE	0	0	FALSE	0	0
1022	1504	PCCB	C9JQS9	101.46	5	0	0	0	0	3	0	3	3	3	3	0	0					213000		771000	580000	619000	131000			2	2	0	0	FALSE	0	0	FALSE	1	0	TRUE	FALSE	2	1	TRUE	2	1	TRUE	0	0
2169	2595	S100A7	P31151	101.4	23	0	0	0	0	12	23	0	0	0	0	0	0					2230000	5160000							2	2	0	0	FALSE	0	0	FALSE	1	2	TRUE	FALSE	0	0	FALSE	0	0	FALSE	0	0
2214	2646	KPRP	Q5T749	101.14	4	0	0	2	0	2	2	0	0	0	0	0	0			121000		169000	0							2	2	0	0	FALSE	1	0	TRUE	1	1	TRUE	TRUE	0	0	FALSE	0	0	FALSE	0	0
648	4651	EEF1B2	C9JZW3	100.94	12	12	12	12	12	12	12	12	12	12	12	12	0	1080000	1230000	352000	214000	1300000	948000	731000	849000	439000	474000	167000		1	1	1	1	TRUE	1	1	TRUE	1	1	TRUE	TRUE	1	1	TRUE	1	1	TRUE	1	0
2887	4386	RPL29	P47914	100.79	9	0	0	0	0	9	9	0	0	0	0	0	0					284000	363000							1	1	0	0	FALSE	0	0	FALSE	1	1	TRUE	FALSE	0	0	FALSE	0	0	FALSE	0	0
1471	1618	RPLP2	P05387	100.59	39	10	39	0	0	0	0	0	0	0	0	0	0	674000	883000											2	2	1	2	TRUE	0	0	FALSE	0	0	FALSE	FALSE	0	0	FALSE	0	0	FALSE	0	0
395	1533	C3	P01024	100.4	1	1	1	1	1	1	1	0	0	1	0	0	0	1000000	288000	2280000	2390000	1390000	1280000			336000				1	1	1	1	TRUE	3	3	TRUE	1	1	TRUE	TRUE	0	0	FALSE	1	0	TRUE	0	0
2166	1652	STX7	O15400	100.35	10	0	6	0	0	4	0	0	0	0	0	0	0		106000			0								2	2	0	1	TRUE	0	0	FALSE	1	0	TRUE	TRUE	0	0	FALSE	0	0	FALSE	0	0
1456	1603	IGHV3-33	A0A0J9YVT0	100.34	15	0	0	15	0	0	15	0	0	0	0	0	6			2160000			1760000						0	2	2	0	0	FALSE	2	0	TRUE	0	2	TRUE	TRUE	0	0	FALSE	0	0	FALSE	0	1
712	1986	SOD1	H7BYH4	100.31	24	24	24	0	24	24	24	24	24	0	0	24	0	502000	543000		162000	546000	567000	866000	429000			56000		1	1	1	1	TRUE	0	1	TRUE	1	1	TRUE	TRUE	1	1	TRUE	0	0	FALSE	1	0
1076	987	AP2M1	A0A087WY71	100.22	7	5	2	0	0	2	3	0	0	0	0	0	0	1960000	242000			251000	1190000							3	3	2	1	TRUE	0	0	FALSE	1	2	TRUE	TRUE	0	0	FALSE	0	0	FALSE	0	0
1064	1417	APOH	P02749	100.01	9	0	0	0	4	5	0	0	0	0	5	0	9				1100000	1520000					1010000		1490000	2	2	0	0	FALSE	0	1	TRUE	1	0	TRUE	TRUE	0	0	FALSE	0	1	TRUE	0	2
727	1222	IGKV4-1	P06312	100	26	13	0	26	7	0	6	0	0	7	7	7	7	275000		1380000	386000		180000			961000	1000000	1280000	420000	3	3	2	0	TRUE	3	1	TRUE	0	1	TRUE	TRUE	0	0	FALSE	1	1	TRUE	1	1
867	1600	CDC42	P60953	100	11	5	5	5	5	6	5	0	5	0	5	0	0	404000	402000	183000	79000	188000	233000		0					2	2	1	1	TRUE	1	1	TRUE	1	1	TRUE	TRUE	0	1	TRUE	0	1	TRUE	0	0
856	1404	NAP1L4	A8MXH2	99.63	18	11	11	7	0	0	0	7	7	0	7	0	0	173000	283000	383000				541000	706000		766000			2	2	1	1	TRUE	1	0	TRUE	0	0	FALSE	TRUE	1	1	TRUE	0	1	TRUE	0	0
1253	2604	CHID1	E9PI70	99.03	20	0	0	0	0	0	10	10	10	10	10	10	0						52600	272000	252000	134000	139000	226000		2	2	0	0	FALSE	0	0	FALSE	0	1	TRUE	FALSE	1	1	TRUE	1	1	TRUE	1	0
379	1318	EIF4A1	P60842	98.5	5	0	0	0	0	0	0	5	0	0	0	0	0							220000						2	2	0	0	FALSE	0	0	FALSE	0	0	FALSE	FALSE	2	0	TRUE	0	0	FALSE	0	0
1179	1053	EHD1	A0A024R571	98.36	7	0	3	0	0	2	5	3	0	0	0	0	0		568000			99400	788000	221000						3	3	0	1	TRUE	0	0	FALSE	1	2	TRUE	TRUE	1	0	TRUE	0	0	FALSE	0	0
1721	1400	HP1BP3	Q5SSJ5	97.9	4	0	0	0	0	4	0	0	0	0	0	0	0					346000								2	2	0	0	FALSE	0	0	FALSE	2	0	TRUE	FALSE	0	0	FALSE	0	0	FALSE	0	0
2040	1866	MVB12B	Q9H7P6	97.86	8	8	0	0	0	8	0	0	0	0	0	0	0	531000				226000								1	1	1	0	TRUE	0	0	FALSE	1	0	TRUE	TRUE	0	0	FALSE	0	0	FALSE	0	0
385	1118	FTH1	P02794	97.61	21	11	11	11	11	11	21	4	4	4	4	0	0	633000	455000	846000	642000	617000	929000	167000	106000	182000	72100			3	3	2	2	TRUE	2	3	TRUE	2	3	TRUE	TRUE	1	1	TRUE	1	1	TRUE	0	0
1234	1462	SPARC	E5RK62	97.45	9	0	9	0	0	0	0	0	0	0	0	0	0		565000											1	1	0	1	TRUE	0	0	FALSE	0	0	FALSE	FALSE	0	0	FALSE	0	0	FALSE	0	0
1759	1803	SPP1	P10451	96.63	7	7	3	3	0	0	0	0	0	0	0	0	0	979000	400000	472000										2	2	2	1	TRUE	1	0	TRUE	0	0	FALSE	TRUE	0	0	FALSE	0	0	FALSE	0	0
1414	1254	SLIT1	Q5T0V0	96.22	1	0	1	0	0	0	0	0	0	0	0	0	0		0											2	1	1	1	TRUE	0	0	FALSE	0	0	FALSE	FALSE	0	0	FALSE	0	0	FALSE	0	0
1090	2619	RAP1A	A0A075B6Q0	95.94	17	17	9	0	0	9	9	9	9	0	0	0	0	461000	104000			728000	990000	0						2	2	2	1	TRUE	0	0	FALSE	1	1	TRUE	TRUE	1	1	TRUE	0	0	FALSE	0	0
1608	1573	HSPA4L	D6RJ96	95.64	7	0	0	0	0	4	3	0	4	0	0	0	0					253000			1270000					2	1	0	0	FALSE	0	0	FALSE	1	1	TRUE	FALSE	0	1	TRUE	0	0	FALSE	0	0
551	1472	GNA13	Q14344	95.59	7	3	7	3	3	3	3	3	3	3	3	3	3		104000											2	1	1	2	TRUE	1	1	TRUE	1	1	TRUE	TRUE	1	1	TRUE	1	1	TRUE	1	1
964	2655	CD63	F8VNT9	94.93	14	8	8	8	8	0	8	0	0	0	14	0	0	2610000	1050000	1270000	1240000		1760000				1240000			2	2	2	1	TRUE	1	1	TRUE	0	1	TRUE	TRUE	0	0	FALSE	0	2	TRUE	0	0
900	1493	PLOD3	O60568	94.73	2	2	2	2	0	2	0	0	0	0	2	0	0	182000	1370000	217000		567000					102000			1	1	1	1	TRUE	1	0	TRUE	1	0	TRUE	TRUE	0	0	FALSE	0	1	TRUE	0	0
2123	1546	PCBP1	Q15365	94.66	8	0	3	0	0	0	4	3	0	0	0	0	0						185000							2	1	0	1	TRUE	0	0	FALSE	0	1	TRUE	TRUE	1	0	TRUE	0	0	FALSE	0	0
675	1525	COL4A3	Q01955	94.58	1	1	0	0	0	1	1	1	1	0	1	0	1	3520000				1880000	171000		0					1	1	1	0	TRUE	0	0	FALSE	1	1	TRUE	TRUE	1	1	TRUE	0	1	TRUE	0	1
2986	2725	ASNA1	A0A087WXS7	94.47	9	0	0	0	0	9	0	0	0	0	0	0	0					212000								2	2	0	0	FALSE	0	0	FALSE	2	0	TRUE	FALSE	0	0	FALSE	0	0	FALSE	0	0
1195	1383	ATP6V1A	P38606	94.26	5	0	2	0	0	0	0	3	3	0	0	2	0		412000					175000	394000			100000		2	2	0	1	TRUE	0	0	FALSE	0	0	FALSE	FALSE	1	1	TRUE	0	0	FALSE	1	0
1087	2932	NAP1L1	H0YH88	93.99	6	6	0	0	0	6	6	6	6	0	6	0	0	2860000				1090000	1290000	1170000	1320000		1160000			1	1	1	0	TRUE	0	0	FALSE	1	1	TRUE	TRUE	1	1	TRUE	0	1	TRUE	0	0
924	1290	STXBP3	O00186	93.88	3	0	2	0	0	0	2	0	0	0	0	0	0		214000				260000							2	2	0	1	TRUE	0	0	FALSE	0	1	TRUE	TRUE	0	0	FALSE	0	0	FALSE	0	0
1059	1848	SLC44A1	Q8WWI5	93.8	2	2	2	0	0	2	2	0	0	0	0	0	0	1370000	1240000			958000	977000							1	1	1	1	TRUE	0	0	FALSE	1	1	TRUE	TRUE	0	0	FALSE	0	0	FALSE	0	0
937	1542	UBE2L3	P68036	93.79	21	21	21	0	0	12	12	0	0	0	0	0	0	974000	888000			154000	154000							2	2	2	2	TRUE	0	0	FALSE	1	1	TRUE	TRUE	0	0	FALSE	0	0	FALSE	0	0
2670	1808	ERP29	P30040	93.78	10	0	0	0	0	10	0	0	0	0	0	0	0					899000								2	2	0	0	FALSE	0	0	FALSE	2	0	TRUE	FALSE	0	0	FALSE	0	0	FALSE	0	0
2871	1741	WARS	P23381	93.71	8	0	0	0	0	3	0	0	0	0	5	0	0					434000					109000			2	2	0	0	FALSE	0	0	FALSE	1	0	TRUE	FALSE	0	0	FALSE	0	1	TRUE	0	0
1057	1479	HDGF	P51858	93.71	14	14	0	0	0	0	0	0	7	7	7	0	0	1600000							973000	499000	529000			2	2	2	0	TRUE	0	0	FALSE	0	0	FALSE	FALSE	0	1	TRUE	1	1	TRUE	0	0
730	1468	DSP	P15924	93.67	1	0	0	0	0	1	0	0	0	0	0	0	0					129000								1	1	0	0	FALSE	0	0	FALSE	1	0	TRUE	FALSE	0	0	FALSE	0	0	FALSE	0	0
1159	1810	ANXA7	P20073	93.31	3	3	0	3	0	3	0	0	0	0	0	0	0	338000		140000		341000								1	1	1	0	TRUE	1	0	TRUE	1	0	TRUE	TRUE	0	0	FALSE	0	0	FALSE	0	0
639	1587	PSMB4	P28070	93.09	7	3	7	7	4	3	4	3	3	0	0	0	0	780000	617000	354000	58300	219000	96000	216000	188000					2	2	1	2	TRUE	2	1	TRUE	1	1	TRUE	TRUE	1	1	TRUE	0	0	FALSE	0	0
821	1317	RPL5	P46777	93.03	8	6	0	0	0	8	0	0	6	0	6	0	0	179000				503000			326000		247000			2	2	1	0	TRUE	0	0	FALSE	2	0	TRUE	TRUE	0	1	TRUE	0	1	TRUE	0	0
1907	1391	NACA	E9PAV3	92.94	1	0	0	0	0	1	1	0	0	0	0	0	0					176000	256000							2	2	0	0	FALSE	0	0	FALSE	1	1	TRUE	FALSE	0	0	FALSE	0	0	FALSE	0	0
1089	1679	SRSF7	C9JAB2	92.85	9	0	0	0	0	0	9	0	0	0	0	0	0						0							2	1	0	0	FALSE	0	0	FALSE	0	2	TRUE	FALSE	0	0	FALSE	0	0	FALSE	0	0
358	2712	INS	A6XGL2	92.68	29	29	29	7	7	7	29	29	7	7	29	29	0	123000000	94100000	106000000	78800000	54000000	76400000	44000000	24600000	34100000	31500000	26800000		2	2	3	2	TRUE	1	1	TRUE	1	2	TRUE	TRUE	2	1	TRUE	1	2	TRUE	2	0
1434	1676	XRCC5	P13010	92.61	3	0	3	0	0	0	0	0	2	2	0	0	0		455000						118000	130000				2	2	0	2	TRUE	0	0	FALSE	0	0	FALSE	FALSE	0	1	TRUE	1	0	TRUE	0	0
972	1494	TPR	P12270	92.59	1	0	0	0	0	1	0	0	0	0	0	0	0					78300								1	1	0	0	FALSE	0	0	FALSE	1	0	TRUE	FALSE	0	0	FALSE	0	0	FALSE	0	0
2068	2152	PPP1R14A	K7EJB8	92.52	9	0	0	9	9	9	0	0	0	0	0	0	0			354000	261000	0								1	1	0	0	FALSE	1	1	TRUE	1	0	TRUE	TRUE	0	0	FALSE	0	0	FALSE	0	0
955	3697	SRSF3	A0A087X2D0	92.43	22	22	22	0	0	22	22	22	22	0	0	0	0	2550000	2200000			2520000	3330000	1810000	1940000					2	1	1	1	TRUE	0	0	FALSE	1	2	TRUE	TRUE	1	1	TRUE	0	0	FALSE	0	0
1457	3301	IGHV1-46	P01743	92.33	9	0	0	9	9	9	9	0	0	0	0	0	0			709000	248000	228000	127000							1	1	0	0	FALSE	1	1	TRUE	1	1	TRUE	TRUE	0	0	FALSE	0	0	FALSE	0	0
744	1663	HNRNPU	A0A1W2PP35	92.28	2	2	2	0	0	2	2	0	0	0	0	0	0	1670000	1350000			382000	205000							1	1	1	1	TRUE	0	0	FALSE	1	1	TRUE	TRUE	0	0	FALSE	0	0	FALSE	0	0
1013	1615	STIP1	P31948	92.27	2	0	2	2	0	2	2	2	0	0	0	0	0		412000	499000		365000	167000	1230000						1	1	0	1	TRUE	1	0	TRUE	1	1	TRUE	TRUE	1	0	TRUE	0	0	FALSE	0	0
2198	1675	RUVBL1	Q9Y265	92.25	7	0	0	0	0	2	0	0	5	0	0	0	0					0			181000					2	2	0	0	FALSE	0	0	FALSE	1	0	TRUE	FALSE	0	1	TRUE	0	0	FALSE	0	0
1771	2614	CAMK2D	D6R938	92.09	6	0	4	0	0	6	4	0	0	0	0	0	0		0			743000	147000							2	2	0	1	TRUE	0	0	FALSE	2	1	TRUE	TRUE	0	0	FALSE	0	0	FALSE	0	0
2671	2244	CORO1C	B4E3S0	90.7	3	0	0	0	0	0	3	0	0	0	0	0	0						131000							1	1	0	0	FALSE	0	0	FALSE	0	1	TRUE	FALSE	0	0	FALSE	0	0	FALSE	0	0
2215	2767	DSTN	P60981	90.69	12	8	0	8	0	0	4	0	0	0	0	0	0	178000		138000										2	1	1	0	TRUE	1	0	TRUE	0	1	TRUE	TRUE	0	0	FALSE	0	0	FALSE	0	0
2200	1959	PRCP	P42785	90.56	5	3	0	0	0	0	3	0	2	0	0	0	0	139000					372000		279000					2	2	1	0	TRUE	0	0	FALSE	0	1	TRUE	TRUE	0	1	TRUE	0	0	FALSE	0	0
1073	1079	MAPK1	P28482	90.39	9	2	5	2	0	2	0	4	4	0	0	0	0		43600					180000	138000					3	2	1	2	TRUE	1	0	TRUE	1	0	TRUE	TRUE	1	1	TRUE	0	0	FALSE	0	0
1762	2837	S100B	A8MRB1	90.33	16	0	0	0	16	16	16	0	0	0	0	0	0				376000	598000	633000							1	1	0	0	FALSE	0	1	TRUE	1	1	TRUE	TRUE	0	0	FALSE	0	0	FALSE	0	0
2167	1857	GFRA1	P56159	90.09	4	0	0	0	0	0	0	0	3	1	3	0	0								0	140000	167000			2	2	0	0	FALSE	0	0	FALSE	0	0	FALSE	FALSE	0	1	TRUE	1	1	TRUE	0	0
825	1359	SCRIB	A0A0G2JMS7	89.88	2	0	2	0	0	1	1	0	0	0	0	0	0		783000			544000	436000							2	2	0	2	TRUE	0	0	FALSE	1	1	TRUE	TRUE	0	0	FALSE	0	0	FALSE	0	0
388	3836	IGHV3OR16-9	A0A0B4J2B5	89.56	19	19	19	19	19	19	0	19	19	19	19	19	19	984000	1690000	4480000		1740000		2890000	1980000	2740000	3540000	3450000	3380000	1	1	2	2	TRUE	2	1	TRUE	1	0	TRUE	TRUE	2	2	TRUE	2	2	TRUE	2	2
2870	1717	CBX1	B5MD17	89.1	16	0	7	0	0	0	0	10	0	0	0	0	0		474000					421000						2	2	0	1	TRUE	0	0	FALSE	0	0	FALSE	FALSE	1	0	TRUE	0	0	FALSE	0	0
2811	1771	XRCC6	P12956	88.74	2	0	0	0	0	2	0	0	0	0	0	0	0					166000								1	1	0	0	FALSE	0	0	FALSE	1	0	TRUE	FALSE	0	0	FALSE	0	0	FALSE	0	0
1256	2668	ALDH7A1	A0A1B0GTG2	88.58	5	0	5	2	0	3	2	0	0	0	0	0	0		156000	120000		58200	332000							2	2	0	2	TRUE	1	0	TRUE	1	1	TRUE	TRUE	0	0	FALSE	0	0	FALSE	0	0
2067	1833	NSG2	Q9Y328	88.48	18	18	11	0	0	0	0	0	0	0	0	0	0	209000	99800											2	2	2	1	TRUE	0	0	FALSE	0	0	FALSE	FALSE	0	0	FALSE	0	0	FALSE	0	0
2873	1855	PFKM	P08237	88.47	2	0	0	0	0	1	1	0	0	0	0	0	0					105000	45600							2	2	0	0	FALSE	0	0	FALSE	1	1	TRUE	FALSE	0	0	FALSE	0	0	FALSE	0	0
1755	3392	JCHAIN	D6RD17	88.43	6	0	0	6	0	0	6	0	0	0	0	0	0			414000			453000							1	1	0	0	FALSE	1	0	TRUE	0	1	TRUE	TRUE	0	0	FALSE	0	0	FALSE	0	0
1236	3776	IGHV1-18	A0A0C4DH31	87.82	9	0	0	9	9	9	0	0	0	0	0	9	0			857000		450000						0		1	1	0	0	FALSE	1	1	TRUE	1	0	TRUE	TRUE	0	0	FALSE	0	0	FALSE	1	0
899	1411	FBLN1	B1AHL2	87.68	4	0	2	2	0	2	0	0	0	0	0	1	0		35100	181000		112000								2	1	0	1	TRUE	1	0	TRUE	1	0	TRUE	TRUE	0	0	FALSE	0	0	FALSE	1	0
702	1549	HNRNPC	B2R5W2	87.54	6	3	3	2	2	3	3	3	3	0	3	0	0	1720000	2850000	220000	315000	879000	1890000	661000	437000		231000			2	2	1	1	TRUE	1	1	TRUE	1	1	TRUE	TRUE	1	1	TRUE	0	1	TRUE	0	0
787	3775	HMGN2	P05204	87.21	17	17	0	0	17	17	17	17	17	0	0	0	0	808000			134000	1600000	2500000		0					1	1	2	0	TRUE	0	1	TRUE	2	2	TRUE	TRUE	1	1	TRUE	0	0	FALSE	0	0
320	1579	SORD	Q00796	86.81	8	2	0	0	0	6	6	6	0	6	6	0	0	0				180000	262000	80700		180000	0			2	2	1	0	TRUE	0	0	FALSE	1	1	TRUE	TRUE	1	0	TRUE	1	1	TRUE	0	0
958	2324	IGKV1D-33	P01593	86.61	14	0	0	14	14	0	0	14	14	0	14	14	14			419000	292000			59700	91300		186000	137000	307000	1	1	0	0	FALSE	1	1	TRUE	0	0	FALSE	FALSE	1	1	TRUE	0	1	TRUE	1	1
1246	1529	SNRNP70	P08621	86.52	3	3	0	0	0	3	0	0	0	0	0	0	0	222000				744000								1	1	1	0	TRUE	0	0	FALSE	1	0	TRUE	TRUE	0	0	FALSE	0	0	FALSE	0	0
1191	1394	SHROOM3	Q8TF72	86.09	0	0	0	0	0	0	0	0	0	0	0	0	0	424000		533000		374000								1	1	1	0	TRUE	1	0	TRUE	1	0	TRUE	TRUE	0	0	FALSE	0	0	FALSE	0	0
2920	2740	EFNB1	P98172	85.83	5	0	0	0	0	5	5	0	0	0	0	0	0					195000	194000							1	1	0	0	FALSE	0	0	FALSE	1	1	TRUE	FALSE	0	0	FALSE	0	0	FALSE	0	0
1772	2659	RAP1GDS1	P52306	85.71	3	3	2	2	0	0	0	0	0	0	0	0	0	195000	93600	0										2	2	2	1	TRUE	1	0	TRUE	0	0	FALSE	TRUE	0	0	FALSE	0	0	FALSE	0	0
1871	1787	DPYD	Q12882	85.67	2	0	0	0	0	0	2	0	0	0	0	0	0						26000							1	1	0	0	FALSE	0	0	FALSE	0	1	TRUE	FALSE	0	0	FALSE	0	0	FALSE	0	0
1760	2651	RAB5B	F8VUA5	85.35	26	0	10	0	0	0	10	0	0	17	0	0	0									132000				2	1	0	1	TRUE	0	0	FALSE	0	1	TRUE	TRUE	0	0	FALSE	1	0	TRUE	0	0
2125	4162	SFRP4	C9JMJ2	85.34	9	9	0	0	0	9	9	0	0	0	0	0	0	198000				149000	292000							1	1	1	0	TRUE	0	0	FALSE	1	1	TRUE	TRUE	0	0	FALSE	0	0	FALSE	0	0
1083	1242	PI15	O43692	85.28	16	0	5	3	3	0	12	0	0	0	0	0	0		340000	215000	0		591000							3	3	0	1	TRUE	1	1	TRUE	0	2	TRUE	TRUE	0	0	FALSE	0	0	FALSE	0	0
1751	1792	DBN1	D6R9W4	85.02	8	8	3	0	0	3	0	0	0	0	0	0	0	238000	315000			304000								2	2	2	1	TRUE	0	0	FALSE	1	0	TRUE	TRUE	0	0	FALSE	0	0	FALSE	0	0
909	2432	PEA15	Q15121	85.02	15	15	15	15	0	15	15	15	0	0	0	0	0	2290000	2110000	962000		2030000	1910000	1280000						1	1	1	1	TRUE	1	0	TRUE	1	1	TRUE	TRUE	1	0	TRUE	0	0	FALSE	0	0
1989	1724	IPO5	H0Y8C6	84.4	2	2	0	0	0	2	1	0	0	0	0	0	0	556000				395000	83300							2	2	1	0	TRUE	0	0	FALSE	1	1	TRUE	TRUE	0	0	FALSE	0	0	FALSE	0	0
954	3693	ENOPH1	A0A0C4DGY8	84.06	8	8	8	0	0	8	8	8	8	8	8	0	0	400000	234000			347000	399000	185000	221000	64200	0			1	1	1	1	TRUE	0	0	FALSE	1	1	TRUE	TRUE	1	1	TRUE	1	1	TRUE	0	0
1737	2786	SEPT11	H0Y9G8	83.87	21	0	0	0	0	15	15	6	0	0	0	0	0							517000						2	1	0	0	FALSE	0	0	FALSE	1	1	TRUE	FALSE	1	0	TRUE	0	0	FALSE	0	0
1448	3826	RAB2A	H7C125	83.7	13	0	0	0	13	0	13	13	13	0	0	0	0				0		622000	238000	95900					1	1	0	0	FALSE	0	1	TRUE	0	1	TRUE	TRUE	1	1	TRUE	0	0	FALSE	0	0
2124	1766	SLC44A2	Q8IWA5	83.59	2	0	0	0	0	2	2	0	0	0	0	0	0						0							1	1	0	0	FALSE	0	0	FALSE	1	1	TRUE	FALSE	0	0	FALSE	0	0	FALSE	0	0
1228	2468	UGDH	O60701	83.56	3	0	3	3	0	3	3	0	0	0	3	3	0		338000	448000		705000	581000				165000	47500		1	1	0	1	TRUE	1	0	TRUE	1	1	TRUE	TRUE	0	0	FALSE	0	1	TRUE	1	0
4574	4664	IGLV3-9	A0A075B6K5	83.48	14	0	0	0	0	14	0	0	0	0	0	0	0					970000								1	1	0	0	FALSE	0	0	FALSE	1	0	TRUE	FALSE	0	0	FALSE	0	0	FALSE	0	0
1773	3461	CLTB	P09497	83.48	4	0	0	0	0	4	4	0	0	0	0	0	0					123000	575000							1	1	0	0	FALSE	0	0	FALSE	1	1	TRUE	FALSE	0	0	FALSE	0	0	FALSE	0	0
1975	2057	ACSS3	A0A0B4J1R2	83.47	3	0	0	0	3	3	0	0	0	0	0	0	0				73100	106000								1	1	0	0	FALSE	0	1	TRUE	1	0	TRUE	TRUE	0	0	FALSE	0	0	FALSE	0	0
2087	1653	DCD	P81605	83.31	23	0	0	10	0	13	13	0	0	0	0	0	0			572000		603000	501000							2	2	0	0	FALSE	1	0	TRUE	1	1	TRUE	TRUE	0	0	FALSE	0	0	FALSE	0	0
716	1210	RPS25	P62851	82.98	22	7	15	0	0	0	0	7	15	0	0	0	0	150000	427000					133000	235000					3	3	1	2	TRUE	0	0	FALSE	0	0	FALSE	FALSE	1	2	TRUE	0	0	FALSE	0	0
1378	1435	TFRC	G3V0E5	82.84	2	0	2	2	0	0	2	0	0	0	0	0	0		142000	263000			448000							1	1	0	1	TRUE	1	0	TRUE	0	1	TRUE	TRUE	0	0	FALSE	0	0	FALSE	0	0
975	1332	NUMA1	A0A087WY61	82.62	1	0	0	0	0	0	0	1	0	0	0	0	0							98600						2	1	0	0	FALSE	0	0	FALSE	1	1	TRUE	FALSE	1	0	TRUE	0	0	FALSE	0	0
790	2683	IGLV3-10	A0A075B6K4	82.38	16	0	7	16	16	0	0	0	0	0	0	0	7			864000	644000								0	2	2	0	1	TRUE	2	2	TRUE	0	0	FALSE	TRUE	0	0	FALSE	0	0	FALSE	0	1
860	1490	ACADVL	P49748	82.06	3	0	1	1	1	1	3	1	0	0	1	0	0		302000	626000	394000	517000	716000	111000			97300			2	2	0	1	TRUE	1	1	TRUE	1	2	TRUE	TRUE	1	0	TRUE	0	1	TRUE	0	0
1249	3501	IGHV3OR16-12	A0A075B7B8	82	9	0	0	9	9	9	9	0	0	0	9	9	0			546000	703000	353000	1110000				513000	256000		1	1	0	0	FALSE	1	1	TRUE	1	1	TRUE	TRUE	0	0	FALSE	0	1	TRUE	1	0
1248	3398	SYT11	Q9BT88	81.94	3	3	3	3	0	3	3	0	0	0	0	0	0	713000	523000	293000		698000	701000							1	1	1	1	TRUE	1	0	TRUE	1	1	TRUE	TRUE	0	0	FALSE	0	0	FALSE	0	0
1761	2012	STX12	B1AJQ6	81.73	14	0	0	0	0	0	7	0	7	7	0	0	0						587000		563000	0				2	2	0	0	FALSE	0	0	FALSE	0	1	TRUE	FALSE	0	1	TRUE	1	0	TRUE	0	0
965	2672	PAFAH1B3	M0R389	81.46	18	0	13	5	5	5	13	5	0	5	5	0	0		338000	307000	314000	1000000	406000	601000		307000	341000			2	2	0	1	TRUE	1	1	TRUE	1	1	TRUE	TRUE	1	0	TRUE	1	1	TRUE	0	0
858	2973	SUB1	P53999	81.46	10	0	10	0	0	10	10	10	10	10	10	0	0		1360000			1750000	1630000	809000	821000	576000	491000			1	1	0	1	TRUE	0	0	FALSE	1	1	TRUE	TRUE	1	1	TRUE	1	1	TRUE	0	0
564	2717	IGKV1-5	P01602	81.44	15	0	5	5	5	15	15	5	5	5	5	5	5		409000	753000	549000	1640000	518000	0			903000			2	2	0	1	TRUE	1	1	TRUE	2	2	TRUE	TRUE	1	1	TRUE	1	1	TRUE	1	1
478	2018	CDK1	A0A024QZP7	80.87	6	6	3	0	3	3	3	0	0	0	0	0	0	10100000	6530000											2	1	2	1	TRUE	0	1	TRUE	2	1	TRUE	TRUE	0	0	FALSE	0	0	FALSE	0	0
2186	2073	PCMT1	A0A0A0MRJ6	80.5	6	0	6	0	0	0	6	0	0	0	0	0	0		104000				179000							1	1	0	1	TRUE	0	0	FALSE	0	1	TRUE	TRUE	0	0	FALSE	0	0	FALSE	0	0
960	2137	CD47	Q08722	80.49	6	6	6	0	0	3	2	0	0	0	0	0	0	1230000	916000			0	589000							2	2	2	2	TRUE	0	0	FALSE	1	1	TRUE	TRUE	0	0	FALSE	0	0	FALSE	0	0
2197	1289	SCUBE1	Q8IWY4	79.9	3	2	0	0	0	0	0	0	1	0	0	0	0	125000							374000					2	2	1	0	TRUE	0	0	FALSE	0	0	FALSE	FALSE	0	1	TRUE	0	0	FALSE	0	0
2760	2236	SCARB2	A0A1W2PPX5	79.36	3	0	0	0	0	3	0	0	0	0	0	0	0					1090000								1	1	0	0	FALSE	0	0	FALSE	1	0	TRUE	FALSE	0	0	FALSE	0	0	FALSE	0	0
2042	2267	VPS37B	F5H1F6	79.23	9	9	9	0	0	0	9	0	0	0	0	0	0	721000	1000000				651000							1	1	1	1	TRUE	0	0	FALSE	0	1	TRUE	TRUE	0	0	FALSE	0	0	FALSE	0	0
1725	2013	FKBP3	Q00688	79.23	5	0	0	0	0	0	0	0	5	0	0	0	0								0					1	1	0	0	FALSE	0	0	FALSE	0	0	FALSE	FALSE	0	1	TRUE	0	0	FALSE	0	0
1722	1429	ABI2	A0A0C4DG21	79	4	4	2	0	0	0	0	0	0	0	0	0	0	106000	70300											2	2	2	1	TRUE	0	0	FALSE	0	0	FALSE	FALSE	0	0	FALSE	0	0	FALSE	0	0
2881	3610	RPS23	D6R9I7	78.98	9	0	0	0	0	9	9	0	0	0	0	0	0					164000	262000							1	1	0	0	FALSE	0	0	FALSE	1	1	TRUE	FALSE	0	0	FALSE	0	0	FALSE	0	0
2917	2174	HINT1	D6RC06	78.85	32	32	0	0	0	0	0	0	0	0	0	0	0	480000												2	2	2	0	TRUE	0	0	FALSE	0	0	FALSE	FALSE	0	0	FALSE	0	0	FALSE	0	0
1084	1982	CLTA	P09496	78.66	6	6	3	0	3	3	3	3	0	0	0	0	0	1060000	513000		322000	424000	135000	0						2	2	2	1	TRUE	0	1	TRUE	1	1	TRUE	TRUE	1	0	TRUE	0	0	FALSE	0	0
1473	3856	HDGFRP3	A0A024R216	78.64	8	8	0	0	0	8	8	8	8	0	0	0	0	227000				1030000	316000	222000	525000					1	1	1	0	TRUE	0	0	FALSE	1	1	TRUE	TRUE	1	1	TRUE	0	0	FALSE	0	0
813	1619	MYH1	P12882	77.89	1	0	1	0	0	0	0	0	0	0	0	0	0		23000											2	1	1	2	TRUE	0	1	TRUE	0	0	FALSE	TRUE	0	0	FALSE	1	0	TRUE	1	1
386	2409	HMGA1	P17096	77.88	23	23	23	23	23	23	23	23	23	23	23	23	23	7160000	5840000	3170000	1790000	5700000	10100000	826000	2380000	2210000	1000000	802000	948000	1	1	2	2	TRUE	2	2	TRUE	1	2	TRUE	TRUE	1	2	TRUE	2	2	TRUE	1	1
1714	3140	FTL	P02792	77.76	9	0	0	0	0	9	0	0	9	9	9	0	0					256000			255000	315000	132000			1	1	0	0	FALSE	0	0	FALSE	1	0	TRUE	FALSE	0	1	TRUE	1	1	TRUE	0	0
1390	1591	ATP5B	P06576	77.68	4	4	4	0	0	4	4	0	0	0	0	0	0	142000	294000			852000	678000							1	1	1	1	TRUE	0	0	FALSE	1	1	TRUE	TRUE	0	0	FALSE	0	0	FALSE	0	0
1534	1729	PSIP1	O75475	77.27	3	3	0	0	0	0	0	0	0	0	0	0	0	214000												1	1	1	0	TRUE	0	0	FALSE	0	0	FALSE	FALSE	0	0	FALSE	0	0	FALSE	0	0
443	4677	LGALS1	F8WEI7	77.21	47	47	47	0	0	47	47	47	47	47	47	47	47	1310000	713000			1690000	846000	743000	1480000	449000	909000		250000	1	1	2	1	TRUE	0	0	FALSE	2	1	TRUE	TRUE	1	2	TRUE	2	2	TRUE	1	1
1435	3445	USP14	A6NJA2	77.06	2	2	2	0	0	2	2	0	0	0	0	0	0	173000	165000			232000	235000							1	1	1	1	TRUE	0	0	FALSE	1	1	TRUE	TRUE	0	0	FALSE	0	0	FALSE	0	0
2199	1705	SRSF1	J3KSR8	77.06	15	8	0	0	0	7	7	0	0	0	0	0	0	204000				348000	353000							2	2	1	0	TRUE	0	0	FALSE	1	1	TRUE	TRUE	0	0	FALSE	0	0	FALSE	0	0
1039	1927	ATP9A	O75110	76.85	1	1	1	1	1	1	1	0	0	0	0	0	0	343000	352000	214000	263000	374000	371000							1	1	1	1	TRUE	1	1	TRUE	1	1	TRUE	TRUE	0	0	FALSE	0	0	FALSE	0	0
1752	2026	IGFBP5	C9JXX4	76.59	11	6	6	5	5	0	0	0	0	0	0	0	0	206000	361000	0										2	2	1	1	TRUE	1	1	TRUE	0	0	FALSE	TRUE	0	0	FALSE	0	0	FALSE	0	0
1188	1512	RPL8	E9PKZ0	76.39	13	0	8	0	0	8	0	0	0	0	5	0	0		171000			125000					510000			2	2	0	1	TRUE	0	0	FALSE	1	0	TRUE	TRUE	0	0	FALSE	0	1	TRUE	0	0
3356	3556	TSPAN7	B4DDG0	76.12	6	0	0	0	0	6	0	0	0	0	0	0	0					296000								1	1	0	0	FALSE	0	0	FALSE	1	0	TRUE	FALSE	0	0	FALSE	0	0	FALSE	0	0
2148	1276	LSAMP	F5H5G1	76.01	6	0	0	0	0	0	0	4	2	0	0	0	0							0	0					2	2	0	0	FALSE	0	0	FALSE	0	0	FALSE	FALSE	1	1	TRUE	0	0	FALSE	0	0
2814	4742	SLC25A5	P05141	75.91	4	0	4	0	0	0	4	0	0	0	0	0	0		196000				363000							1	1	0	1	TRUE	0	0	FALSE	0	1	TRUE	TRUE	0	0	FALSE	0	0	FALSE	0	0
1756	4305	SUMO3	A8MU27	74.76	8	8	8	0	0	8	8	0	0	0	0	0	0	489000	713000				0							1	1	1	1	TRUE	0	0	FALSE	1	1	TRUE	TRUE	0	0	FALSE	0	0	FALSE	0	0
1765	4150	SHBG	A0A0C4DGN2	74.47	5	0	0	5	5	5	5	0	0	0	0	0	0			260000	428000	324000	359000							1	1	0	0	FALSE	1	1	TRUE	1	1	TRUE	TRUE	0	0	FALSE	0	0	FALSE	0	0
2171	3229	PHPT1	Q9NRX4	74	10	10	0	0	0	10	10	0	0	0	0	0	0	87100				153000	42900							1	1	1	0	TRUE	0	0	FALSE	1	1	TRUE	TRUE	0	0	FALSE	0	0	FALSE	0	0
2989	4768	IGHV3-13	P01766	73.95	9	0	0	9	0	0	9	0	0	0	0	0	0			130000			0							1	1	0	0	FALSE	1	0	TRUE	0	1	TRUE	TRUE	0	0	FALSE	0	0	FALSE	0	0
2524	1491	FLOT1	O75955	73.85	5	0	3	0	0	0	0	0	0	3	0	0	0		0											2	1	0	1	TRUE	0	0	FALSE	0	0	FALSE	FALSE	0	0	FALSE	1	0	TRUE	0	0
699	1691	ARHGDIA	J3KTF8	73.77	8	8	8	0	0	0	8	8	8	0	0	0	0	566000	452000				0	720000	1010000					1	1	1	2	TRUE	0	0	FALSE	0	1	TRUE	TRUE	1	1	TRUE	0	0	FALSE	0	0
520	1677	KIT	P10721	73.68	2	1	2	2	1	2	0	1	0	1	0	0	1		747000	360000	447000	271000				634000			0	2	1	1	2	TRUE	2	1	TRUE	2	0	TRUE	TRUE	1	0	TRUE	1	0	TRUE	0	1
1727	2343	CALB2	H3BN14	73.59	5	0	0	0	0	5	5	0	5	0	0	0	0					237000	115000		132000					1	1	0	0	FALSE	0	0	FALSE	1	1	TRUE	FALSE	0	1	TRUE	0	0	FALSE	0	0
1609	1649	FARP1	Q9Y4F1	73.32	1	0	0	0	0	0	0	1	0	0	0	0	0							0						1	1	0	0	FALSE	0	0	FALSE	0	0	FALSE	FALSE	1	0	TRUE	0	0	FALSE	0	0
1704	2503	PSMD11	O00231	73.03	3	3	3	0	0	0	0	0	0	3	0	0	0	142000	89400							40700				1	1	1	1	TRUE	0	0	FALSE	0	0	FALSE	FALSE	0	0	FALSE	1	0	TRUE	0	0
2955	3535	IGHV3-35	A0A0C4DH35	73.02	9	0	0	0	9	0	9	0	0	0	0	0	0				263000		129000							1	1	0	0	FALSE	0	1	TRUE	0	1	TRUE	TRUE	0	0	FALSE	0	0	FALSE	0	0
460	1909	MYO18B	A0A075B6F5	73	0	0	0	0	0	0	0	0	0	0	0	0	0	3440000	673000	1150000	565000			139000	333000	481000	959000	872000		1	1	1	1	TRUE	1	1	TRUE	0	0	FALSE	TRUE	1	1	TRUE	1	1	TRUE	1	0
2041	1999	SERINC1	Q9NRX5	72.62	4	0	4	0	0	0	0	0	4	4	0	0	0		137000						0	22000				1	1	0	1	TRUE	0	0	FALSE	0	0	FALSE	FALSE	0	1	TRUE	1	0	TRUE	0	0
2149	2127	RPL7A	Q5T8U3	72.25	8	0	8	0	0	0	0	0	0	0	0	0	0		138000											1	1	0	1	TRUE	0	0	FALSE	0	0	FALSE	FALSE	0	0	FALSE	0	0	FALSE	0	0
1257	2714	PSMB7	Q99436	71.89	7	0	0	7	4	0	0	0	4	0	0	0	3			344000	300000				161000				0	2	2	0	0	FALSE	2	1	TRUE	0	0	FALSE	FALSE	0	1	TRUE	0	0	FALSE	0	1
220	1406	BCOR	H7BYY2	71.42	1	1	1	1	0	1	1	0	0	0	0	1	0	4030000	4560000	3070000		3000000	2310000					4400000		1	1	1	1	TRUE	1	0	TRUE	1	1	TRUE	TRUE	0	0	FALSE	0	0	FALSE	1	0
1766	4748	PDCD6	A0A024QZ42	71.3	11	0	11	11	0	11	11	0	0	0	0	0	0		298000	103000		215000	559000							1	1	0	1	TRUE	1	0	TRUE	1	1	TRUE	TRUE	0	0	FALSE	0	0	FALSE	0	0
3682	2502	GLB1	E7EQ29	71.13	3	0	0	0	0	0	3	0	0	0	0	0	0						39900							1	1	0	0	FALSE	0	0	FALSE	0	1	TRUE	FALSE	0	0	FALSE	0	0	FALSE	0	0
2126	2350	IGHV3-49	A0A0A0MS15	71.04	8	0	0	8	8	8	0	0	0	0	0	0	0			258000	247000	170000								1	1	0	0	FALSE	1	1	TRUE	1	0	TRUE	TRUE	0	0	FALSE	0	0	FALSE	0	0
2201	1994	CD9	A6NNI4	70.97	6	0	6	0	0	6	0	0	0	0	0	0	0		217000			243000								1	1	0	1	TRUE	0	0	FALSE	1	0	TRUE	TRUE	0	0	FALSE	0	0	FALSE	0	0
392	1593	OBSCN	A6NGQ3	70.38	0	0	0	0	0	0	0	0	0	0	0	0	0						395000							1	1	0	0	FALSE	0	0	FALSE	0	1	TRUE	FALSE	0	0	FALSE	0	0	FALSE	0	0
4445	4798	CSNK2B	A0A0G2JM12	70.29	4	0	0	0	0	4	0	0	0	0	0	0	0					122000								1	1	0	0	FALSE	0	0	FALSE	1	0	TRUE	FALSE	0	0	FALSE	0	0	FALSE	0	0
2821	4428	SPRR2E	P22531	70.08	12	0	0	0	0	12	12	0	0	0	0	0	0					314000	462000							1	1	0	0	FALSE	0	0	FALSE	1	1	TRUE	FALSE	0	0	FALSE	0	0	FALSE	0	0
2457	1745	HMGN3	A0A087WZE9	70.01	12	0	0	0	0	12	0	0	0	0	0	0	0					430000								1	1	0	0	FALSE	0	0	FALSE	1	0	TRUE	FALSE	0	0	FALSE	0	0	FALSE	0	0
2170	3043	SLC1A4	P43007	69.98	2	0	0	0	0	0	0	0	2	2	2	0	0								292000	287000	349000			1	1	0	0	FALSE	0	0	FALSE	0	0	FALSE	FALSE	0	1	TRUE	1	1	TRUE	0	0
4302	4752	DKK3	E9PHY3	69.91	8	0	8	0	0	0	0	0	0	0	0	0	0		96800											1	1	0	1	TRUE	0	0	FALSE	0	0	FALSE	FALSE	0	0	FALSE	0	0	FALSE	0	0
1741	4745	ATP6V1G2-DDX39B	F2Z307	69.87	15	15	0	0	0	15	15	0	0	0	0	0	0	103000				461000	373000							1	1	1	0	TRUE	0	0	FALSE	1	1	TRUE	TRUE	0	0	FALSE	0	0	FALSE	0	0
2872	1778	SLC9A3R2	H3BN50	69.84	6	6	0	0	0	0	0	0	0	0	0	0	0	125000												1	1	1	0	TRUE	0	0	FALSE	0	0	FALSE	FALSE	0	0	FALSE	0	0	FALSE	0	0
1058	1763	IGSF3	O75054	69.52	1	1	0	0	0	0	0	0	0	0	0	0	0	255000												2	1	2	0	TRUE	0	0	FALSE	1	1	TRUE	TRUE	0	0	FALSE	0	0	FALSE	0	0
698	1576	L1CAM	P32004	68.86	1	0	1	0	1	1	1	0	0	0	0	0	0		113000		130000	159000	167000							1	1	0	1	TRUE	0	1	TRUE	1	1	TRUE	TRUE	0	0	FALSE	0	0	FALSE	0	0
1638	1623	DCC	E7EQM8	68.81	1	0	0	0	0	0	1	0	0	0	0	0	0						156000							1	1	0	0	FALSE	0	0	FALSE	0	1	TRUE	FALSE	0	0	FALSE	0	0	FALSE	0	0
2433	2757	F2	C9JV37	68.59	3	3	3	0	0	0	0	0	0	0	0	0	0	1230000	1120000											1	1	1	1	TRUE	0	0	FALSE	0	0	FALSE	FALSE	0	0	FALSE	0	0	FALSE	0	0
2958	4110	IPO9	Q96P70	68.4	2	2	0	0	0	0	2	0	0	0	0	0	0	147000					329000							1	1	1	0	TRUE	0	0	FALSE	0	1	TRUE	TRUE	0	0	FALSE	0	0	FALSE	0	0
1080	2364	SLC16A1	P53985	68.29	3	3	3	3	3	3	3	0	0	0	0	0	0	534000	494000	129000	176000	0	680000							1	1	1	1	TRUE	1	1	TRUE	1	1	TRUE	TRUE	0	0	FALSE	0	0	FALSE	0	0
2483	2020	TMEM132A	Q24JP5	68.25	2	0	0	0	0	0	0	0	0	0	2	0	0										0			1	1	0	0	FALSE	0	0	FALSE	0	0	FALSE	FALSE	0	0	FALSE	0	1	TRUE	0	0
2039	1824	GRB2	P62993	68.24	5	0	5	0	0	0	0	0	0	0	0	0	0		174000											1	1	0	1	TRUE	0	0	FALSE	0	0	FALSE	FALSE	0	0	FALSE	0	0	FALSE	0	0
2642	2111	CYB5R3	B1AHF3	68.01	12	0	0	0	0	12	0	0	0	0	0	0	0					5.43								1	1	0	0	FALSE	0	0	FALSE	1	0	TRUE	FALSE	0	0	FALSE	0	0	FALSE	0	0
2882	3711	NAPA	M0R0Y2	67.73	6	0	0	0	0	6	6	0	0	0	0	0	0					532000	623000							1	1	0	0	FALSE	0	0	FALSE	1	1	TRUE	FALSE	0	0	FALSE	0	0	FALSE	0	0
1227	2463	DECR2	A0A0J9YWI0	67.32	6	0	0	6	6	6	6	0	6	0	0	0	6			173000	234000		303000		131000				114000	1	1	0	0	FALSE	1	1	TRUE	1	1	TRUE	TRUE	0	1	TRUE	0	0	FALSE	0	1
2988	3384	EIF3J	O75822	67.1	5	5	0	0	0	0	0	0	0	0	0	0	0	124000												1	1	1	0	TRUE	0	0	FALSE	0	0	FALSE	FALSE	0	0	FALSE	0	0	FALSE	0	0
2021	2346	HSPB1	F8WE04	66.44	9	0	0	0	0	0	9	0	9	0	0	0	0						489000		335000					1	1	0	0	FALSE	0	0	FALSE	0	1	TRUE	FALSE	0	1	TRUE	0	0	FALSE	0	0
2918	2015	CKM	P06732	66.39	4	0	0	0	0	4	0	0	0	0	0	0	0					193000								2	1	0	0	FALSE	0	0	FALSE	2	0	TRUE	FALSE	0	0	FALSE	0	0	FALSE	0	0
426	4198	HIC2	Q96JB3	66.23	2	2	2	2	2	2	2	2	2	2	2	2	2	18500000	16100000	7990000	10300000	18500000	15600000	26200000	14200000	12700000	12000000	1680000	5780000	1	1	1	1	TRUE	1	1	TRUE	2	1	TRUE	TRUE	2	2	TRUE	2	2	TRUE	1	2
2375	1605	HK1	P19367	65.88	2	2	0	0	0	0	0	0	0	0	0	0	0	379000												1	1	1	0	TRUE	0	0	FALSE	0	0	FALSE	FALSE	0	0	FALSE	0	0	FALSE	0	0
1764	3354	VGF	O15240	65.56	2	0	0	0	0	0	2	0	0	0	0	0	0						597000							1	1	0	0	FALSE	0	0	FALSE	0	1	TRUE	FALSE	0	0	FALSE	0	0	FALSE	0	0
1112	2443	DNHD1	Q96M86	65.56	0	0	0	0	0	0	0	0	0	0	0	0	0					1320000								1	1	0	0	FALSE	0	0	FALSE	1	0	TRUE	FALSE	0	0	FALSE	0	0	FALSE	0	0
3894	3101	NEGR1	Q7Z3B1	65.41	4	0	0	0	0	0	4	0	0	0	0	0	0						567000							1	1	0	0	FALSE	0	0	FALSE	0	1	TRUE	FALSE	0	0	FALSE	0	0	FALSE	0	0
2987	2734	RPL7	A8MUD9	65.38	10	5	0	0	0	5	0	0	0	0	0	0	0	401000				357000								2	2	1	0	TRUE	0	0	FALSE	1	0	TRUE	TRUE	0	0	FALSE	0	0	FALSE	0	0
2643	2308	PBXIP1	Q96AQ6	65.35	2	2	0	0	0	0	0	2	0	0	0	0	0	531000						625000						1	1	1	0	TRUE	0	0	FALSE	0	0	FALSE	FALSE	1	0	TRUE	0	0	FALSE	0	0
2203	3388	IGHV5-51	A0A0C4DH38	65.12	6	0	0	0	0	0	6	0	0	0	0	0	0						123000							1	1	0	0	FALSE	0	0	FALSE	0	1	TRUE	FALSE	0	0	FALSE	0	0	FALSE	0	0
876	1765	KIF1A	F8W8V9	65.03	2	2	0	0	0	0	0	2	0	0	0	0	0	0												1	1	1	0	TRUE	0	0	FALSE	0	0	FALSE	FALSE	1	0	TRUE	0	0	FALSE	0	0
1735	2129	ALCAM	Q13740	64.98	5	0	0	0	0	5	0	0	0	5	0	0	0					1570000				475000				1	1	0	0	FALSE	0	0	FALSE	1	0	TRUE	FALSE	0	0	FALSE	1	0	TRUE	0	0
1743	4179	PIP	P12273	64.67	10	0	0	10	10	10	10	0	0	0	0	0	0			754000	604000	424000	334000							1	1	0	0	FALSE	1	1	TRUE	1	1	TRUE	TRUE	0	0	FALSE	0	0	FALSE	0	0
4575	4805	RAB23	Q9ULC3	64.21	7	0	0	0	0	7	0	0	0	0	0	0	0					161000								1	1	0	0	FALSE	0	0	FALSE	1	0	TRUE	FALSE	0	0	FALSE	0	0	FALSE	0	0
2768	4806	MTPN	C9JL85	64.17	33	0	0	0	0	33	0	33	0	0	0	0	0					177000		73400						1	1	0	0	FALSE	0	0	FALSE	1	0	TRUE	FALSE	1	0	TRUE	0	0	FALSE	0	0
2218	4813	SERPINB6	A0A024QZX5	63.86	4	0	0	0	0	0	0	4	4	0	4	0	0							205000	106000		26300			1	1	0	0	FALSE	0	0	FALSE	0	0	FALSE	FALSE	1	1	TRUE	0	1	TRUE	0	0
4442	4818	SAR1B	D6RAA2	63.56	11	0	0	0	0	11	0	0	0	0	0	0	0					128000								1	1	0	0	FALSE	0	0	FALSE	1	0	TRUE	FALSE	0	0	FALSE	0	0	FALSE	0	0
2187	2119	RPL4	P36578	63.52	3	0	0	0	0	3	0	0	0	0	0	0	0					454000								1	1	0	0	FALSE	0	0	FALSE	1	0	TRUE	FALSE	0	0	FALSE	0	0	FALSE	0	0
3684	4810	DYNC1LI2	B4E2E0	63.43	6	0	0	0	0	6	0	0	0	0	0	0	0					277000								1	1	0	0	FALSE	0	0	FALSE	1	0	TRUE	FALSE	0	0	FALSE	0	0	FALSE	0	0
2759	3686	GNS	F5H4C6	63.18	5	0	0	0	0	0	0	5	5	0	0	0	0							323000	356000					1	1	0	0	FALSE	0	0	FALSE	0	0	FALSE	FALSE	1	1	TRUE	0	0	FALSE	0	0
2718	1475	FBLN1	P23142	62.55	5	0	0	0	0	0	0	0	0	0	0	1	3												188000	2	1	0	0	FALSE	0	0	FALSE	0	0	FALSE	FALSE	0	0	FALSE	0	0	FALSE	1	1
3778	4829	ATP5F1A	K7EJP1	62.39	8	0	0	0	0	8	0	0	0	0	0	0	0					250000								1	1	0	0	FALSE	0	0	FALSE	1	0	TRUE	FALSE	0	0	FALSE	0	0	FALSE	0	0
2019	1562	SLIT2	A0A087WYV5	62.1	1	0	0	0	0	1	0	0	0	0	0	0	0					146000								2	1	1	0	TRUE	0	0	FALSE	1	0	TRUE	TRUE	0	0	FALSE	0	0	FALSE	0	0
2762	3414	PPP3CA	E7ETC2	62.09	3	0	0	0	3	0	3	0	0	0	0	0	0				0		195000							1	1	0	0	FALSE	0	1	TRUE	0	1	TRUE	TRUE	0	0	FALSE	0	0	FALSE	0	0
2155	3807	IGHV3-9	P01782	61.39	9	0	0	9	9	0	0	0	0	0	0	0	0			77400	122000									1	1	0	0	FALSE	1	1	TRUE	0	0	FALSE	FALSE	0	0	FALSE	0	0	FALSE	0	0
2572	1980	GANAB	F5H6X6	61.38	2	0	0	0	0	0	2	0	0	0	0	0	0						195000							1	1	0	0	FALSE	0	0	FALSE	0	1	TRUE	FALSE	0	0	FALSE	0	0	FALSE	0	0
2957	4308	ASL	F8W943	61.04	5	0	0	0	5	5	0	0	0	0	0	0	0				81900	114000								1	1	0	0	FALSE	0	1	TRUE	1	0	TRUE	TRUE	0	0	FALSE	0	0	FALSE	0	0
2991	4857	TMCO1	J3KS45	60.71	7	0	0	0	7	0	7	0	0	0	0	0	0				243000		434000							1	1	0	0	FALSE	0	1	TRUE	0	1	TRUE	TRUE	0	0	FALSE	0	0	FALSE	0	0
462	1696	GCN1	Q92616	60.5	0	0	0	0	0	0	0	0	0	0	0	0	0	6480000	5470000	3090000	3260000	5140000	5730000	759000	1440000	301000	825000	755000		1	1	1	1	TRUE	1	1	TRUE	1	1	TRUE	TRUE	1	1	TRUE	1	1	TRUE	1	0
2571	1662	CLSTN1	O94985	60.36	1	0	0	0	1	0	0	0	0	0	0	0	0				216000									1	1	0	0	FALSE	0	1	TRUE	0	0	FALSE	FALSE	0	0	FALSE	0	0	FALSE	0	0
2990	4848	SNRPE	P62304	60.11	12	0	0	0	12	0	12	0	0	0	0	0	0				268000		977000							1	1	0	0	FALSE	0	1	TRUE	0	1	TRUE	TRUE	0	0	FALSE	0	0	FALSE	0	0
1450	2841	TROVE2	P10155	59.86	2	0	2	0	0	0	0	2	2	2	2	0	0		433000					287000	145000	164000	137000			1	1	0	1	TRUE	0	0	FALSE	0	0	FALSE	FALSE	1	1	TRUE	1	1	TRUE	0	0
1728	3896	SNRPD1	J3QLI9	59.82	17	0	17	0	0	17	17	0	17	0	0	0	0		334000			228000	246000		149000					1	1	0	1	TRUE	0	0	FALSE	1	1	TRUE	TRUE	0	1	TRUE	0	0	FALSE	0	0
2202	2259	TBCA	E5RIW3	59.75	13	0	13	0	0	0	0	0	0	0	0	0	0		1030000											1	1	0	1	TRUE	0	0	FALSE	0	0	FALSE	FALSE	0	0	FALSE	0	0	FALSE	0	0
4576	4853	RPL27A	E9PJD9	59.65	12	0	0	0	0	0	0	0	12	0	0	0	0								198000					1	1	0	0	FALSE	0	0	FALSE	0	0	FALSE	FALSE	0	1	TRUE	0	0	FALSE	0	0
1415	2315	CHD6	Q8TD26	59.42	0	0	0	0	0	0	0	0	0	0	0	0	0			906000										1	1	0	0	FALSE	1	0	TRUE	0	0	FALSE	FALSE	0	0	FALSE	0	0	FALSE	0	0
1258	4896	RAP2A	P10114	59.03	5	5	5	5	0	5	5	5	0	0	0	0	0	266000	483000	59500		155000	203000	109000						1	1	1	1	TRUE	1	0	TRUE	1	1	TRUE	TRUE	1	0	TRUE	0	0	FALSE	0	0
2992	4869	ENPP2	E7EUF1	58.95	2	0	0	0	2	0	2	0	0	0	0	0	0				175000		159000							1	1	0	0	FALSE	0	1	TRUE	0	1	TRUE	TRUE	0	0	FALSE	0	0	FALSE	0	0
3590	2339	B3GAT1	Q9P2W7	58.9	3	0	0	3	0	0	0	0	0	0	0	0	0			119000										1	1	0	0	FALSE	1	0	TRUE	0	0	FALSE	FALSE	0	0	FALSE	0	0	FALSE	0	0
2396	1732	SEPT9	Q9UHD8	58.7	2	0	0	0	0	0	0	0	2	0	0	0	0								0					1	1	0	0	FALSE	0	0	FALSE	0	0	FALSE	FALSE	0	1	TRUE	0	0	FALSE	0	0
4439	3626	SRP68	Q9UHB9	58.47	2	0	0	0	0	2	0	0	0	0	0	0	0					165000								1	1	0	0	FALSE	0	0	FALSE	1	0	TRUE	FALSE	0	0	FALSE	0	0	FALSE	0	0
1487	4891	S100A11	P31949	58.35	9	9	0	0	0	9	9	9	9	0	0	0	0	303000				152000	178000	0	57600					1	1	1	0	TRUE	0	0	FALSE	1	1	TRUE	TRUE	1	1	TRUE	0	0	FALSE	0	0
3591	4416	LIN7A	H0YI92	57.95	12	0	0	0	0	0	0	0	12	0	0	0	0								0					1	1	0	0	FALSE	0	0	FALSE	0	0	FALSE	FALSE	0	1	TRUE	0	0	FALSE	0	0
3683	2462	CPNE1	A6PVH9	57.67	3	0	0	0	0	3	0	0	0	0	0	0	0					942000								1	1	0	0	FALSE	0	0	FALSE	1	0	TRUE	FALSE	0	0	FALSE	0	0	FALSE	0	0
2103	1692	PTPRZ1	P23471	57.65	0	0	0	0	0	0	0	0	0	0	0	0	0	94700												1	1	1	0	TRUE	0	0	FALSE	0	0	FALSE	FALSE	0	0	FALSE	0	0	FALSE	0	0
2876	2539	PTX3	P26022	57.55	3	3	0	0	0	0	3	0	0	0	0	0	0	77300					63900							1	1	1	0	TRUE	0	0	FALSE	0	1	TRUE	TRUE	0	0	FALSE	0	0	FALSE	0	0
2921	4196	NELL1	F5H6I3	57.3	1	0	0	0	0	0	0	0	0	1	1	0	0									164000	163000			1	1	0	0	FALSE	0	0	FALSE	0	0	FALSE	FALSE	0	0	FALSE	1	1	TRUE	0	0
2395	1744	CYFIP2	E7EVJ5	56.86	1	0	0	0	0	1	0	0	0	0	0	0	0					236000								1	1	0	0	FALSE	0	0	FALSE	1	0	TRUE	FALSE	0	0	FALSE	0	0	FALSE	0	0
1723	2157	VPS37D	C9JYT9	56.75	12	4	0	4	0	4	8	0	0	0	0	0	0						0							2	1	1	0	TRUE	1	0	TRUE	1	1	TRUE	TRUE	0	0	FALSE	0	0	FALSE	0	0
2879	3091	PALM	O75781	56.74	2	0	0	0	0	2	2	0	0	0	0	0	0					246000	205000							1	1	0	0	FALSE	0	0	FALSE	1	1	TRUE	FALSE	0	0	FALSE	0	0	FALSE	0	0
2204	3872	RCN1	Q15293	56.69	3	3	0	0	0	0	3	0	0	0	0	0	0	127000					131000							1	1	1	0	TRUE	0	0	FALSE	0	1	TRUE	TRUE	0	0	FALSE	0	0	FALSE	0	0
2916	1953	RPS6	P62753	56.65	8	0	3	0	0	0	5	0	0	0	0	0	0		0				0							2	2	0	1	TRUE	0	0	FALSE	0	1	TRUE	TRUE	0	0	FALSE	0	0	FALSE	0	0
1754	2828	IGHV5-10-1	A0A0J9YXX1	56.62	6	0	0	6	6	0	6	0	0	0	0	0	0			85800	0									1	1	0	0	FALSE	1	1	TRUE	0	1	TRUE	TRUE	0	0	FALSE	0	0	FALSE	0	0
2216	3032	NUTF2	H3BRV9	56.54	7	7	0	0	0	0	0	0	0	0	0	0	0	0												1	1	1	0	TRUE	0	0	FALSE	0	0	FALSE	FALSE	0	0	FALSE	0	0	FALSE	0	0
1021	1878	SEC16A	F1T0I1	56.48	1	0	0	0	0	0	0	1	0	0	0	0	0							0						1	1	0	0	FALSE	0	0	FALSE	0	0	FALSE	FALSE	1	0	TRUE	0	0	FALSE	0	0
1891	1954	DPYSL4	Q5T0Q6	56.29	4	0	0	4	0	4	0	0	0	0	0	0	0			162000		0								1	1	0	0	FALSE	1	0	TRUE	1	0	TRUE	TRUE	0	0	FALSE	0	0	FALSE	0	0
3506	2506	KHSRP	A0A087WTP3	55.69	2	0	0	0	0	2	0	0	0	0	0	0	0					81000								1	1	0	0	FALSE	0	0	FALSE	1	0	TRUE	FALSE	0	0	FALSE	0	0	FALSE	0	0
4440	3640	C1QL1	O75973	55.68	11	0	0	0	0	0	11	0	0	0	0	0	0						366000							1	1	0	0	FALSE	0	0	FALSE	0	1	TRUE	FALSE	0	0	FALSE	0	0	FALSE	0	0
2993	4893	ARPC3	C9JZD1	55.49	11	0	0	0	0	0	11	0	0	11	0	0	0						0			178000				1	1	0	0	FALSE	0	0	FALSE	0	1	TRUE	FALSE	0	0	FALSE	1	0	TRUE	0	0
956	3919	CYP2R1	Q6VVX0	55.39	1	1	0	1	1	1	1	0	0	0	0	0	0	2970000		614000	504000	9890000	380000							1	1	1	0	TRUE	1	1	TRUE	1	1	TRUE	TRUE	0	0	FALSE	0	0	FALSE	0	0
2418	1947	ADAMTS18	Q8TE60	55.1	1	0	0	1	0	0	0	0	0	0	0	0	0			425000										1	1	0	0	FALSE	1	0	TRUE	0	0	FALSE	FALSE	0	0	FALSE	0	0	FALSE	0	0
2526	2101	F5	A0A0A0MRJ7	55.08	1	0	0	1	0	0	0	0	0	0	0	0	0			227000										1	1	0	0	FALSE	1	0	TRUE	0	0	FALSE	FALSE	0	0	FALSE	0	0	FALSE	0	0
2105	2242	VAT1L	Q9HCJ6	55.07	3	0	0	0	3	3	0	0	0	0	0	0	0				0	149000								1	1	0	0	FALSE	0	1	TRUE	1	0	TRUE	TRUE	0	0	FALSE	0	0	FALSE	0	0
[truncated: 26 more columns]

## Sheet: All proteins
Supplement 4. Master Table of proteins in mTau and control exosomes.
Gene name	Accession	Description	-10lgP	Coverage (%) YFP1_1	Coverage (%) YFP1_2	Coverage (%) YFP2_1	Coverage (%) YFP2_2	Coverage (%) YFP3_1	Coverage (%) YFP3_2	Coverage (%) Tau1_1	Coverage (%) Tau1_2	Coverage (%) Tau2_1	Coverage (%) Tau2_2	Coverage (%) Tau3_1	Coverage (%) Tau3_2	#Unique	YFP1_1 Area	YFP1_2 Area	YFP2_1 Area	YFP2_2 Area	YFP3_1 Area	YFP3_2 Area	Tau1_1 Area	Tau1_2 Area	Tau2_1 Area	Tau2_2 Area	Tau3_1 Area	Tau3_2 Area	Ave YFP1 Area	Ave YFP2 Area	Ave YFP3 Area	Ave Tau1 Area	Ave Tau2 Area	Ave Tau3 Area	Ave log2 YFP1	Ave log2 YFP2	Ave log2 YFP3	Ave log2 Tau1	Ave log2 Tau2	Ave log2 Tau3	Ave log2 YFP	SD	Ave log2 Tau	SD
TF	P02787	Serotransferrin	482.13	66	69	71	72	68	71	64	63	62	65	66	65	64	1326698408	1071112376	4.55217e+08	5.70602e+08	6.0917e+08	583483691	7.36245e+08	9.68354e+08	817935393	6.18155e+08	7.11863e+08	5.83957e+08	1198905392	5.12909e+08	5.96327e+08	8.52299e+08	7.18045e+08		30.1508	28.9249	29.1512	29.6533	29.4054	29.2642	29.409	0.652336	29.4409	0.196984
AGRN	O00468	Agrin	446.39	33	32	17	19	24	21	12	9	15	17	12	10	66	-	-	-	-	-	-	-	-	-	-	-	-	-	-	-	-	-	-	-	-	-	-	-	-	-	-	-	-
TNC	P24821	Tenascin	428.84	23	26	19	19	25	28	20	22	19	24	20	16	4	-	-	-	-	-	-	-	-	-	-	-	-	-	-	-	-	-	-	-	-	-	-	-	-	-	-	-	-
TNC	J3QSU6	Tenascin	423.66	24	26	19	19	25	28	21	23	19	24	19	17	1	6.3973e+06	9.25474e+06	5.71467e+06	5.7315e+06	5.97017e+06	7.8589e+06	9.22094e+06	9.09891e+06	9.14235e+06	9.33008e+06	7.10338e+06	9.05807e+06	7.82602e+06	5.72308e+06	6.91454e+06	9.15992e+06	9.23622e+06	8.08072e+06	22.8754	22.4484	22.7076	23.1269	23.1388	22.9354	22.6771	0.215145	23.067	0.114131
HPX	P02790	Hemopexin	421.67	53	50	59	63	58	60	44	44	52	49	55	57	31	-	-	-	-	-	-	-	-	-	-	-	-	-	-	-	-	-	-	-	-	-	-	-	-	-	-	-	-
TNC	F5H7V9	Tenascin	412.11	24	24	19	19	25	28	20	21	19	24	20	17	1	-	-	-	-	-	-	-	-	-	-	-	-	-	-	-	-	-	-	-	-	-	-	-	-	-	-	-	-
COL12A1	D6RGG3	Collagen alpha-1(XII) chain	405.19	18	17	11	9	16	15	4	4	2	4	3	3	62	132764	231944	232393	146831	599572	697449	130879	138150	114284	134876	136518	135497	182354	189612	648510	134515	124580	136007	17.421	17.495	19.3027	17.0369	16.9218	17.0533	18.0729	1.06566	17.004	0.0716738
FLNA	P21333	Filamin-A	392.72	14	13	13	9	14	16	12	16	7	13	4	4	52	-	-	-	-	-	-	-	-	-	-	-	-	-	-	-	-	-	-	-	-	-	-	-	-	-	-	-	-
A2M	P01023	Alpha-2-macroglobulin	391.37	12	18	26	25	28	28	4	2	5	11	26	28	46	2.04132e+07	1.9883e+07	5.56955e+07	4.59473e+07	1.68262e+07	1.73322e+07	1.47305e+07	1.51623e+07	7.53651e+06	1.00013e+07	1.09484e+07	1.27513e+07	2.01481e+07	5.08214e+07	1.70792e+07	1.49464e+07	8.76891e+06	1.18499e+07	24.264	25.5923	24.0256	23.8331	23.0496	23.4942	24.6273	0.844157	23.459	0.392969
COL3A1	P02461	Collagen alpha-1(III) chain	374.41	27	21	15	19	21	22	6	7	2	5	3	3	32	1.99433e+07	1.72447e+07	1.23974e+07	1.9142e+07	1.09644e+07	1.01277e+07	3.20187e+07	2.46851e+07	2.46546e+07	3.02547e+07	4.94586e+07	2.35901e+07	1.8594e+07	1.57697e+07	1.05461e+07	2.83519e+07	2.74547e+07	3.65244e+07	24.1445	23.8769	23.3291	24.7448	24.703	25.0257	23.7835	0.415673	24.8245	0.175496
VIM	P08670	Vimentin	361.21	43	36	14	22	50	50	34	32	15	19	6	11	30	-	-	-	-	-	-	-	-	-	-	-	-	-	-	-	-	-	-	-	-	-	-	-	-	-	-	-	-
ALB	P02768	Serum albumin	355.89	41	38	54	42	44	44	21	27	33	35	33	35	8	2.5111e+06	3.98203e+06	1.69968e+06	2.6521e+06	2.49872e+06	2.40186e+06	2.45757e+06	2.32484e+06	1.78508e+06	3.69877e+06	4.95962e+06	5.9585e+06	3.24657e+06	2.17589e+06	2.45029e+06	2.3912e+06	2.74193e+06	5.45906e+06	21.5925	21.0178	21.2242	21.1887	21.2931	22.3742	21.2782	0.291127	21.6187	0.656353
FN1	P02751	Fibronectin	353.68	16	12	3	4	16	11	4	7	1	1	1	1	35	1.52907e+07	1.57128e+07	5.56753e+07	4.45374e+07	3.18972e+07	2.91258e+07	1.48739e+07	1.94025e+07	3.88646e+07	3.16567e+07	5.14747e+07	4.87408e+07	1.55017e+07	5.01064e+07	3.05115e+07	1.71382e+07	3.52606e+07	5.01078e+07	23.8858	25.5695	24.8614	24.018	25.064	25.578	24.7722	0.845398	24.8867	0.794966
COL4A2	P08572	Collagen alpha-2(IV) chain	348.71	12	14	12	15	17	14	2	3	1	4	4	2	22	4.21031e+07	3.10301e+07	1.8048e+07	1.55908e+07	3.36176e+07	4.86674e+07	1.04148e+07	2.04369e+07	9.72283e+06	1.28354e+07	8.69576e+06	3.17765e+06	3.65666e+07	1.68194e+07	4.11425e+07	1.54258e+07	1.12791e+07	5.9367e+06	25.1073	23.9998	25.2696	23.7984	23.4133	22.3257	24.7922	0.691062	23.1791	0.763762
CLTC	A0A087WVQ6	Clathrin heavy chain	345.58	14	13	7	6	17	17	14	16	13	14	6	4	28	-	-	-	-	-	-	-	-	-	-	-	-	-	-	-	-	-	-	-	-	-	-	-	-	-	-	-	-
ACTB	P60709	Actin cytoplasmic 1	345.17	63	61	54	56	68	66	66	59	64	53	47	22	1	4.25565e+08	3.17876e+08	5.63981e+08	3.91093e+08	5.46648e+08	5.41918e+08	6.16708e+08	411777810	490093895	5.53316e+08	4.04169e+08	1.71162e+08	3.71721e+08	4.77537e+08	5.44283e+08	5.14243e+08	5.21705e+08	2.87666e+08	28.4543	28.807	29.0198	28.9087	28.956	27.9706	28.7604	0.28558	28.6117	0.555767
ACTG1	P63261	Actin cytoplasmic 2	345.13	59	57	49	52	63	61	66	59	59	49	47	17	1	6.22523e+06	5.47667e+06	3.6219e+06	2.43041e+06	7.22529e+06	4.60068e+06	1.29063e+07	9.90023e+06	5.9038e+06	5.95953e+06	158530	1.64008e+06	5.85095e+06	3.02616e+06	5.91299e+06	1.14032e+07	5.93166e+06	899306	22.4773	21.5005	22.459	23.4303	22.5	18.9599	22.1456	0.558724	21.6301	2.35877
ANXA6	P08133	Annexin A6	342.22	40	36	7	10	33	32	32	33	23	16	9	7	14	-	-	-	-	-	-	-	-	-	-	-	-	-	-	-	-	-	-	-	-	-	-	-	-	-	-	-	-
TUBB2B	Q9BVA1	Tubulin beta-2B chain	332.51	61	64	53	47	61	59	52	65	43	51	33	16	1	-	-	-	-	-	-	-	-	-	-	-	-	-	-	-	-	-	-	-	-	-	-	-	-	-	-	-	-
TUBB2A	Q13885	Tubulin beta-2A chain	332.41	61	61	53	50	61	59	52	65	43	48	33	13	1	838837	766217	1.02379e+06	266876	233371	382779	127994	751146	113668	127104	129547	1.34093e+06	802527	645334	308075	439570	120386	735241	19.6127	18.9957	18.1892	18.2422	16.8751	18.669	18.9325	0.713849	17.9287	0.937138
ALB	D6RHD5	Serum albumin	332.19	40	46	56	43	46	49	25	32	35	36	36	39	2	-	-	-	-	-	-	-	-	-	-	-	-	-	-	-	-	-	-	-	-	-	-	-	-	-	-	-	-
SMOC1	Q9H4F8	SPARC-related modular calcium-binding protein 1	331.73	57	46	54	51	56	64	35	29	21	34	30	25	24	-	-	-	-	-	-	-	-	-	-	-	-	-	-	-	-	-	-	-	-	-	-	-	-	-	-	-	-
HSP90AA1	P07900	Heat shock protein HSP 90-alpha	331.46	21	26	25	19	29	22	27	31	24	26	5	3	18	-	-	-	-	-	-	-	-	-	-	-	-	-	-	-	-	-	-	-	-	-	-	-	-	-	-	-	-
CLU	P10909	Clusterin	329.88	35	38	43	39	45	40	29	24	22	28	27	33	25	2.38663e+07	2.07747e+07	6.77237e+06	3.03721e+06	4.25613e+07	4.51879e+07	3.23648e+07	3.75356e+07	1.09613e+07	1.17913e+07	9.11873e+06	1.53601e+07	2.23205e+07	4.90479e+06	4.38746e+07	3.49502e+07	1.13763e+07	1.22394e+07	24.4084	22.1128	25.3862	25.0548	23.4386	23.4965	23.9691	1.68036	23.9967	0.916878
APP	P05067	Amyloid-beta A4 protein	329.8	37	35	7	11	8	7	2	5	4	3	0	0	29	-	-	-	-	-	-	-	-	-	-	-	-	-	-	-	-	-	-	-	-	-	-	-	-	-	-	-	-
TUBB	P07437	Tubulin beta chain	328	53	53	43	41	58	56	58	45	36	50	37	18	3	2.40427e+06	2.30968e+06	1.81342e+06	2.74547e+06	3.43083e+06	4.50011e+06	118645	1.33669e+06	2.04017e+06	1.34897e+06	2.28285e+06	2.59197e+06	2.35697e+06	2.27944e+06	3.96547e+06	727665	1.69457e+06	2.43741e+06	21.1682	21.0895	21.9058	18.6033	20.6618	21.214	21.3878	0.450323	20.1597	1.3759
TUBB4B	P68371	Tubulin beta-4B chain	326.56	56	49	40	38	59	57	52	45	33	43	24	11	1	883727	662202	799668	126911	862565	852125	546308	468592	247637	347436	132930	128165	772965	463289	857345	507450	297536	130548	19.5451	18.2812	19.7095	18.9487	18.1621	16.994	19.1786	0.781469	18.0349	0.983532
COL1A2	A0A087WTA8	Collagen alpha-2(I) chain	324.02	14	13	19	21	23	23	4	2	2	1	8	6	22	1.30989e+07	1.37504e+07	7.45328e+06	7.1978e+06	1.29758e+07	1.45716e+07	2.05131e+07	2.29313e+07	1.15329e+07	1.51109e+07	9.66464e+06	7.3911e+06	1.34246e+07	7.32554e+06	1.37737e+07	2.17222e+07	1.33219e+07	8.52787e+06	23.678	22.8043	23.713	24.3704	23.6542	23.0108	23.3984	0.514825	23.6785	0.680129
COL1A1	P02452	Collagen alpha-1(I) chain	323.63	6	9	13	14	16	15	1	0	0	0	0	0	23	3.98227e+07	3.55195e+07	8.90956e+07	8.08202e+07	6.83566e+07	7.14637e+07	6.43015e+07	6.13652e+07	9.62876e+07	1.04322e+08	1.22801e+08	9.96185e+07	3.76711e+07	8.49579e+07	6.99101e+07	6.28333e+07	1.00305e+08	1.1121e+08	25.1646	26.3385	26.0586	25.9046	26.5787	26.7208	25.8539	0.613158	26.4014	0.436025
HSPA8	P11142	Heat shock cognate 71 kDa protein	323.52	32	34	19	21	32	30	22	24	17	15	13	12	13	3.7933e+06	4.15717e+06	3.12895e+06	2.21919e+06	4.11212e+06	3.86942e+06	8.9026e+06	1.0869e+07	6.34431e+06	7.4501e+06	1.92993e+06	1.54292e+06	3.97523e+06	2.67407e+06	3.99077e+06	9.8858e+06	6.8972e+06	1.73643e+06	21.9211	21.3294	21.9276	23.2298	22.7129	20.7187	21.726	0.343484	22.2205	1.326
HSP90AB1	P08238	Heat shock protein HSP 90-beta	322.76	22	18	23	12	35	27	20	29	12	16	2	2	10	-	-	-	-	-	-	-	-	-	-	-	-	-	-	-	-	-	-	-	-	-	-	-	-	-	-	-	-
LGALS3BP	Q08380	Galectin-3-binding protein	321.9	36	31	37	31	36	32	27	30	35	31	32	33	22	728337	784328	731871	421673	1.23931e+06	989521	1.05971e+06	2.20263e+06	366722	1.14158e+06	215799	128945	756333	576772	1.11442e+06	1.63117e+06	754151	172372	19.5277	19.0835	20.0787	20.543	19.3035	17.3479	19.5633	0.498577	19.0648	1.6109
HSPG2	P98160	Basement membrane-specific heparan sulfate proteoglycan core protein	321.46	7	6	0	0	7	6	2	2	1	1	0	0	29	3.96604e+06	6.1267e+06	5.88433e+06	6.03088e+06	2.60805e+06	4.90402e+06	1.45847e+07	1.40563e+07	1.12627e+07	1.38874e+07	3.09557e+06	2.89493e+06	5.04637e+06	5.9576e+06	3.75603e+06	1.43205e+07	1.25751e+07	2.99525e+06	22.233	22.5062	21.77	23.7713	23.5762	21.5134	22.1697	0.37213	22.9536	1.25107
NCAN	O14594	Neurocan core protein	319.48	16	18	10	13	12	13	11	6	7	12	5	4	21	2.00177e+07	2.02058e+07	2.11999e+07	25409843	2.45289e+07	2.83421e+07	2.99948e+06	4.69967e+06	3.59602e+06	4.04593e+06	4.18982e+06	7.27632e+06	2.01118e+07	2.33049e+07	2.64355e+07	3.84958e+06	3.82097e+06	5.73307e+06	24.2615	24.4682	24.6522	21.8402	21.863	22.3966	24.4607	0.195456	22.0333	0.314869
HP	P00738	Haptoglobin	317.18	41	26	53	57	44	48	23	18	34	34	31	28	3	8.11685e+06	12527914	8.20796e+06	6.67176e+06	2.61021e+06	2.73387e+06	742901	678684	3.05144e+06	1.82592e+06	2.2492e+06	2.50096e+06	1.03224e+07	7.43986e+06	2.67204e+06	710793	2.43868e+06	2.37508e+06	23.2656	22.8191	21.3491	19.4376	21.1706	21.1775	22.4779	1.00274	20.5952	1.00256
CFI	E7ETH0	Complement factor I	315.99	9	4	27	27	29	22	7	5	9	11	18	4	19	-	-	-	-	-	-	-	-	-	-	-	-	-	-	-	-	-	-	-	-	-	-	-	-	-	-	-	-
YFP	eYFP	eYFP Control	315.56	52	53	43	31	40	50	38	29	26	24	19	23	15	1.42696e+06	199732	509065	538010	635017	481105	1.96835e+06	1.46012e+06	2.23302e+06	1.88993e+06	823607	1.55279e+06	813345	523537	558061	1.71423e+06	2.06148e+06	1.1882e+06	19.0261	18.9974	19.0762	20.6931	20.9702	20.109	19.0332	0.0398962	20.5908	0.439632
YBX1	P67809	Nuclease-sensitive element-binding protein 1	313.32	47	30	0	0	37	27	10	9	5	5	0	0	2	-	-	-	-	-	-	-	-	-	-	-	-	-	-	-	-	-	-	-	-	-	-	-	-	-	-	-	-
TUBA1B	P68363	Tubulin alpha-1B chain	312.31	34	38	36	31	41	36	39	37	30	39	34	22	1	-	-	-	-	-	-	-	-	-	-	-	-	-	-	-	-	-	-	-	-	-	-	-	-	-	-	-	-
PKM	P14618	Pyruvate kinase PKM	310.68	46	30	22	19	45	40	31	40	26	33	11	10	3	727247	856963	124401	234542	524056	637326	420845	832349	131447	1.08874e+06	127930	130247	792105	179471	580691	626597	610094	129088	19.5905	17.3821	19.1405	19.1749	18.5292	16.9779	18.7044	1.16703	18.2273	1.12914
MARCKS	P29966	Myristoylated alanine-rich C-kinase substrate	310.57	47	66	47	56	66	39	38	66	33	43	27	20	13	3.64922e+06	2.02859e+06	1.58918e+06	1.34545e+06	2.75608e+06	2.74036e+06	3.31703e+06	3.95829e+06	2.11995e+06	2.23224e+06	444001	2.00502e+06	2.83891e+06	1.46731e+06	2.74822e+06	3.63766e+06	2.17609e+06	1.22451e+06	21.3756	20.4798	21.3901	21.789	21.0528	19.8477	21.0818	0.521442	20.8965	0.980025
TUBB4A	P04350	Tubulin beta-4A chain	308.51	41	45	31	29	46	44	48	33	24	35	18	9	1	2.28614e+06	2.39676e+06	5.53229e+06	4.97963e+06	4.1961e+06	3.23181e+06	135627	125593	4.86162e+06	5.00314e+06	7.21366e+06	5.89783e+06	2.34145e+06	5.25596e+06	3.71395e+06	130610	4.93238e+06	6.55575e+06	21.1586	22.3235	21.8123	16.9938	22.2337	22.637	21.7648	0.583928	20.6215	3.14813
THSD7A	A0A087WY08	Thrombospondin type-1 domain-containing protein 7A	302.85	18	16	5	2	10	13	2	3	2	0	0	0	26	-	-	-	-	-	-	-	-	-	-	-	-	-	-	-	-	-	-	-	-	-	-	-	-	-	-	-	-
ANXA2	P07355	Annexin A2	302.76	29	22	22	9	37	43	35	41	18	19	7	10	22	470999	204945	345450	107676	245678	779612	232598	536379	1.02431e+06	124958	130351	130863	337972	226563	512645	384489	574633	130607	18.2451	17.5572	18.7394	18.4302	18.4487	16.9949	18.1806	0.593724	17.9579	0.834061
DYNC1H1	Q14204	Cytoplasmic dynein 1 heavy chain 1	302.06	2	2	2	1	4	3	3	2	1	1	1	0	29	2.99736e+07	2.87463e+07	2.37237e+07	1.98504e+07	2.21285e+07	12066629	1.36799e+07	1.75588e+07	1.35514e+07	1.04858e+07	124493	2.07232e+06	2.93599e+07	2.17871e+07	1.70976e+07	1.56194e+07	1.20186e+07	1.09841e+06	24.807	24.3712	23.962	23.8856	23.5069	18.9543	24.3801	0.422603	22.1156	2.74435
GAPDH	P04406	Glyceraldehyde-3-phosphate dehydrogenase	297.56	36	56	39	32	42	61	47	43	40	28	10	8	16	-	-	-	-	-	-	-	-	-	-	-	-	-	-	-	-	-	-	-	-	-	-	-	-	-	-	-	-
IGHG1	A0A0A0MS08	Immunoglobulin heavy constant gamma 1 (Fragment)	294.43	32	35	41	37	33	41	47	34	47	40	45	36	7	-	-	-	-	-	-	-	-	-	-	-	-	-	-	-	-	-	-	-	-	-	-	-	-	-	-	-	-
Uncharacterized	B4E1Z4	cDNA FLJ55673 highly similar to Complement factor B (EC 3.4.21.47)	292.76	6	2	13	10	13	15	2	2	3	4	3	4	18	-	-	-	-	-	-	-	-	-	-	-	-	-	-	-	-	-	-	-	-	-	-	-	-	-	-	-	-
ITIH4	B7ZKJ8	ITIH4 protein	291.89	11	10	11	13	10	11	9	10	10	10	9	9	11	486255	392772	115838	117062	670722	547891	1.37645e+06	973561	508275	437782	135022	119681	439513	116450	609306	1.17501e+06	473028	127352	18.7373	16.8293	19.2094	20.1427	18.8476	16.9558	18.2587	1.26018	18.6487	1.60272
ATP1A2	B1AKY9	Sodium/potassium-transporting ATPase subunit alpha	290.54	14	14	7	5	12	14	4	5	7	8	2	4	7	-	-	-	-	-	-	-	-	-	-	-	-	-	-	-	-	-	-	-	-	-	-	-	-	-	-	-	-
APOE	P02649	Apolipoprotein E	288.84	29	23	38	30	52	48	0	0	12	25	21	25	19	580772	1.06042e+06	4.39643e+06	4.46001e+06	1.98632e+06	2.14599e+06	184488	190290	307889	911519	1.45824e+06	2.18463e+06	820595	4.42822e+06	2.06616e+06	187389	609704	1.82143e+06	19.5819	22.0783	20.9774	17.5155	19.015	20.7674	20.8792	1.25107	19.0993	1.62757
BASP1	P80723	Brain acid soluble protein 1	288.41	70	74	45	45	66	69	48	54	41	23	12	25	13	846567	1.11522e+06	1.22724e+06	1.60513e+06	967191	914471	1.04777e+06	371697	131554	611744	974686	368909	980894	1.41618e+06	940831	709732	371649	671798	19.8901	20.4206	19.843	19.2513	18.1139	19.1937	20.0512	0.32076	18.853	0.640699
ATP1A3	A0A0A0MT26	Sodium/potassium-transporting ATPase subunit alpha-3	288.24	11	11	5	4	10	10	4	5	5	7	3	3	4	-	-	-	-	-	-	-	-	-	-	-	-	-	-	-	-	-	-	-	-	-	-	-	-	-	-	-	-
ACTC1	P68032	Actin alpha cardiac muscle 1	285.35	28	27	24	29	29	31	35	30	25	26	24	9	2	23755845	2.00427e+07	1.92096e+07	1.78608e+07	7.85771e+06	8.64123e+06	1.51502e+07	1.14173e+07	1.54771e+07	2.14315e+07	2.23558e+07	2.32e+07	2.18993e+07	1.85352e+07	8.24947e+06	1.32837e+07	1.84543e+07	2.27779e+07	24.3792	24.1428	22.9742	23.6488	24.1184	24.4409	23.8321	0.752248	24.0694	0.398328
DPYSL3	Q14195	Dihydropyrimidinase-related protein 3	285.07	28	23	16	16	34	31	24	18	20	21	1	2	16	1.64495e+07	1.28417e+07	8.04223e+06	7.86819e+06	1.3824e+07	1.55102e+07	1.41918e+07	1.90162e+07	1.60958e+07	1.56894e+07	7.26923e+06	9.20235e+06	1.46456e+07	7.95521e+06	1.46671e+07	1.6604e+07	1.58926e+07	8.23579e+06	23.7929	22.9234	23.8037	23.9696	23.9217	22.9635	23.5067	0.50517	23.6183	0.567587
DPYSL2	A0A1C7CYX9	Dihydropyrimidinase-related protein 2	284.86	22	22	19	13	24	18	22	22	17	21	12	10	13	-	-	-	-	-	-	-	-	-	-	-	-	-	-	-	-	-	-	-	-	-	-	-	-	-	-	-	-
GLUD1	P00367	Glutamate dehydrogenase 1 mitochondrial	282.81	18	15	23	20	21	25	16	18	19	14	16	16	16	-	-	-	-	-	-	-	-	-	-	-	-	-	-	-	-	-	-	-	-	-	-	-	-	-	-	-	-
ENO1	P06733	Alpha-enolase	281.24	37	34	22	25	27	30	38	33	20	27	17	22	17	-	-	-	-	-	-	-	-	-	-	-	-	-	-	-	-	-	-	-	-	-	-	-	-	-	-	-	-
GAP43	P17677	Neuromodulin	279.77	58	36	34	30	50	50	39	55	46	34	19	39	10	-	-	-	-	-	-	-	-	-	-	-	-	-	-	-	-	-	-	-	-	-	-	-	-	-	-	-	-
SPTAN1	A0A0D9SF54	Spectrin alpha chain non-erythrocytic 1	279.42	4	3	2	3	5	6	2	3	1	1	1	1	19	-	-	-	-	-	-	-	-	-	-	-	-	-	-	-	-	-	-	-	-	-	-	-	-	-	-	-	-
SPON1	Q9HCB6	Spondin-1	277.33	8	8	21	15	21	20	0	0	1	4	3	2	14	2.40174e+07	1.43373e+07	1.56629e+07	1.00244e+07	5.20051e+06	1.23976e+07	1.34752e+07	2.14989e+07	1.24893e+07	8.15472e+06	3.03752e+07	2.60339e+07	1.91774e+07	1.28437e+07	8.79903e+06	1.74871e+07	1.0322e+07	2.82046e+07	24.1454	23.5789	22.9369	24.0208	23.2667	24.7451	23.5537	0.604663	24.0109	0.739272
IGHG2	A0A286YEY4	Immunoglobulin heavy constant gamma 2 (Fragment)	277.12	34	27	38	36	34	36	34	22	34	32	30	26	6	590229	575353	147396	133048	519764	531237	237536	372569	420590	365336	123483	115763	582791	140222	525500	305053	392963	119623	19.1525	17.0955	19.0032	18.1825	18.5805	16.8674	18.4171	1.14698	17.8768	0.89652
BTBD17	A6NE02	BTB/POZ domain-containing protein 17	276.21	40	31	23	22	24	28	13	19	30	28	5	7	16	3.16416e+06	3.05176e+06	5.05766e+06	5.36705e+06	5.33852e+06	6.06911e+06	3.72873e+06	3.15052e+06	3.22465e+06	4.27935e+06	4.03107e+06	4.49797e+06	3.10796e+06	5.21235e+06	5.70382e+06	3.43962e+06	3.752e+06	4.26452e+06	21.5673	22.3129	22.4405	21.7087	21.8248	22.0218	22.1069	0.471646	21.8518	0.15827
MAP1B	P46821	Microtubule-associated protein 1B	275.01	5	5	2	2	6	5	4	4	4	3	2	1	18	-	-	-	-	-	-	-	-	-	-	-	-	-	-	-	-	-	-	-	-	-	-	-	-	-	-	-	-
ATP1A1	P05023	Sodium/potassium-transporting ATPase subunit alpha-1	273.55	10	13	3	5	9	10	5	7	4	5	2	4	5	762567	773885	601550	801620	543215	517327	492651	330227	465322	368934	237623	388981	768226	701585	530271	411439	417128	313302	19.5511	19.4054	19.0159	18.6217	18.6604	18.2138	19.3242	0.276697	18.4986	0.247415
THBS1	P07996	Thrombospondin-1	273.2	12	12	6	5	8	10	4	3	3	1	2	1	17	-	-	-	-	-	-	-	-	-	-	-	-	-	-	-	-	-	-	-	-	-	-	-	-	-	-	-	-
SPARCL1	Q14515	SPARC-like protein 1	269.39	27	25	4	6	2	2	0	0	0	2	0	0	12	373373	124633	120557	137532	202207	339116	91890.1	126182	116055	119551	126393	134001	249003	129044	270662	109036	117803	130197	17.7188	16.9744	17.9984	16.7164	16.8459	16.9897	17.5639	0.529318	16.8507	0.136731
MDK	E9PLM6	Midkine	268.39	39	40	43	38	44	38	12	17	17	21	21	12	10	-	-	-	-	-	-	-	-	-	-	-	-	-	-	-	-	-	-	-	-	-	-	-	-	-	-	-	-
CKB	P12277	Creatine kinase B-type	265.08	22	39	17	13	27	30	30	26	15	16	10	3	8	-	-	-	-	-	-	-	-	-	-	-	-	-	-	-	-	-	-	-	-	-	-	-	-	-	-	-	-
IGHA1	A0A286YEY1	Immunoglobulin heavy constant alpha 1 (Fragment)	263.98	33	27	40	38	37	38	28	8	20	25	27	29	5	1.02657e+07	8.87027e+06	4.66216e+06	3.62827e+06	4.17898e+06	6.77691e+06	1.25275e+07	1.29668e+07	1.55972e+07	2.77248e+06	1.36116e+07	1.74722e+07	9.568e+06	4.14521e+06	5.47795e+06	1.27471e+07	9.18483e+06	1.55419e+07	23.1859	21.9717	22.3435	23.6035	22.6488	23.8784	22.5004	0.622138	23.3769	0.645389
IGHG3	A0A286YES1	Immunoglobulin heavy constant gamma 3 (Fragment)	259.03	14	16	25	19	21	22	14	9	16	13	20	15	4	459157	604732	315535	491514	239385	321596	225551	190939	422544	244900	119207	126621	531944	403524	280491	208245	333722	122914	19.0073	18.5872	18.0819	17.6629	18.2953	16.9066	18.5588	0.463326	17.6216	0.695247
NCAM1	A0A0D9SF30	Neural cell adhesion molecule 1 (Fragment)	258.88	20	10	6	0	19	27	23	14	11	8	0	3	5	-	-	-	-	-	-	-	-	-	-	-	-	-	-	-	-	-	-	-	-	-	-	-	-	-	-	-	-
MSN	P26038	Moesin	257.38	14	17	8	5	14	14	8	6	0	2	2	0	10	-	-	-	-	-	-	-	-	-	-	-	-	-	-	-	-	-	-	-	-	-	-	-	-	-	-	-	-
IGSF8	Q969P0	Immunoglobulin superfamily member 8	256.76	15	16	9	9	13	14	9	6	10	11	5	0	10	-	-	-	-	-	-	-	-	-	-	-	-	-	-	-	-	-	-	-	-	-	-	-	-	-	-	-	-
BCAN	Q96GW7	Brevican core protein	255.58	10	5	10	8	8	13	0	0	3	4	3	3	15	-	-	-	-	-	-	-	-	-	-	-	-	-	-	-	-	-	-	-	-	-	-	-	-	-	-	-	-
PTN	P21246	Pleiotrophin	254.41	38	45	45	51	51	51	50	33	38	36	51	38	10	-	-	-	-	-	-	-	-	-	-	-	-	-	-	-	-	-	-	-	-	-	-	-	-	-	-	-	-
VCAN	P13611	Versican core protein	253.59	3	2	3	1	3	3	0	0	0	1	0	0	12	-	-	-	-	-	-	-	-	-	-	-	-	-	-	-	-	-	-	-	-	-	-	-	-	-	-	-	-
MATN2	O00339	Matrilin-2	252.68	12	13	10	12	11	10	2	2	0	0	3	0	4	1.19807e+06	1.16224e+06	433470	904271	672866	720031	131487	844526	137838	121339	3.44297e+06	137123	1.18015e+06	668871	696449	488006	129588	1.79004e+06	20.1704	19.256	19.4088	18.3462	16.9806	19.3902	19.6117	0.489801	18.239	1.20833
EEF1A1	P68104	Elongation factor 1-alpha 1	251.98	22	24	16	16	40	26	23	30	14	19	10	2	13	2.51189e+06	2.358e+06	3.10357e+06	3.15488e+06	1.24898e+06	1.3279e+06	1.19078e+06	719720	602492	2.11407e+06	2.5414e+06	135390	2.43495e+06	3.12922e+06	1.28844e+06	955250	1.35828e+06	1.33839e+06	21.2147	21.5773	20.2965	19.8203	20.1061	19.162	21.0295	0.660184	19.6961	0.484148
IGKC	P01834	Immunoglobulin kappa constant	250.37	72	72	90	90	72	72	65	65	72	72	72	52	7	126602	293231	287797	350265	546490	534730	240095	121088	270453	1.11077e+06	120400	129796	209917	319031	540610	180592	690614	125098	17.5558	18.2764	19.0441	17.3795	19.0641	16.9317	18.2921	0.744291	17.7917	1.12439
AHCY	P23526	Adenosylhomocysteinase	249.42	17	21	11	15	19	18	7	13	17	15	5	9	14	410159	179104	306850	542138	478096	353788	293930	129403	86406.6	1.06795e+06	117511	122331	294631	424494	415942	211666	577179	119921	18.0481	18.6377	18.6497	17.5733	18.2126	16.8714	18.4452	0.343926	17.5525	0.670842
POTEE	Q6S8J3	POTE ankyrin domain family member E	248.94	6	6	8	8	8	9	6	7	6	6	4	3	1	-	-	-	-	-	-	-	-	-	-	-	-	-	-	-	-	-	-	-	-	-	-	-	-	-	-	-	-
IGHG4	A0A286YFJ8	Immunoglobulin heavy constant gamma 4 (Fragment)	248.68	15	23	30	34	17	30	24	20	21	22	22	22	4	1.55621e+06	513390	975097	793924	434697	343971	525101	844614	1.05911e+06	126656	131556	1.16614e+06	1.0348e+06	884511	389334	684858	592884	648846	19.7696	19.7469	18.5608	19.3451	18.4825	18.5793	19.3591	0.691465	18.8023	0.472555
MMP2	P08253	72 kDa type IV collagenase	248.19	9	6	11	7	12	12	10	5	5	4	3	2	12	-	-	-	-	-	-	-	-	-	-	-	-	-	-	-	-	-	-	-	-	-	-	-	-	-	-	-	-
HMGB1	P09429	High mobility group protein B1	246.94	22	28	30	33	21	27	17	20	12	14	13	19	5	-	-	-	-	-	-	-	-	-	-	-	-	-	-	-	-	-	-	-	-	-	-	-	-	-	-	-	-
PLEC	Q15149	Plectin	246.07	2	1	0	1	1	1	1	0	0	0	0	0	20	-	-	-	-	-	-	-	-	-	-	-	-	-	-	-	-	-	-	-	-	-	-	-	-	-	-	-	-
GNAI2	P04899	Guanine nucleotide-binding protein G(i) subunit alpha-2	245.84	26	26	11	12	18	28	17	12	8	12	3	3	7	-	-	-	-	-	-	-	-	-	-	-	-	-	-	-	-	-	-	-	-	-	-	-	-	-	-	-	-
H2AFY	O75367	Core histone macro-H2A.1	245.71	23	16	5	5	25	26	18	21	15	20	5	5	8	372657	472183	127251	126454	124943	206493	380137	579614	127477	362132	115793	117478	422420	126852	165718	479875	244804	116635	18.6782	16.9528	17.2933	18.8404	17.713	16.8316	17.6414	0.913887	17.795	1.00693
CRMP1	Q14194	Dihydropyrimidinase-related protein 1	245.14	12	23	10	7	27	13	15	16	11	12	8	3	8	172556	150912	544674	136772	186388	131257	128485	120521	132971	114370	119015	125876	161734	340723	158823	124503	123671	122446	17.3	18.0582	17.255	16.9251	16.9121	16.9012	17.5377	0.451307	16.9128	0.011951
ANXA1	P04083	Annexin A1	243.37	29	23	20	14	23	20	21	26	22	12	3	14	11	-	-	-	-	-	-	-	-	-	-	-	-	-	-	-	-	-	-	-	-	-	-	-	-	-	-	-	-
HIST1H1E	P10412	Histone H1.4	242.56	29	19	17	19	34	32	29	29	16	14	5	9	3	-	-	-	-	-	-	-	-	-	-	-	-	-	-	-	-	-	-	-	-	-	-	-	-	-	-	-	-
MATN2	H0YBJ4	Matrilin-2 (Fragment)	242.44	14	13	12	13	14	13	2	2	0	0	3	0	1	-	-	-	-	-	-	-	-	-	-	-	-	-	-	-	-	-	-	-	-	-	-	-	-	-	-	-	-
HIST1H1C	P16403	Histone H1.2	242.11	30	19	10	10	35	33	27	27	9	22	5	9	3	-	-	-	-	-	-	-	-	-	-	-	-	-	-	-	-	-	-	-	-	-	-	-	-	-	-	-	-
NCL	P19338	Nucleolin	242.08	16	12	2	3	7	13	6	10	4	6	0	3	16	-	-	-	-	-	-	-	-	-	-	-	-	-	-	-	-	-	-	-	-	-	-	-	-	-	-	-	-
GNB1	P62873	Guanine nucleotide-binding protein G(I)/G(S)/G(T) subunit beta-1	239.38	40	36	26	12	26	31	35	30	4	28	17	8	6	-	-	-	-	-	-	-	-	-	-	-	-	-	-	-	-	-	-	-	-	-	-	-	-	-	-	-	-
HIST1H1D	P16402	Histone H1.3	236.17	19	10	10	10	35	30	19	19	9	14	5	9	2	-	-	-	-	-	-	-	-	-	-	-	-	-	-	-	-	-	-	-	-	-	-	-	-	-	-	-	-
SPTBN1	A0A087WUZ3	Spectrin beta chain	234.6	1	1	1	1	6	4	1	1	0	3	0	0	10	1.00555e+07	1.01785e+07	1.00002e+07	1.15894e+07	1.03884e+07	1.00594e+07	922675	121323	2.51428e+06	3.1487e+06	4.33417e+06	6.38398e+06	1.0117e+07	1.07948e+07	1.02239e+07	521999	2.83149e+06	5.35908e+06	23.2703	23.3599	23.2853	18.352	21.424	22.3267	23.3051	0.0480233	20.7009	2.08368
HIST1H4A	P62805	Histone H4	234.34	53	53	52	51	57	57	53	56	52	53	51	53	10	-	-	-	-	-	-	-	-	-	-	-	-	-	-	-	-	-	-	-	-	-	-	-	-	-	-	-	-
RELN	J3KQ66	Reelin	234.05	2	0	0	1	2	1	1	1	1	3	0	0	12	-	-	-	-	-	-	-	-	-	-	-	-	-	-	-	-	-	-	-	-	-	-	-	-	-	-	-	-
CNTN2	A0A1W2PQ11	Contactin-2	233.58	2	3	13	10	4	5	1	2	2	9	5	4	2	-	-	-	-	-	-	-	-	-	-	-	-	-	-	-	-	-	-	-	-	-	-	-	-	-	-	-	-
HSPA5	P11021	78 kDa glucose-regulated protein	233.49	14	13	4	4	6	8	16	11	7	2	4	4	7	-	-	-	-	-	-	-	-	-	-	-	-	-	-	-	-	-	-	-	-	-	-	-	-	-	-	-	-
CAT	P04040	Catalase	232.99	11	14	11	10	13	12	8	8	11	7	10	10	10	-	-	-	-	-	-	-	-	-	-	-	-	-	-	-	-	-	-	-	-	-	-	-	-	-	-	-	-
EDIL3	O43854	EGF-like repeat and discoidin I-like domain-containing protein 3	232.8	16	17	5	2	13	15	9	5	5	5	0	0	12	4.55766e+06	3.72732e+06	2.17073e+06	2.60554e+06	2.03573e+06	2.02443e+06	3.18727e+06	1.35048e+06	601976	4.21986e+06	3.78395e+06	8.93017e+06	4.14249e+06	2.38813e+06	2.03008e+06	2.26887e+06	2.41092e+06	6.35706e+06	21.9748	21.1814	20.9531	20.9845	20.6041	22.4709	21.3698	0.536248	21.3531	0.986495
HIST1H1B	P16401	Histone H1.5	232.54	26	22	21	12	30	32	25	26	21	25	17	17	9	-	-	-	-	-	-	-	-	-	-	-	-	-	-	-	-	-	-	-	-	-	-	-	-	-	-	-	-
HBB	P68871	Hemoglobin subunit beta	231.6	19	20	52	49	43	55	9	20	20	20	17	9	9	-	-	-	-	-	-	-	-	-	-	-	-	-	-	-	-	-	-	-	-	-	-	-	-	-	-	-	-
NPM1	P06748	Nucleophosmin	231.07	30	28	18	10	27	24	15	21	21	26	0	0	10	1.04987e+06	936077	1.54261e+06	1.69477e+06	852674	1.13495e+06	675553	859633	1.64847e+06	2.13218e+06	2.77003e+06	116988	992975	1.61869e+06	993810	767593	1.89033e+06	1.44351e+06	19.919	20.6248	19.9079	19.5395	20.8383	19.1187	20.1506	0.410724	19.8322	0.896358
LDHB	P07195	L-lactate dehydrogenase B chain	228.31	14	12	7	10	25	22	22	16	11	11	5	8	8	1.36302e+06	1.36105e+06	1.14763e+06	1.19457e+06	722180	508991	848299	960925	906826	206646	253732	415022	1.36204e+06	1.1711e+06	615585	904612	556736	334377	20.3773	20.1591	19.2096	19.7841	18.7236	18.3079	19.9154	0.620844	18.9386	0.761231
NES	P48681	Nestin	227.45	3	5	0	0	4	4	3	3	3	2	0	0	8	2.47837e+06	2.38542e+06	2.06168e+06	1.2313e+06	2.72834e+06	2.71704e+06	5.62773e+06	5.22431e+06	4.56534e+06	5.23661e+06	2.95421e+06	3.6914e+06	2.4319e+06	1.64649e+06	2.72269e+06	5.42602e+06	4.90097e+06	3.3228e+06	21.2134	20.6036	21.3766	22.3705	22.2212	21.655	21.0645	0.407447	22.0823	0.377424
SPOCK2	Q92563	Testican-2	227.27	14	28	3	3	5	0	0	0	0	0	0	0	9	-	-	-	-	-	-	-	-	-	-	-	-	-	-	-	-	-	-	-	-	-	-	-	-	-	-	-	-
NPTX2	P47972	Neuronal pentraxin-2	227.01	23	12	23	19	21	25	7	7	7	9	3	12	13	-	-	-	-	-	-	-	-	-	-	-	-	-	-	-	-	-	-	-	-	-	-	-	-	-	-	-	-
FBLN5	G3V4U0	Fibulin-5	226.66	9	16	12	8	13	13	0	0	0	0	2	0	11	-	-	-	-	-	-	-	-	-	-	-	-	-	-	-	-	-	-	-	-	-	-	-	-	-	-	-	-
GNAO1	P09471	Guanine nucleotide-binding protein G(o) subunit alpha	225.53	23	21	16	8	22	25	12	8	8	12	8	3	6	4.0352e+06	5.14419e+06	3.88175e+06	5.56539e+06	3.49752e+06	5.16272e+06	3.06671e+06	3.89299e+06	3.72409e+06	3.88699e+06	2.27047e+06	4.91102e+06	4.58969e+06	4.72357e+06	4.33012e+06	3.47985e+06	3.80554e+06	3.59074e+06	22.1194	22.1482	22.0188	21.7204	21.8593	21.6711	22.0954	0.0679182	21.7503	0.0976296
MYH10	P35580	Myosin-10	225.39	4	2	0	0	5	3	3	2	1	1	0	0	10	3.9267e+06	3.3977e+06	2.69604e+06	1.8402e+06	1.26459e+06	1.17951e+06	3.60851e+06	2.87343e+06	3.96437e+06	2.67974e+06	4.27706e+06	1.0245e+07	3.6622e+06	2.26812e+06	1.22205e+06	3.24097e+06	3.32205e+06	7.26101e+06	21.8005	21.0869	20.22	21.6187	21.6362	22.6583	21.0358	0.791493	21.971	0.595249
DIP2B	Q9P265	Disco-interacting protein 2 homolog B	225	5	4	0	1	2	3	0	1	1	1	0	0	11	168081	130488	115318	132414	109232	122627	373357	119986	742216	457146	129008	116111	149285	123866	115929	246672	599681	122559	17.1762	16.915	16.8205	17.6914	19.1519	16.9011	16.9705	0.184248	17.9148	1.1419
ACTBL2	Q562R1	Beta-actin-like protein 2	224.74	12	10	11	11	16	12	15	15	12	9	11	5	1	-	-	-	-	-	-	-	-	-	-	-	-	-	-	-	-	-	-	-	-	-	-	-	-	-	-	-	-
PRDX1	Q06830	Peroxiredoxin-1	223.32	30	34	6	6	27	18	31	35	18	27	11	12	7	-	-	-	-	-	-	-	-	-	-	-	-	-	-	-	-	-	-	-	-	-	-	-	-	-	-	-	-
IGHA2	A0A0G2JMB2	Immunoglobulin heavy constant alpha 2 (Fragment)	222.59	13	13	21	19	21	19	16	3	17	16	19	19	1	339920	351548	137249	136383	364687	340069	126694	116913	117073	117100	120836	119973	345734	136816	352378	121803	117086	120405	18.3991	17.0619	18.4259	16.893	16.8372	16.8775	17.9623	0.779897	16.8693	0.0288117
GDI1	P31150	Rab GDP dissociation inhibitor alpha	222.53	17	15	0	4	15	12	4	9	3	7	0	0	8	1.51788e+06	1.4295e+06	729409	681371	964104	778035	2.4608e+06	2.03137e+06	1.04118e+06	1.52336e+06	281416	472422	1.47369e+06	705390	871069	2.24609e+06	1.28227e+06	376919	20.4904	19.4272	19.7242	21.0924	20.2643	18.476	19.8806	0.548555	19.9442	1.33721
PEBP1	P30086	Phosphatidylethanolamine-binding protein 1	222.21	43	32	11	11	56	39	35	35	28	35	7	0	8	1.17816e+06	1.3808e+06	833846	923567	1.62344e+06	1.49196e+06	1.74749e+06	1.78117e+06	1.45966e+06	1.17351e+06	604374	639802	1.27948e+06	878707	1.5577e+06	1.76433e+06	1.31658e+06	622088	20.2826	19.7431	20.5697	20.7506	20.3198	19.2462	20.1985	0.419649	20.1055	0.774775
LRP1	Q07954	Prolow-density lipoprotein receptor-related protein 1	222.2	1	2	2	1	2	2	1	0	0	1	1	1	14	-	-	-	-	-	-	-	-	-	-	-	-	-	-	-	-	-	-	-	-	-	-	-	-	-	-	-	-
LPL	P06858	Lipoprotein lipase	221.96	7	6	5	6	11	13	5	10	8	10	10	4	9	257266	176245	212300	120209	91736.1	121460	120052	293871	135376	115836	193327	136982	216755	166254	106598	206961	125606	165155	17.7001	17.2855	16.6877	17.5191	16.9342	17.3122	17.2244	0.508954	17.2551	0.296589
FBN2	A0A087WYV8	Fibrillin-2	221.84	1	1	1	0	1	3	0	0	0	0	0	0	7	887976	880733	764798	964063	792812	695227	1.29603e+06	887984	730709	621450	136589	114209	884354	864430	744020	1.09201e+06	676079	125399	19.7543	19.7117	19.5019	20.0329	19.3621	16.9304	19.656	0.135123	18.7751	1.63242
PDIA3	P30101	Protein disulfide-isomerase A3	221.55	10	7	0	3	13	10	16	16	0	5	0	0	8	-	-	-	-	-	-	-	-	-	-	-	-	-	-	-	-	-	-	-	-	-	-	-	-	-	-	-	-
GSN	A0A0A0MS51	Gelsolin	219.78	2	3	5	2	5	10	7	9	7	3	2	2	8	464245	716165	162185	1.53203e+06	567148	826833	395523	396464	134403	621076	548860	401183	590205	847106	696991	395994	377740	475021	19.1372	18.9271	19.3853	18.5951	18.1403	18.84	19.1499	0.229339	18.5251	0.355051
SDCBP	O00560	Syntenin-1	219.23	25	42	29	23	30	26	18	29	16	18	16	16	11	-	-	-	-	-	-	-	-	-	-	-	-	-	-	-	-	-	-	-	-	-	-	-	-	-	-	-	-
PDCD6IP	Q8WUM4	Programmed cell death 6-interacting protein	219.03	10	11	4	3	4	6	3	4	4	3	0	3	10	-	-	-	-	-	-	-	-	-	-	-	-	-	-	-	-	-	-	-	-	-	-	-	-	-	-	-	-
VCP	P55072	Transitional endoplasmic reticulum ATPase	218.47	3	8	5	2	9	9	7	9	5	5	2	3	7	126308	131037	224570	222302	113984	128993	113125	344305	277239	449511	1.2844e+06	497618	128672	223436	121489	228715	363375	891006	16.9731	17.7695	16.8877	17.5904	18.4294	19.6087	17.2101	0.486323	18.5428	1.01388
SEMA5B	B5ME80	Semaphorin-5B (Fragment)	218.21	9	8	4	4	4	5	2	3	0	2	0	2	9	-	-	-	-	-	-	-	-	-	-	-	-	-	-	-	-	-	-	-	-	-	-	-	-	-	-	-	-
CFL1	P23528	Cofilin-1	217.46	53	53	26	21	42	52	34	28	28	28	16	8	1	1.14361e+06	902752	558831	809877	1.19295e+06	1.056e+06	535212	636158	734431	877977	265894	126890	1.02318e+06	684354	1.12448e+06	585685	806204	196392	19.9546	19.3597	20.0981	19.1544	19.615	17.4869	19.8041	0.391532	18.7521	1.11968
H2AFY2	Q9P0M6	Core histone macro-H2A.2	216.96	14	6	0	0	23	15	8	13	7	10	0	0	8	-	-	-	-	-	-	-	-	-	-	-	-	-	-	-	-	-	-	-	-	-	-	-	-	-	-	-	-
GNB2	P62879	Guanine nucleotide-binding protein G(I)/G(S)/G(T) subunit beta-2	216.46	20	20	20	16	13	18	19	10	4	12	7	0	4	-	-	-	-	-	-	-	-	-	-	-	-	-	-	-	-	-	-	-	-	-	-	-	-	-	-	-	-
APLP2	Q06481	Amyloid-like protein 2	216.21	16	14	0	0	0	0	0	0	0	0	0	0	8	-	-	-	-	-	-	-	-	-	-	-	-	-	-	-	-	-	-	-	-	-	-	-	-	-	-	-	-
HSPD1	P10809	60 kDa heat shock protein mitochondrial	215.23	12	14	13	13	15	18	2	2	3	2	0	0	8	-	-	-	-	-	-	-	-	-	-	-	-	-	-	-	-	-	-	-	-	-	-	-	-	-	-	-	-
YWHAQ	P27348	14-3-3 protein theta	213.44	24	13	14	14	27	20	8	16	7	11	0	4	4	2.28057e+06	2.27709e+06	326484	131202	326509	421140	117473	114727	124290	128800	113435	119309	2.27883e+06	228843	373824	116100	126545	116372	21.1199	17.659	18.5004	16.8249	16.9491	16.8279	19.0931	1.80494	16.8673	0.0708246
FSCN1	Q16658	Fascin	213.23	13	9	0	0	7	10	7	7	0	7	0	0	9	133443	136391	136095	123921	174572	144176	298034	312064	136811	134411	114582	116752	134917	130008	159374	305049	135611	115667	17.0416	16.9867	17.2755	18.2183	17.0491	16.8196	17.1013	0.153361	17.3623	0.750142
FASN	A0A0U1RQF0	Fatty acid synthase	212.7	0	0	1	1	4	1	1	1	0	0	0	0	7	302630	514013	113345	455789	526283	488015	1.15934e+06	1.02664e+06	829753	584519	263039	136678	408321	284567	507149	1.09299e+06	707136	199858	18.5893	17.7942	18.951	20.0572	19.4096	17.5327	18.4448	0.591796	18.9998	1.3112
CTNNA2	P26232	Catenin alpha-2	212.46	8	7	4	4	7	7	2	2	0	2	0	0	5	-	-	-	-	-	-	-	-	-	-	-	-	-	-	-	-	-	-	-	-	-	-	-	-	-	-	-	-
GNAI3	P08754	Guanine nucleotide-binding protein G(k) subunit alpha	210.77	18	20	11	8	18	15	6	7	3	6	3	3	2	-	-	-	-	-	-	-	-	-	-	-	-	-	-	-	-	-	-	-	-	-	-	-	-	-	-	-	-
RDX	P35241	Radixin	210.69	8	9	8	5	8	11	8	5	0	2	2	0	2	-	-	-	-	-	-	-	-	-	-	-	-	-	-	-	-	-	-	-	-	-	-	-	-	-	-	-	-
MYH9	P35579	Myosin-9	209.17	2	2	1	0	3	3	1	1	0	0	0	0	10	1.39565e+06	1.55945e+06	755481	1.12059e+06	293700	395235	1.09709e+06	986454	1.5602e+06	2.2556e+06	2.50317e+06	3.9682e+06	1.47755e+06	938036	344468	1.04177e+06	1.9079e+06	3.23569e+06	20.4926	19.8114	18.3782	19.9886	20.8392	21.5877	19.5607	1.07926	20.8052	0.800103
STMN1	P16949	Stathmin	208.83	35	37	23	23	15	15	13	13	8	8	0	8	9	-	-	-	-	-	-	-	-	-	-	-	-	-	-	-	-	-	-	-	-	-	-	-	-	-	-	-	-
HSPA1B	A0A0G2JIW1	Heat shock 70 kDa protein 1B	208.69	10	4	4	4	7	10	3	10	2	6	2	2	3	230308	215142	127422	116115	419823	454803	500160	541964	120228	125053	123978	120515	222725	121769	437313	521062	122641	122246	17.7641	16.8922	18.7372	18.9899	16.9038	16.8993	17.7978	0.922927	17.5977	1.20574
DDAH1	O94760	N(G) N(G)-dimethylarginine dimethylaminohydrolase 1	208.66	29	15	7	12	28	26	12	12	0	17	6	5	8	-	-	-	-	-	-	-	-	-	-	-	-	-	-	-	-	-	-	-	-	-	-	-	-	-	-	-	-
CHGB	P05060	Secretogranin-1	208.47	7	5	10	8	7	7	5	5	5	5	0	0	7	-	-	-	-	-	-	-	-	-	-	-	-	-	-	-	-	-	-	-	-	-	-	-	-	-	-	-	-
HTRA1	Q92743	Serine protease HTRA1	208.38	13	9	17	10	12	12	5	6	0	0	6	2	8	-	-	-	-	-	-	-	-	-	-	-	-	-	-	-	-	-	-	-	-	-	-	-	-	-	-	-	-
GPM6A	P51674	Neuronal membrane glycoprotein M6-a	208	16	20	13	13	16	16	13	9	9	9	9	9	7	-	-	-	-	-	-	-	-	-	-	-	-	-	-	-	-	-	-	-	-	-	-	-	-	-	-	-	-
THBS2	P35442	Thrombospondin-2	206.46	7	3	1	0	4	3	0	0	0	0	0	0	6	131437	144646	119989	185098	142392	68867.5	188801	145956	216793	178048	133843	131343	138042	152543	105630	167378	197421	132593	17.0731	17.1852	16.5955	17.3408	17.5839	17.0166	16.9513	0.313158	17.3138	0.284643
ATP6AP2	A0A1B0GVB9	Renin receptor	206.15	24	21	13	9	19	19	0	0	0	0	0	0	7	-	-	-	-	-	-	-	-	-	-	-	-	-	-	-	-	-	-	-	-	-	-	-	-	-	-	-	-
IGFBP2	P18065	Insulin-like growth factor-binding protein 2	205.83	22	22	18	20	18	18	0	0	0	0	0	0	5	-	-	-	-	-	-	-	-	-	-	-	-	-	-	-	-	-	-	-	-	-	-	-	-	-	-	-	-
RAB7A	P51149	Ras-related protein Rab-7a	205.52	21	17	20	7	31	46	15	15	7	7	7	7	7	-	-	-	-	-	-	-	-	-	-	-	-	-	-	-	-	-	-	-	-	-	-	-	-	-	-	-	-
EPB41L3	A0A0A0MSA4	Band 4.1-like protein 3	205.14	6	2	1	2	4	5	2	1	0	0	0	0	1	-	-	-	-	-	-	-	-	-	-	-	-	-	-	-	-	-	-	-	-	-	-	-	-	-	-	-	-
SFRP1	Q8N474	Secreted frizzled-related protein 1	204.78	16	18	13	16	18	13	5	10	5	14	0	5	7	-	-	-	-	-	-	-	-	-	-	-	-	-	-	-	-	-	-	-	-	-	-	-	-	-	-	-	-
FABP7	O15540	Fatty acid-binding protein brain	203.26	39	46	30	23	42	42	23	39	30	23	7	0	7	-	-	-	-	-	-	-	-	-	-	-	-	-	-	-	-	-	-	-	-	-	-	-	-	-	-	-	-
PRDX2	P32119	Peroxiredoxin-2	203.25	9	16	11	11	15	19	19	20	6	6	6	5	6	-	-	-	-	-	-	-	-	-	-	-	-	-	-	-	-	-	-	-	-	-	-	-	-	-	-	-	-
PGLYRP2	Q96PD5	N-acetylmuramoyl-L-alanine amidase	202.85	6	8	10	7	16	14	3	3	3	3	9	6	6	-	-	-	-	-	-	-	-	-	-	-	-	-	-	-	-	-	-	-	-	-	-	-	-	-	-	-	-
IGLL5	A0A0B4J231	Immunoglobulin lambda-like polypeptide 5	202.33	27	27	35	30	23	23	23	14	23	23	30	30	3	-	-	-	-	-	-	-	-	-	-	-	-	-	-	-	-	-	-	-	-	-	-	-	-	-	-	-	-
DDAH2	O95865	N(G) N(G)-dimethylarginine dimethylaminohydrolase 2	201.68	35	24	6	6	36	32	6	24	6	6	0	6	7	-	-	-	-	-	-	-	-	-	-	-	-	-	-	-	-	-	-	-	-	-	-	-	-	-	-	-	-
GSTP1	P09211	Glutathione S-transferase P	201.56	31	31	17	31	31	36	31	31	15	22	5	5	5	-	-	-	-	-	-	-	-	-	-	-	-	-	-	-	-	-	-	-	-	-	-	-	-	-	-	-	-
CCT8	P50990	T-complex protein 1 subunit theta	200.44	9	9	4	4	9	10	4	4	2	2	0	0	7	-	-	-	-	-	-	-	-	-	-	-	-	-	-	-	-	-	-	-	-	-	-	-	-	-	-	-	-
EZR	E7EQR4	Ezrin	200.35	6	5	8	5	8	8	3	3	0	2	2	0	2	-	-	-	-	-	-	-	-	-	-	-	-	-	-	-	-	-	-	-	-	-	-	-	-	-	-	-	-
CCDC80	Q76M96	Coiled-coil domain-containing protein 80	199.86	4	5	2	2	4	5	3	1	4	3	1	1	7	-	-	-	-	-	-	-	-	-	-	-	-	-	-	-	-	-	-	-	-	-	-	-	-	-	-	-	-
EEF2	P13639	Elongation factor 2	199.79	7	4	2	3	5	6	5	0	1	0	0	0	6	-	-	-	-	-	-	-	-	-	-	-	-	-	-	-	-	-	-	-	-	-	-	-	-	-	-	-	-
YWHAZ	P63104	14-3-3 protein zeta/delta	199.78	28	18	8	8	18	23	25	28	15	24	0	4	4	-	-	-	-	-	-	-	-	-	-	-	-	-	-	-	-	-	-	-	-	-	-	-	-	-	-	-	-
PTGFRN	Q9P2B2	Prostaglandin F2 receptor negative regulator	199.63	10	6	1	1	5	2	0	0	0	0	0	0	11	-	-	-	-	-	-	-	-	-	-	-	-	-	-	-	-	-	-	-	-	-	-	-	-	-	-	-	-
ALDOA	P04075	Fructose-bisphosphate aldolase A	199.42	14	16	4	7	10	15	22	16	4	12	0	0	9	-	-	-	-	-	-	-	-	-	-	-	-	-	-	-	-	-	-	-	-	-	-	-	-	-	-	-	-
CPB2	A0A087WSY5	Carboxypeptidase B2	199.17	6	2	13	17	9	13	0	0	0	0	6	0	8	-	-	-	-	-	-	-	-	-	-	-	-	-	-	-	-	-	-	-	-	-	-	-	-	-	-	-	-
MARCKSL1	P49006	MARCKS-related protein	199	48	29	8	8	29	37	8	14	14	8	0	0	5	-	-	-	-	-	-	-	-	-	-	-	-	-	-	-	-	-	-	-	-	-	-	-	-	-	-	-	-
ALDH9A1	P49189	4-trimethylaminobutyraldehyde dehydrogenase	198.29	10	5	7	10	7	11	5	5	3	0	0	0	8	128198	288773	410026	683374	300743	217032	502767	355714	744432	809087	1.41902e+06	1.46341e+06	208485	546700	258888	429240	776760	1.44122e+06	17.5538	19.0138	17.9629	18.6899	19.5659	20.4587	18.1768	0.753172	19.5715	0.884383
RAB8B	Q92930	Ras-related protein Rab-8B	198.11	34	23	18	11	23	18	12	18	12	12	5	7	4	-	-	-	-	-	-	-	-	-	-	-	-	-	-	-	-	-	-	-	-	-	-	-	-	-	-	-	-
ATP2B4	P23634	Plasma membrane calcium-transporting ATPase 4	197.98	3	4	0	0	5	4	0	4	0	0	0	0	3	-	-	-	-	-	-	-	-	-	-	-	-	-	-	-	-	-	-	-	-	-	-	-	-	-	-	-	-
LLGL1	A0A087WW77	Lethal(2) giant larvae protein homolog 1	197.78	4	0	2	2	4	5	8	3	0	0	0	0	7	-	-	-	-	-	-	-	-	-	-	-	-	-	-	-	-	-	-	-	-	-	-	-	-	-	-	-	-
SERPINC1	P01008	Antithrombin-III	197.4	12	11	11	11	8	11	9	9	6	6	7	4	7	-	-	-	-	-	-	-	-	-	-	-	-	-	-	-	-	-	-	-	-	-	-	-	-	-	-	-	-
YWHAB	P31946	14-3-3 protein beta/alpha	196.81	24	13	8	8	28	28	14	17	13	17	0	4	2	-	-	-	-	-	-	-	-	-	-	-	-	-	-	-	-	-	-	-	-	-	-	-	-	-	-	-	-
COL4A1	P02462	Collagen alpha-1(IV) chain	196.55	2	2	4	1	3	4	0	1	1	0	0	0	6	-	-	-	-	-	-	-	-	-	-	-	-	-	-	-	-	-	-	-	-	-	-	-	-	-	-	-	-
PPIA	P62937	Peptidyl-prolyl cis-trans isomerase A	194.7	32	27	32	32	36	36	36	27	7	27	24	32	2	-	-	-	-	-	-	-	-	-	-	-	-	-	-	-	-	-	-	-	-	-	-	-	-	-	-	-	-
CD44	H0YD13	CD44 antigen	193.15	8	22	0	6	28	10	17	22	6	0	6	0	6	-	-	-	-	-	-	-	-	-	-	-	-	-	-	-	-	-	-	-	-	-	-	-	-	-	-	-	-
YWHAE	P62258	14-3-3 protein epsilon	192.93	22	27	8	8	19	22	11	14	12	11	0	0	6	596725	494403	127108	158229	202651	188854	563518	280981	687064	606805	125146	117716	545564	142669	195752	422249	646935	121431	19.051	17.1137	17.5778	18.6021	19.3005	16.8891	17.9142	1.01153	18.2639	1.24075
UCHL1	P09936	Ubiquitin carboxyl-terminal hydrolase isozyme L1	192.53	33	29	19	23	33	33	15	25	14	17	12	22	6	-	-	-	-	-	-	-	-	-	-	-	-	-	-	-	-	-	-	-	-	-	-	-	-	-	-	-	-
UBB	B4DV12	Polyubiquitin-B	191.81	35	33	16	10	29	29	28	16	10	16	16	16	2	-	-	-	-	-	-	-	-	-	-	-	-	-	-	-	-	-	-	-	-	-	-	-	-	-	-	-	-
HIST1H3A	P68431	Histone H3.1	191.53	26	29	24	24	36	36	26	26	26	21	21	26	2	-	-	-	-	-	-	-	-	-	-	-	-	-	-	-	-	-	-	-	-	-	-	-	-	-	-	-	-
GPC2	Q8N158	Glypican-2	190.82	12	4	3	0	1	3	6	0	6	3	0	0	8	123219	104196	295847	360370	238495	276148	135017	261123	448659	363762	135861	116087	113708	328108	257322	198070	406211	125974	16.7899	18.3168	17.9693	17.5186	18.6239	16.9383	17.692	0.800336	17.6936	0.856343
MDH2	P40926	Malate dehydrogenase mitochondrial	190.73	3	11	0	3	19	19	0	0	0	4	0	0	6	321610	157800	135087	123627	397098	255738	629637	492004	350621	456224	123788	392514	239705	129357	326418	560820	403422	258151	17.7813	16.9796	18.2817	19.0862	18.6095	17.75	17.6809	0.65686	18.4819	0.677216
PLTP	P55058	Phospholipid transfer protein	190.49	7	5	9	8	6	6	0	0	0	0	0	0	6	-	-	-	-	-	-	-	-	-	-	-	-	-	-	-	-	-	-	-	-	-	-	-	-	-	-	-	-
IDH1	O75874	Isocitrate dehydrogenase [NADP] cytoplasmic	190.3	6	8	6	3	15	12	6	6	3	6	3	0	5	-	-	-	-	-	-	-	-	-	-	-	-	-	-	-	-	-	-	-	-	-	-	-	-	-	-	-	-
IGLC2	P0DOY2	Immunoglobulin lambda constant 2	190.28	56	56	63	63	49	49	56	56	40	56	63	63	2	-	-	-	-	-	-	-	-	-	-	-	-	-	-	-	-	-	-	-	-	-	-	-	-	-	-	-	-
MGAT5	Q09328	Alpha-1 6-mannosylglycoprotein 6-beta-N-acetylglucosaminyltransferase A	190.26	3	4	8	4	9	8	0	0	0	0	0	0	7	548478	759314	913071	643302	526752	557542	514280	484987	129199	330697	125250	128351	653896	778186	542147	499634	229948	126800	19.2997	19.5478	19.0477	18.9299	17.6572	16.9521	19.2984	0.250007	17.8464	1.00238
VCL	P18206	Vinculin	189.99	3	0	0	4	6	1	3	1	1	1	0	0	6	116441	124957	113583	300550	204112	150698	114268	131810	124604	121978	132660	119630	120699	207066	177405	123039	123291	126145	16.8802	17.4953	17.4202	16.9051	16.9116	16.9428	17.2652	0.335578	16.9198	0.0201525
OLFM1	Q99784	Noelin	189.52	9	9	6	9	11	7	5	5	0	3	0	2	7	378693	374013	344633	543655	395517	298239	117934	127256	124767	49966.9	114629	113669	376353	444144	346878	122595	87367	114149	18.5217	18.7235	18.3897	16.9025	16.2688	16.8005	18.545	0.1681	16.6573	0.340285
GFAP	A0A1X7SBR3	Glial fibrillary acidic protein	188.03	6	4	4	2	9	6	6	4	4	4	0	1	2	-	-	-	-	-	-	-	-	-	-	-	-	-	-	-	-	-	-	-	-	-	-	-	-	-	-	-	-
SLC3A2	F5GZS6	4F2 cell-surface antigen heavy chain	185.92	5	4	0	0	12	5	12	7	5	11	4	0	6	-	-	-	-	-	-	-	-	-	-	-	-	-	-	-	-	-	-	-	-	-	-	-	-	-	-	-	-
PSAT1	Q9Y617	Phosphoserine aminotransferase	185.89	13	17	3	5	14	14	6	11	8	6	0	0	7	-	-	-	-	-	-	-	-	-	-	-	-	-	-	-	-	-	-	-	-	-	-	-	-	-	-	-	-
CCT4	P50991	T-complex protein 1 subunit delta	185.7	2	3	3	0	11	9	5	3	0	0	0	0	7	-	-	-	-	-	-	-	-	-	-	-	-	-	-	-	-	-	-	-	-	-	-	-	-	-	-	-	-
VAT1	Q99536	Synaptic vesicle membrane protein VAT-1 homolog	185.53	17	10	10	13	10	15	16	10	10	7	0	7	6	-	-	-	-	-	-	-	-	-	-	-	-	-	-	-	-	-	-	-	-	-	-	-	-	-	-	-	-
CTNNB1	B4DGU4	Catenin beta-1	184.7	11	11	0	0	9	7	4	5	0	0	0	0	5	-	-	-	-	-	-	-	-	-	-	-	-	-	-	-	-	-	-	-	-	-	-	-	-	-	-	-	-
TF	C9JB55	Serotransferrin (Fragment)	184.46	31	31	31	32	32	31	31	31	31	31	31	31	1	-	-	-	-	-	-	-	-	-	-	-	-	-	-	-	-	-	-	-	-	-	-	-	-	-	-	-	-
NEO1	Q92859	Neogenin	183.72	3	2	0	2	2	3	1	0	0	2	0	0	7	-	-	-	-	-	-	-	-	-	-	-	-	-	-	-	-	-	-	-	-	-	-	-	-	-	-	-	-
PARK7	Q99497	Protein/nucleic acid deglycase DJ-1	183.44	19	23	0	19	18	30	0	14	22	0	0	0	6	66690.5	112305	116459	122456	172441	156618	127587	136289	113028	122758	114431	116876	89497.6	119457	164530	131938	117893	115654	16.4011	16.8657	17.3263	17.0087	16.8459	16.8194	16.8644	0.462597	16.8913	0.102527
C1R	B4DPQ0	Complement C1r subcomponent	183.16	3	8	4	4	4	6	0	0	0	9	2	0	5	-	-	-	-	-	-	-	-	-	-	-	-	-	-	-	-	-	-	-	-	-	-	-	-	-	-	-	-
SEPT11	D6RER5	Septin-11	182.3	7	7	4	5	7	10	5	7	9	10	3	3	4	-	-	-	-	-	-	-	-	-	-	-	-	-	-	-	-	-	-	-	-	-	-	-	-	-	-	-	-
CPS1	P31327	Carbamoyl-phosphate synthase [ammonia] mitochondrial	181.99	2	1	2	3	3	2	1	2	1	1	0	0	6	-	-	-	-	-	-	-	-	-	-	-	-	-	-	-	-	-	-	-	-	-	-	-	-	-	-	-	-
PSMA3	P25788	Proteasome subunit alpha type-3	181.97	24	16	12	11	5	9	4	4	19	3	14	11	6	-	-	-	-	-	-	-	-	-	-	-	-	-	-	-	-	-	-	-	-	-	-	-	-	-	-	-	-
HMGB2	P26583	High mobility group protein B2	181.6	3	3	26	9	3	9	6	6	0	0	6	0	2	-	-	-	-	-	-	-	-	-	-	-	-	-	-	-	-	-	-	-	-	-	-	-	-	-	-	-	-
IGHD	A0A0A0MS09	Immunoglobulin heavy constant delta (Fragment)	181.49	0	0	14	11	11	11	0	0	3	0	0	8	5	-	-	-	-	-	-	-	-	-	-	-	-	-	-	-	-	-	-	-	-	-	-	-	-	-	-	-	-
CTNNA1	G3XAM7	Catenin (Cadherin-associated protein) alpha 1 102kDa isoform CRA_a	181.36	5	4	0	0	5	3	0	0	0	0	0	0	3	137301	110942	113806	135393	209163	231673	244533	270210	135068	143359	121528	128065	124122	124599	220418	257371	139214	124796	16.9132	16.9215	17.748	17.9717	17.0863	16.9287	17.1942	0.479588	17.3289	0.56222
CALR	P27797	Calreticulin	181.29	13	11	0	0	11	5	3	2	0	0	0	0	6	115560	118971	123916	114250	459689	465022	658645	821342	1.66136e+06	1.94852e+06	117342	130907	117265	119083	462355	739994	1.80494e+06	124125	16.8393	16.8604	18.8186	19.4884	20.7789	16.9193	17.5061	1.13672	19.0622	1.96481
COL11A1	P12107	Collagen alpha-1(XI) chain	181.22	1	2	0	1	2	2	0	0	0	0	0	0	4	-	-	-	-	-	-	-	-	-	-	-	-	-	-	-	-	-	-	-	-	-	-	-	-	-	-	-	-
DPYSL5	Q9BPU6	Dihydropyrimidinase-related protein 5	181.04	5	6	8	5	13	8	8	3	0	7	5	0	6	-	-	-	-	-	-	-	-	-	-	-	-	-	-	-	-	-	-	-	-	-	-	-	-	-	-	-	-
CCT2	F5GWF6	T-complex protein 1 subunit beta	180.57	5	2	0	2	7	10	5	0	0	0	0	0	4	-	-	-	-	-	-	-	-	-	-	-	-	-	-	-	-	-	-	-	-	-	-	-	-	-	-	-	-
LTBP3	Q9NS15	Latent-transforming growth factor beta-binding protein 3	179.91	3	0	2	0	3	4	0	0	0	0	0	0	4	-	-	-	-	-	-	-	-	-	-	-	-	-	-	-	-	-	-	-	-	-	-	-	-	-	-	-	-
PSMA6	G3V5Z7	Proteasome subunit alpha type	179.88	10	18	5	5	5	5	11	4	11	4	9	21	7	126913	120002	125274	135320	185396	90803.3	120073	132820	121421	123909	130940	134421	123458	130297	138100	126446	122665	132680	16.9131	16.9904	16.9854	16.9463	16.9043	17.0175	16.9629	0.0432421	16.956	0.0572102
ALDH2	P05091	Aldehyde dehydrogenase mitochondrial	178.28	4	4	6	1	8	9	0	6	2	4	2	3	5	154295	290275	187618	225548	410426	385171	138084	115820	138342	116550	115827	122195	222285	206583	397799	126952	127446	119011	17.6912	17.6503	18.601	16.9484	16.9542	16.8602	17.9808	0.537455	16.9209	0.0526634
PTPRF	P10586	Receptor-type tyrosine-protein phosphatase F	177.39	2	2	2	3	3	3	0	0	0	0	0	0	2	-	-	-	-	-	-	-	-	-	-	-	-	-	-	-	-	-	-	-	-	-	-	-	-	-	-	-	-
YWHAG	P61981	14-3-3 protein gamma	177.29	20	17	10	14	19	19	4	13	9	13	6	0	2	124419	116266	240795	221348	103204	123602	120715	114791	139946	127285	125182	115133	120342	231071	113403	117753	133616	120158	16.876	17.8167	16.7852	16.8449	17.0261	16.8733	17.1593	0.571129	16.9148	0.0974444
RAB1A	P62820	Ras-related protein Rab-1A	176.71	20	11	5	5	15	20	16	24	16	5	5	0	3	-	-	-	-	-	-	-	-	-	-	-	-	-	-	-	-	-	-	-	-	-	-	-	-	-	-	-	-
RAN	B5MDF5	GTP-binding nuclear protein Ran	176.52	9	3	3	7	18	18	6	0	0	6	0	0	6	-	-	-	-	-	-	-	-	-	-	-	-	-	-	-	-	-	-	-	-	-	-	-	-	-	-	-	-
OLFM2	O95897	Noelin-2	176.5	11	7	9	2	10	7	2	2	0	2	0	0	1	-	-	-	-	-	-	-	-	-	-	-	-	-	-	-	-	-	-	-	-	-	-	-	-	-	-	-	-
STXBP1	A0A0D9SG72	Syntaxin-binding protein 1	176.49	4	0	4	2	7	7	5	2	2	3	0	0	3	-	-	-	-	-	-	-	-	-	-	-	-	-	-	-	-	-	-	-	-	-	-	-	-	-	-	-	-
CCT6A	P40227	T-complex protein 1 subunit zeta	176.39	4	4	5	2	5	4	5	2	4	2	0	2	4	-	-	-	-	-	-	-	-	-	-	-	-	-	-	-	-	-	-	-	-	-	-	-	-	-	-	-	-
CCT5	E9PCA1	T-complex protein 1 subunit epsilon	176.05	6	0	0	0	4	6	3	7	0	0	0	0	5	-	-	-	-	-	-	-	-	-	-	-	-	-	-	-	-	-	-	-	-	-	-	-	-	-	-	-	-
TTYH1	Q9H313	Protein tweety homolog 1	175.81	14	10	12	10	12	10	7	10	7	10	7	4	5	-	-	-	-	-	-	-	-	-	-	-	-	-	-	-	-	-	-	-	-	-	-	-	-	-	-	-	-
CCT3	P49368	T-complex protein 1 subunit gamma	175.74	0	2	0	2	8	11	10	0	2	2	0	0	5	-	-	-	-	-	-	-	-	-	-	-	-	-	-	-	-	-	-	-	-	-	-	-	-	-	-	-	-
SERPINE2	P07093	Glia-derived nexin	175.46	5	5	10	13	10	13	3	5	5	0	0	0	6	-	-	-	-	-	-	-	-	-	-	-	-	-	-	-	-	-	-	-	-	-	-	-	-	-	-	-	-
HIST2H2BC	Q6DN03	Putative histone H2B type 2-C	175.13	12	5	5	5	9	5	5	16	5	5	0	0	1	-	-	-	-	-	-	-	-	-	-	-	-	-	-	-	-	-	-	-	-	-	-	-	-	-	-	-	-
PYGB	P11216	Glycogen phosphorylase brain form	174.19	2	5	3	1	7	5	4	1	4	4	0	0	3	-	-	-	-	-	-	-	-	-	-	-	-	-	-	-	-	-	-	-	-	-	-	-	-	-	-	-	-
TTYH3	Q9C0H2	Protein tweety homolog 3	174.14	5	8	3	0	9	8	3	0	0	3	0	0	5	-	-	-	-	-	-	-	-	-	-	-	-	-	-	-	-	-	-	-	-	-	-	-	-	-	-	-	-
CAP1	Q01518	Adenylyl cyclase-associated protein 1	173.27	9	8	4	0	9	0	3	3	0	3	0	0	5	-	-	-	-	-	-	-	-	-	-	-	-	-	-	-	-	-	-	-	-	-	-	-	-	-	-	-	-
TLN1	Q9Y490	Talin-1	172.86	1	0	1	0	2	2	0	1	0	0	0	0	4	-	-	-	-	-	-	-	-	-	-	-	-	-	-	-	-	-	-	-	-	-	-	-	-	-	-	-	-
EFEMP1	A0A0U1RQV3	EGF-containing fibulin-like extracellular matrix protein 1 (Fragment)	172.45	0	0	10	20	12	8	0	0	0	0	0	0	5	-	-	-	-	-	-	-	-	-	-	-	-	-	-	-	-	-	-	-	-	-	-	-	-	-	-	-	-
FLNC	Q14315	Filamin-C	172.23	1	0	0	0	1	1	1	2	0	0	0	0	4	-	-	-	-	-	-	-	-	-	-	-	-	-	-	-	-	-	-	-	-	-	-	-	-	-	-	-	-
H2AFX	P16104	Histone H2AX	171.47	16	22	11	11	22	22	16	16	16	16	6	6	2	-	-	-	-	-	-	-	-	-	-	-	-	-	-	-	-	-	-	-	-	-	-	-	-	-	-	-	-
APOA1	F8W696	Apolipoprotein A-I	171.07	7	7	11	0	7	12	7	6	7	11	5	0	4	-	-	-	-	-	-	-	-	-	-	-	-	-	-	-	-	-	-	-	-	-	-	-	-	-	-	-	-
GPC4	O75487	Glypican-4	170.37	14	6	3	0	6	3	0	0	0	0	0	0	5	-	-	-	-	-	-	-	-	-	-	-	-	-	-	-	-	-	-	-	-	-	-	-	-	-	-	-	-
HIST2H3PS2	Q5TEC6	Histone H3	170.32	29	29	32	32	36	36	29	29	29	29	24	21	1	-	-	-	-	-	-	-	-	-	-	-	-	-	-	-	-	-	-	-	-	-	-	-	-	-	-	-	-
CALM1	P0DP23	Calmodulin-1	170.29	0	0	28	28	28	28	9	20	0	9	0	0	3	-	-	-	-	-	-	-	-	-	-	-	-	-	-	-	-	-	-	-	-	-	-	-	-	-	-	-	-
BSG	A0A087WUV8	Basigin	170.16	10	16	0	0	21	14	0	7	0	0	0	0	5	-	-	-	-	-	-	-	-	-	-	-	-	-	-	-	-	-	-	-	-	-	-	-	-	-	-	-	-
PGK1	P00558	Phosphoglycerate kinase 1	169.97	5	6	4	4	12	11	3	4	0	0	0	0	6	-	-	-	-	-	-	-	-	-	-	-	-	-	-	-	-	-	-	-	-	-	-	-	-	-	-	-	-
CNP	P09543	2' 3'-cyclic-nucleotide 3'-phosphodiesterase	169.8	10	12	0	0	4	10	0	4	0	4	0	0	5	-	-	-	-	-	-	-	-	-	-	-	-	-	-	-	-	-	-	-	-	-	-	-	-	-	-	-	-
CNTNAP2	Q9UHC6	Contactin-associated protein-like 2	169.72	0	0	1	1	0	1	0	0	1	3	2	2	4	-	-	-	-	-	-	-	-	-	-	-	-	-	-	-	-	-	-	-	-	-	-	-	-	-	-	-	-
UBA1	P22314	Ubiquitin-like modifier-activating enzyme 1	169.1	6	1	1	1	4	6	5	3	1	2	1	0	4	-	-	-	-	-	-	-	-	-	-	-	-	-	-	-	-	-	-	-	-	-	-	-	-	-	-	-	-
PGD	P52209	6-phosphogluconate dehydrogenase decarboxylating	168.88	8	7	5	4	7	9	5	2	2	0	0	0	5	-	-	-	-	-	-	-	-	-	-	-	-	-	-	-	-	-	-	-	-	-	-	-	-	-	-	-	-
CP	E9PFZ2	Ceruloplasmin	168.6	0	0	5	4	3	4	0	0	1	3	0	1	6	-	-	-	-	-	-	-	-	-	-	-	-	-	-	-	-	-	-	-	-	-	-	-	-	-	-	-	-
GNG12	Q9UBI6	Guanine nucleotide-binding protein G(I)/G(S)/G(O) subunit gamma-12	168.35	25	44	15	15	60	50	15	15	15	15	15	15	5	-	-	-	-	-	-	-	-	-	-	-	-	-	-	-	-	-	-	-	-	-	-	-	-	-	-	-	-
H1FX	Q92522	Histone H1x	168.22	9	9	0	0	24	24	0	0	0	0	0	0	4	-	-	-	-	-	-	-	-	-	-	-	-	-	-	-	-	-	-	-	-	-	-	-	-	-	-	-	-
HSPA9	P38646	Stress-70 protein mitochondrial	168.1	0	2	0	1	4	3	0	0	0	2	0	0	5	-	-	-	-	-	-	-	-	-	-	-	-	-	-	-	-	-	-	-	-	-	-	-	-	-	-	-	-
GDI2	P50395	Rab GDP dissociation inhibitor beta	168.1	7	7	0	4	11	6	0	4	0	0	0	0	2	-	-	-	-	-	-	-	-	-	-	-	-	-	-	-	-	-	-	-	-	-	-	-	-	-	-	-	-
RHOA	P61586	Transforming protein RhoA	167.92	11	6	6	6	11	19	0	0	5	0	0	0	3	-	-	-	-	-	-	-	-	-	-	-	-	-	-	-	-	-	-	-	-	-	-	-	-	-	-	-	-
CD81	A6NMH8	Tetraspanin	167.53	16	16	16	8	16	19	22	22	22	22	13	6	4	-	-	-	-	-	-	-	-	-	-	-	-	-	-	-	-	-	-	-	-	-	-	-	-	-	-	-	-
RTN4	Q9NQC3	Reticulon-4	167.14	0	1	0	0	1	2	1	0	0	0	0	0	3	-	-	-	-	-	-	-	-	-	-	-	-	-	-	-	-	-	-	-	-	-	-	-	-	-	-	-	-
PFN1	P07737	Profilin-1	167.07	6	16	0	0	31	41	10	20	0	0	0	0	6	-	-	-	-	-	-	-	-	-	-	-	-	-	-	-	-	-	-	-	-	-	-	-	-	-	-	-	-
NID1	P14543	Nidogen-1	166.83	1	2	0	0	2	2	0	0	0	0	0	0	5	-	-	-	-	-	-	-	-	-	-	-	-	-	-	-	-	-	-	-	-	-	-	-	-	-	-	-	-
BHMT	Q93088	Betaine--homocysteine S-methyltransferase 1	166.59	4	2	13	4	2	10	0	2	2	0	2	2	2	-	-	-	-	-	-	-	-	-	-	-	-	-	-	-	-	-	-	-	-	-	-	-	-	-	-	-	-
CAND1	Q86VP6	Cullin-associated NEDD8-dissociated protein 1	165.83	4	3	3	0	4	4	1	0	0	1	0	0	4	-	-	-	-	-	-	-	-	-	-	-	-	-	-	-	-	-	-	-	-	-	-	-	-	-	-	-	-
AEBP1	Q8IUX7	Adipocyte enhancer-binding protein 1	165.83	3	2	3	3	1	2	0	0	0	1	0	0	4	-	-	-	-	-	-	-	-	-	-	-	-	-	-	-	-	-	-	-	-	-	-	-	-	-	-	-	-
TKT	A0A0B4J1R6	Transketolase	165.33	8	8	4	7	6	9	7	4	4	4	0	4	6	-	-	-	-	-	-	-	-	-	-	-	-	-	-	-	-	-	-	-	-	-	-	-	-	-	-	-	-
RAB10	P61026	Ras-related protein Rab-10	164.91	17	17	12	12	17	12	12	15	12	12	6	6	1	-	-	-	-	-	-	-	-	-	-	-	-	-	-	-	-	-	-	-	-	-	-	-	-	-	-	-	-
AP2B1	A0A087WU93	AP-2 complex subunit beta (Fragment)	163.75	2	2	0	0	1	7	0	2	0	2	0	0	5	-	-	-	-	-	-	-	-	-	-	-	-	-	-	-	-	-	-	-	-	-	-	-	-	-	-	-	-
ACTN1	P12814	Alpha-actinin-1	163.69	4	0	0	0	1	1	6	0	0	0	0	0	1	-	-	-	-	-	-	-	-	-	-	-	-	-	-	-	-	-	-	-	-	-	-	-	-	-	-	-	-
PAM	P19021	Peptidyl-glycine alpha-amidating monooxygenase	163.44	4	2	6	5	0	1	0	0	0	0	0	1	6	-	-	-	-	-	-	-	-	-	-	-	-	-	-	-	-	-	-	-	-	-	-	-	-	-	-	-	-
ATP2B1	P20020	Plasma membrane calcium-transporting ATPase 1	162.88	2	5	0	0	4	4	0	1	0	0	0	0	2	-	-	-	-	-	-	-	-	-	-	-	-	-	-	-	-	-	-	-	-	-	-	-	-	-	-	-	-
ENO2	F5H0C8	Gamma-enolase	162.48	8	9	6	6	9	14	6	9	6	6	6	6	2	-	-	-	-	-	-	-	-	-	-	-	-	-	-	-	-	-	-	-	-	-	-	-	-	-	-	-	-
ARF3	P61204	ADP-ribosylation factor 3	161.46	12	12	0	0	33	8	0	13	0	0	0	0	3	-	-	-	-	-	-	-	-	-	-	-	-	-	-	-	-	-	-	-	-	-	-	-	-	-	-	-	-
PLOD1	Q02809	Procollagen-lysine 2-oxoglutarate 5-dioxygenase 1	161.23	2	6	4	4	7	5	4	4	0	4	0	0	3	340201	332215	773072	633273	386969	126981	1.05912e+06	398015	1.48723e+06	771386	904910	119751	336208	703172	256975	728568	1.12931e+06	512331	18.3589	19.4164	17.7581	19.3084	20.0306	18.3285	18.5111	0.839563	19.2225	0.854295
MDH1	B9A041	Malate dehydrogenase cytoplasmic	161.15	0	6	14	0	14	18	0	6	0	0	5	0	4	-	-	-	-	-	-	-	-	-	-	-	-	-	-	-	-	-	-	-	-	-	-	-	-	-	-	-	-
COL18A1	P39060	Collagen alpha-1(XVIII) chain	160.79	3	3	0	0	2	2	2	1	0	0	0	0	1	-	-	-	-	-	-	-	-	-	-	-	-	-	-	-	-	-	-	-	-	-	-	-	-	-	-	-	-
ALDH1A1	P00352	Retinal dehydrogenase 1	160.66	1	1	5	4	5	9	0	3	2	2	4	5	4	-	-	-	-	-	-	-	-	-	-	-	-	-	-	-	-	-	-	-	-	-	-	-	-	-	-	-	-
RAB11A	H3BMH2	Ras-related protein Rab-11A (Fragment)	159.84	19	27	8	8	27	35	14	6	6	7	0	0	5	-	-	-	-	-	-	-	-	-	-	-	-	-	-	-	-	-	-	-	-	-	-	-	-	-	-	-	-
CPE	P16870	Carboxypeptidase E	159.57	2	0	2	2	2	13	0	0	0	0	0	0	6	-	-	-	-	-	-	-	-	-	-	-	-	-	-	-	-	-	-	-	-	-	-	-	-	-	-	-	-
GPM6B	B7Z613	Neuronal membrane glycoprotein M6-b	159.5	7	7	0	8	11	11	4	4	4	0	4	4	3	-	-	-	-	-	-	-	-	-	-	-	-	-	-	-	-	-	-	-	-	-	-	-	-	-	-	-	-
PSAP	P07602	Prosaposin	159.22	6	5	5	4	10	7	4	0	4	4	3	2	6	-	-	-	-	-	-	-	-	-	-	-	-	-	-	-	-	-	-	-	-	-	-	-	-	-	-	-	-
MFGE8	F5GZN3	Lactadherin	159.09	11	16	5	5	5	8	0	0	0	0	0	0	3	-	-	-	-	-	-	-	-	-	-	-	-	-	-	-	-	-	-	-	-	-	-	-	-	-	-	-	-
TPI1	P60174	Triosephosphate isomerase	158.36	13	19	0	13	6	13	7	13	6	13	0	0	1	-	-	-	-	-	-	-	-	-	-	-	-	-	-	-	-	-	-	-	-	-	-	-	-	-	-	-	-
NTN1	O95631	Netrin-1	157.84	5	5	2	0	5	5	0	2	0	2	0	0	3	-	-	-	-	-	-	-	-	-	-	-	-	-	-	-	-	-	-	-	-	-	-	-	-	-	-	-	-
ACTR2	P61160	Actin-related protein 2	157.57	10	4	9	0	11	9	9	9	6	9	6	6	2	-	-	-	-	-	-	-	-	-	-	-	-	-	-	-	-	-	-	-	-	-	-	-	-	-	-	-	-
TFPI	P10646	Tissue factor pathway inhibitor	157.11	10	7	10	7	3	5	7	7	0	7	0	0	3	-	-	-	-	-	-	-	-	-	-	-	-	-	-	-	-	-	-	-	-	-	-	-	-	-	-	-	-
SNRPD2	K7ERG4	Small nuclear ribonucleoprotein Sm D2	156.87	24	13	37	0	37	13	24	0	0	37	0	0	3	-	-	-	-	-	-	-	-	-	-	-	-	-	-	-	-	-	-	-	-	-	-	-	-	-	-	-	-
P4HB	H7BZ94	Protein disulfide-isomerase	156.79	6	9	0	0	2	0	7	0	0	0	0	0	3	-	-	-	-	-	-	-	-	-	-	-	-	-	-	-	-	-	-	-	-	-	-	-	-	-	-	-	-
PAICS	E9PBS1	Multifunctional protein ADE2 (Fragment)	156.57	3	3	6	2	7	12	0	0	0	0	0	0	5	-	-	-	-	-	-	-	-	-	-	-	-	-	-	-	-	-	-	-	-	-	-	-	-	-	-	-	-
EEF1G	P26641	Elongation factor 1-gamma	156.47	4	6	0	0	6	3	0	6	3	3	0	0	4	-	-	-	-	-	-	-	-	-	-	-	-	-	-	-	-	-	-	-	-	-	-	-	-	-	-	-	-
HBA1	P69905	Hemoglobin subunit alpha	155.01	11	11	31	11	11	17	0	0	19	19	19	11	4	-	-	-	-	-	-	-	-	-	-	-	-	-	-	-	-	-	-	-	-	-	-	-	-	-	-	-	-
CLIC1	O00299	Chloride intracellular channel protein 1	154.92	0	0	0	0	10	5	4	4	0	0	0	0	4	-	-	-	-	-	-	-	-	-	-	-	-	-	-	-	-	-	-	-	-	-	-	-	-	-	-	-	-
SPOCK3	A0A0A0MTJ2	Sparc/osteonectin cwcv and kazal-like domains proteoglycan (Testican) 3 isoform CRA_b	154.76	12	12	4	0	0	0	4	4	4	4	0	0	2	-	-	-	-	-	-	-	-	-	-	-	-	-	-	-	-	-	-	-	-	-	-	-	-	-	-	-	-
PRDX6	P30041	Peroxiredoxin-6	154.52	15	25	9	5	25	13	0	19	0	0	0	0	4	-	-	-	-	-	-	-	-	-	-	-	-	-	-	-	-	-	-	-	-	-	-	-	-	-	-	-	-
SRI	C9J0K6	Sorcin	154.49	19	25	7	7	19	19	7	7	7	7	0	0	4	-	-	-	-	-	-	-	-	-	-	-	-	-	-	-	-	-	-	-	-	-	-	-	-	-	-	-	-
SCG2	P13521	Secretogranin-2	154.46	4	0	0	0	5	5	0	0	0	0	0	0	7	366719	307947	1.71584e+06	1.714e+06	729726	667756	121375	443422	794704	1.46098e+06	3.53492e+06	4.01656e+06	337333	1.71492e+06	698741	282399	1.12784e+06	3.77574e+06	18.3583	20.7097	19.413	17.8237	20.0393	21.8454	19.4937	1.17777	19.9028	2.01431
EEA1	Q15075	Early endosome antigen 1	154.04	1	2	0	0	1	2	0	1	0	1	1	1	3	-	-	-	-	-	-	-	-	-	-	-	-	-	-	-	-	-	-	-	-	-	-	-	-	-	-	-	-
COCH	G3V4C4	Cochlin	153.86	3	2	0	2	8	4	2	0	0	0	0	0	5	-	-	-	-	-	-	-	-	-	-	-	-	-	-	-	-	-	-	-	-	-	-	-	-	-	-	-	-
NRP1	E7EX60	Neuropilin-1	153.67	5	3	2	2	7	5	0	0	0	0	0	0	3	-	-	-	-	-	-	-	-	-	-	-	-	-	-	-	-	-	-	-	-	-	-	-	-	-	-	-	-
DAG1	Q14118	Dystroglycan	153.4	6	4	1	1	4	7	0	0	0	0	0	0	7	-	-	-	-	-	-	-	-	-	-	-	-	-	-	-	-	-	-	-	-	-	-	-	-	-	-	-	-
GPC1	P35052	Glypican-1	152.45	10	7	4	7	5	7	5	3	5	3	0	0	4	-	-	-	-	-	-	-	-	-	-	-	-	-	-	-	-	-	-	-	-	-	-	-	-	-	-	-	-
PSMB5	P28074	Proteasome subunit beta type-5	151.75	11	5	5	0	10	0	5	5	0	0	5	0	3	-	-	-	-	-	-	-	-	-	-	-	-	-	-	-	-	-	-	-	-	-	-	-	-	-	-	-	-
SP100	P23497	Nuclear autoantigen Sp-100	151.4	2	2	2	3	2	2	1	0	1	0	0	1	1	-	-	-	-	-	-	-	-	-	-	-	-	-	-	-	-	-	-	-	-	-	-	-	-	-	-	-	-
IQGAP1	P46940	Ras GTPase-activating-like protein IQGAP1	151.37	1	1	0	0	1	1	2	1	0	4	0	0	4	-	-	-	-	-	-	-	-	-	-	-	-	-	-	-	-	-	-	-	-	-	-	-	-	-	-	-	-
YWHAH	Q04917	14-3-3 protein eta	150.14	14	20	8	8	23	17	13	16	3	7	0	0	2	86683.7	125935	1.12672e+06	488552	392126	109434	341470	306430	1.60387e+06	1.50141e+06	3.73406e+06	1.2089e+06	106309	807637	250780	323950	1.55264e+06	2.47148e+06	16.6729	19.5009	17.6603	18.3033	20.5655	21.0188	17.9447	1.4353	19.9625	1.4547
NARS	O43776	Asparagine--tRNA ligase cytoplasmic	150.01	0	1	0	0	0	3	0	7	0	0	0	1	3	-	-	-	-	-	-	-	-	-	-	-	-	-	-	-	-	-	-	-	-	-	-	-	-	-	-	-	-
GGH	Q92820	Gamma-glutamyl hydrolase	149.99	9	9	12	8	7	5	0	0	0	9	0	0	4	-	-	-	-	-	-	-	-	-	-	-	-	-	-	-	-	-	-	-	-	-	-	-	-	-	-	-	-
OLFM3	Q96PB7	Noelin-3	149.34	5	7	4	4	4	4	3	3	0	3	3	3	4	-	-	-	-	-	-	-	-	-	-	-	-	-	-	-	-	-	-	-	-	-	-	-	-	-	-	-	-
NEDD4L	Q96PU5	E3 ubiquitin-protein ligase NEDD4-like	148.56	3	2	0	1	2	3	0	0	0	0	0	0	1	-	-	-	-	-	-	-	-	-	-	-	-	-	-	-	-	-	-	-	-	-	-	-	-	-	-	-	-
PYGL	E9PK47	Alpha-1 4 glucan phosphorylase	148.25	0	2	2	1	3	4	1	1	1	1	0	0	2	-	-	-	-	-	-	-	-	-	-	-	-	-	-	-	-	-	-	-	-	-	-	-	-	-	-	-	-
ACTR1A	R4GMT0	Alpha-centractin	148.16	2	8	3	0	8	13	7	0	7	0	0	0	4	-	-	-	-	-	-	-	-	-	-	-	-	-	-	-	-	-	-	-	-	-	-	-	-	-	-	-	-
COL26A1	Q96A83	Collagen alpha-1(XXVI) chain	148.07	0	5	5	5	8	3	0	0	3	8	0	5	2	-	-	-	-	-	-	-	-	-	-	-	-	-	-	-	-	-	-	-	-	-	-	-	-	-	-	-	-
GLG1	Q92896	Golgi apparatus protein 1	148.04	2	2	1	1	2	2	0	0	0	0	1	0	5	-	-	-	-	-	-	-	-	-	-	-	-	-	-	-	-	-	-	-	-	-	-	-	-	-	-	-	-
COL5A2	P05997	Collagen alpha-2(V) chain	147.92	2	3	0	2	3	3	0	0	0	0	0	0	3	-	-	-	-	-	-	-	-	-	-	-	-	-	-	-	-	-	-	-	-	-	-	-	-	-	-	-	-
HSP90B1	P14625	Endoplasmin	146.86	6	3	0	0	3	3	2	2	2	0	0	0	3	-	-	-	-	-	-	-	-	-	-	-	-	-	-	-	-	-	-	-	-	-	-	-	-	-	-	-	-
PSMA7	O14818	Proteasome subunit alpha type-7	146.84	17	19	17	9	9	9	9	15	6	6	6	6	1	-	-	-	-	-	-	-	-	-	-	-	-	-	-	-	-	-	-	-	-	-	-	-	-	-	-	-	-
TCP1	P17987	T-complex protein 1 subunit alpha	146.51	2	0	0	0	4	6	4	2	0	0	0	0	5	-	-	-	-	-	-	-	-	-	-	-	-	-	-	-	-	-	-	-	-	-	-	-	-	-	-	-	-
SEPT7	E7EPK1	Septin-7	146.03	2	2	2	2	10	2	2	9	2	2	0	0	4	-	-	-	-	-	-	-	-	-	-	-	-	-	-	-	-	-	-	-	-	-	-	-	-	-	-	-	-
GLIPR2	Q5VZR0	Golgi-associated plant pathogenesis-related protein 1	145.7	20	10	10	0	38	20	0	0	0	0	0	0	3	-	-	-	-	-	-	-	-	-	-	-	-	-	-	-	-	-	-	-	-	-	-	-	-	-	-	-	-
HSPE1	B8ZZL8	10 kDa heat shock protein mitochondrial	145.63	17	7	0	0	34	21	0	0	0	0	0	0	4	-	-	-	-	-	-	-	-	-	-	-	-	-	-	-	-	-	-	-	-	-	-	-	-	-	-	-	-
H1F0	P07305	Histone H1.0	145.58	12	5	5	0	12	16	5	5	0	5	0	0	3	-	-	-	-	-	-	-	-	-	-	-	-	-	-	-	-	-	-	-	-	-	-	-	-	-	-	-	-
FBN1	P35555	Fibrillin-1	145.34	1	0	0	0	1	1	0	0	0	0	0	0	2	-	-	-	-	-	-	-	-	-	-	-	-	-	-	-	-	-	-	-	-	-	-	-	-	-	-	-	-
NRXN2	G5E9G7	Neurexin 2 isoform CRA_a	144.98	0	2	1	0	0	1	0	0	0	0	0	0	4	-	-	-	-	-	-	-	-	-	-	-	-	-	-	-	-	-	-	-	-	-	-	-	-	-	-	-	-
FHL1	A0A0D9SFB0	Four and a half LIM domains protein 1 (Fragment)	144.38	23	23	8	0	14	8	0	0	0	0	0	0	3	-	-	-	-	-	-	-	-	-	-	-	-	-	-	-	-	-	-	-	-	-	-	-	-	-	-	-	-
BMP1	P13497	Bone morphogenetic protein 1	144.3	3	1	2	2	2	4	0	0	0	0	0	0	5	-	-	-	-	-	-	-	-	-	-	-	-	-	-	-	-	-	-	-	-	-	-	-	-	-	-	-	-
TXN	P10599	Thioredoxin	142.3	21	12	12	12	23	21	12	12	0	0	0	0	4	-	-	-	-	-	-	-	-	-	-	-	-	-	-	-	-	-	-	-	-	-	-	-	-	-	-	-	-
GPM6B	Q13491	Neuronal membrane glycoprotein M6-b	142.26	9	9	3	8	6	6	5	5	5	0	5	5	1	-	-	-	-	-	-	-	-	-	-	-	-	-	-	-	-	-	-	-	-	-	-	-	-	-	-	-	-
PTPRS	Q13332	Receptor-type tyrosine-protein phosphatase S	142.13	1	1	2	0	3	1	1	2	0	0	1	0	4	-	-	-	-	-	-	-	-	-	-	-	-	-	-	-	-	-	-	-	-	-	-	-	-	-	-	-	-
ARPC4-TTLL3	F8WCF6	Actin-related protein 2/3 complex subunit 4	142.07	9	9	0	9	10	9	15	7	11	11	4	4	1	-	-	-	-	-	-	-	-	-	-	-	-	-	-	-	-	-	-	-	-	-	-	-	-	-	-	-	-
ADAM10	O14672	Disintegrin and metalloproteinase domain-containing protein 10	141.95	4	3	0	0	0	2	0	0	0	0	0	0	4	-	-	-	-	-	-	-	-	-	-	-	-	-	-	-	-	-	-	-	-	-	-	-	-	-	-	-	-
GNA11	P29992	Guanine nucleotide-binding protein subunit alpha-11	141.45	4	4	0	0	12	9	4	4	3	0	0	0	2	-	-	-	-	-	-	-	-	-	-	-	-	-	-	-	-	-	-	-	-	-	-	-	-	-	-	-	-
CD59	E9PNW4	CD59 glycoprotein	141.42	30	30	11	11	30	11	0	0	0	0	0	0	3	-	-	-	-	-	-	-	-	-	-	-	-	-	-	-	-	-	-	-	-	-	-	-	-	-	-	-	-
NPEPPS	E9PLK3	Aminopeptidase	141.36	3	3	0	0	3	3	3	1	1	1	0	0	4	-	-	-	-	-	-	-	-	-	-	-	-	-	-	-	-	-	-	-	-	-	-	-	-	-	-	-	-
MAPT	P10636MUT	TauRDLM	141.36	0	0	0	0	0	0	34	15	19	19	0	5	5	-	-	-	-	-	-	-	-	-	-	-	-	-	-	-	-	-	-	-	-	-	-	-	-	-	-	-	-
PROM1	O43490	Prominin-1	141.05	9	1	0	0	2	3	0	0	0	0	0	0	5	-	-	-	-	-	-	-	-	-	-	-	-	-	-	-	-	-	-	-	-	-	-	-	-	-	-	-	-
GPI	A0A0A0MTS2	Glucose-6-phosphate isomerase (Fragment)	140.91	3	3	0	0	3	3	0	0	0	0	0	0	1	-	-	-	-	-	-	-	-	-	-	-	-	-	-	-	-	-	-	-	-	-	-	-	-	-	-	-	-
RAB5C	P51148	Ras-related protein Rab-5C	140.79	12	12	6	0	6	17	12	6	6	0	0	0	1	-	-	-	-	-	-	-	-	-	-	-	-	-	-	-	-	-	-	-	-	-	-	-	-	-	-	-	-
LMNA	P02545	Prelamin-A/C	140.3	2	0	0	0	4	2	0	0	0	0	0	0	2	-	-	-	-	-	-	-	-	-	-	-	-	-	-	-	-	-	-	-	-	-	-	-	-	-	-	-	-
TNR	Q92752	Tenascin-R	140.1	1	1	3	1	3	3	0	0	1	1	0	0	2	-	-	-	-	-	-	-	-	-	-	-	-	-	-	-	-	-	-	-	-	-	-	-	-	-	-	-	-
WDR1	O75083	WD repeat-containing protein 1	140.06	11	11	0	0	11	5	3	3	3	0	0	0	4	-	-	-	-	-	-	-	-	-	-	-	-	-	-	-	-	-	-	-	-	-	-	-	-	-	-	-	-
FYN	P06241	Tyrosine-protein kinase Fyn	139.46	6	4	0	1	6	4	0	0	0	0	0	0	1	-	-	-	-	-	-	-	-	-	-	-	-	-	-	-	-	-	-	-	-	-	-	-	-	-	-	-	-
ARL3	P36405	ADP-ribosylation factor-like protein 3	139.27	15	6	0	6	15	13	6	15	0	9	0	0	3	-	-	-	-	-	-	-	-	-	-	-	-	-	-	-	-	-	-	-	-	-	-	-	-	-	-	-	-
PTPRD	P23468	Receptor-type tyrosine-protein phosphatase delta	139.24	0	1	0	0	1	0	0	0	0	0	0	0	1	-	-	-	-	-	-	-	-	-	-	-	-	-	-	-	-	-	-	-	-	-	-	-	-	-	-	-	-
KPNB1	J3KTM9	Importin subunit beta-1 (Fragment)	138.97	0	2	0	0	4	3	2	2	0	0	0	0	3	-	-	-	-	-	-	-	-	-	-	-	-	-	-	-	-	-	-	-	-	-	-	-	-	-	-	-	-
PPIB	P23284	Peptidyl-prolyl cis-trans isomerase B	138.81	0	3	3	0	6	0	9	15	6	15	0	0	3	-	-	-	-	-	-	-	-	-	-	-	-	-	-	-	-	-	-	-	-	-	-	-	-	-	-	-	-
NELL2	F8VVB6	Protein kinase C-binding protein NELL2	138.48	4	4	0	2	6	3	0	3	3	3	3	0	3	-	-	-	-	-	-	-	-	-	-	-	-	-	-	-	-	-	-	-	-	-	-	-	-	-	-	-	-
MEGF8	Q7Z7M0	Multiple epidermal growth factor-like domains protein 8	138.3	0	0	0	0	0	1	0	0	0	0	0	0	3	-	-	-	-	-	-	-	-	-	-	-	-	-	-	-	-	-	-	-	-	-	-	-	-	-	-	-	-
ANGPTL2	Q9UKU9	Angiopoietin-related protein 2	138.26	0	6	0	0	0	3	0	0	0	0	0	0	3	-	-	-	-	-	-	-	-	-	-	-	-	-	-	-	-	-	-	-	-	-	-	-	-	-	-	-	-
SNRPD3	P62318	Small nuclear ribonucleoprotein Sm D3	138.11	15	8	7	32	24	25	0	0	0	0	0	0	3	-	-	-	-	-	-	-	-	-	-	-	-	-	-	-	-	-	-	-	-	-	-	-	-	-	-	-	-
H2AFZ	P0C0S5	Histone H2A.Z	137.85	12	23	12	12	16	23	23	12	12	12	7	7	1	-	-	-	-	-	-	-	-	-	-	-	-	-	-	-	-	-	-	-	-	-	-	-	-	-	-	-	-
FLNB	O75369	Filamin-B	137.47	0	0	0	0	0	0	0	1	1	1	1	1	1	-	-	-	-	-	-	-	-	-	-	-	-	-	-	-	-	-	-	-	-	-	-	-	-	-	-	-	-
GNAS	P63092	Guanine nucleotide-binding protein G(s) subunit alpha isoforms short	137.47	3	3	3	3	7	13	3	3	3	3	3	3	3	-	-	-	-	-	-	-	-	-	-	-	-	-	-	-	-	-	-	-	-	-	-	-	-	-	-	-	-
BANF1	O75531	Barrier-to-autointegration factor	136.7	29	29	0	0	29	35	29	29	29	29	0	0	3	-	-	-	-	-	-	-	-	-	-	-	-	-	-	-	-	-	-	-	-	-	-	-	-	-	-	-	-
LTF	E7EQB2	Lactotransferrin (Fragment)	136.48	1	3	1	1	1	1	0	0	0	0	0	0	2	-	-	-	-	-	-	-	-	-	-	-	-	-	-	-	-	-	-	-	-	-	-	-	-	-	-	-	-
RAC1	P63000	Ras-related C3 botulinum toxin substrate 1	136.3	24	17	11	0	9	17	11	4	0	0	0	0	4	-	-	-	-	-	-	-	-	-	-	-	-	-	-	-	-	-	-	-	-	-	-	-	-	-	-	-	-
AOX1	Q06278	Aldehyde oxidase	136.27	1	1	1	0	4	2	1	1	0	1	0	1	6	-	-	-	-	-	-	-	-	-	-	-	-	-	-	-	-	-	-	-	-	-	-	-	-	-	-	-	-
HNRNPD	H0Y8G5	Heterogeneous nuclear ribonucleoprotein D0 (Fragment)	135.8	15	10	0	0	15	5	5	9	0	5	0	0	2	-	-	-	-	-	-	-	-	-	-	-	-	-	-	-	-	-	-	-	-	-	-	-	-	-	-	-	-
ACAA1	H7C131	3-ketoacyl-CoA thiolase peroxisomal (Fragment)	135.73	0	0	7	13	7	11	0	0	0	0	0	0	3	-	-	-	-	-	-	-	-	-	-	-	-	-	-	-	-	-	-	-	-	-	-	-	-	-	-	-	-
CANX	P27824	Calnexin	134.9	0	0	0	0	2	4	4	0	0	0	0	0	1	-	-	-	-	-	-	-	-	-	-	-	-	-	-	-	-	-	-	-	-	-	-	-	-	-	-	-	-
RP2	O75695	Protein XRP2	134.55	5	3	0	3	3	3	0	0	0	0	0	0	3	-	-	-	-	-	-	-	-	-	-	-	-	-	-	-	-	-	-	-	-	-	-	-	-	-	-	-	-
RPL18	F8VUA6	60S ribosomal protein L18 (Fragment)	134.38	10	10	0	0	10	8	10	10	10	10	0	0	2	-	-	-	-	-	-	-	-	-	-	-	-	-	-	-	-	-	-	-	-	-	-	-	-	-	-	-	-
CTSD	A0A1B0GV23	Cathepsin D	133.54	2	4	2	7	7	7	0	0	0	0	0	0	2	-	-	-	-	-	-	-	-	-	-	-	-	-	-	-	-	-	-	-	-	-	-	-	-	-	-	-	-
DPYS	Q14117	Dihydropyrimidinase	133.21	1	3	8	2	5	1	1	1	0	0	1	0	2	-	-	-	-	-	-	-	-	-	-	-	-	-	-	-	-	-	-	-	-	-	-	-	-	-	-	-	-
INA	Q16352	Alpha-internexin	132.98	0	0	2	4	4	4	0	0	0	0	0	0	1	-	-	-	-	-	-	-	-	-	-	-	-	-	-	-	-	-	-	-	-	-	-	-	-	-	-	-	-
DKFZp686J1372	Q5HYB6	Epididymis luminal protein 189	132.92	10	17	0	4	4	4	0	4	0	0	0	0	2	-	-	-	-	-	-	-	-	-	-	-	-	-	-	-	-	-	-	-	-	-	-	-	-	-	-	-	-
PAFAH1B1	P43034	Platelet-activating factor acetylhydrolase IB subunit alpha	132.92	6	6	4	0	2	0	4	0	0	0	0	0	4	-	-	-	-	-	-	-	-	-	-	-	-	-	-	-	-	-	-	-	-	-	-	-	-	-	-	-	-
SEPT5	B4DJ62	HCG2002594 isoform CRA_a	132.9	3	6	3	3	7	3	0	0	3	0	0	0	3	-	-	-	-	-	-	-	-	-	-	-	-	-	-	-	-	-	-	-	-	-	-	-	-	-	-	-	-
CXADR	P78310	Coxsackievirus and adenovirus receptor	132	8	2	0	0	8	5	0	0	0	0	0	0	3	-	-	-	-	-	-	-	-	-	-	-	-	-	-	-	-	-	-	-	-	-	-	-	-	-	-	-	-
PLD3	Q8IV08	Phospholipase D3	131.85	7	5	5	5	9	7	5	5	5	5	0	0	4	-	-	-	-	-	-	-	-	-	-	-	-	-	-	-	-	-	-	-	-	-	-	-	-	-	-	-	-
EPHX1	P07099	Epoxide hydrolase 1	131.68	4	0	0	0	4	4	6	6	6	2	0	0	3	-	-	-	-	-	-	-	-	-	-	-	-	-	-	-	-	-	-	-	-	-	-	-	-	-	-	-	-
LOXL3	E7END4	Lysyl oxidase homolog 3	131.19	5	7	0	0	2	3	0	0	0	0	0	0	3	-	-	-	-	-	-	-	-	-	-	-	-	-	-	-	-	-	-	-	-	-	-	-	-	-	-	-	-
CDH2	P19022	Cadherin-2	131.19	2	2	0	2	6	4	0	0	0	2	0	0	3	-	-	-	-	-	-	-	-	-	-	-	-	-	-	-	-	-	-	-	-	-	-	-	-	-	-	-	-
GDF10	P55107	Growth/differentiation factor 10	130.76	4	0	0	0	3	6	0	0	0	0	0	0	3	-	-	-	-	-	-	-	-	-	-	-	-	-	-	-	-	-	-	-	-	-	-	-	-	-	-	-	-
ANP32A	H0YN26	Acidic leucine-rich nuclear phosphoprotein 32 family member A	130.72	20	8	0	0	0	0	11	11	0	11	0	0	4	-	-	-	-	-	-	-	-	-	-	-	-	-	-	-	-	-	-	-	-	-	-	-	-	-	-	-	-
PHGDH	A0A2C9F2M7	D-3-phosphoglycerate dehydrogenase	130.46	0	2	0	0	2	6	2	0	0	2	0	0	4	-	-	-	-	-	-	-	-	-	-	-	-	-	-	-	-	-	-	-	-	-	-	-	-	-	-	-	-
ALDH8A1	Q9H2A2	Aldehyde dehydrogenase family 8 member A1	130.13	0	0	0	0	9	9	0	0	0	0	0	0	2	-	-	-	-	-	-	-	-	-	-	-	-	-	-	-	-	-	-	-	-	-	-	-	-	-	-	-	-
CCT7	Q99832	T-complex protein 1 subunit eta	130.08	4	1	4	3	1	2	3	3	0	3	0	0	4	-	-	-	-	-	-	-	-	-	-	-	-	-	-	-	-	-	-	-	-	-	-	-	-	-	-	-	-
HIST2H2AB	Q8IUE6	Histone H2A type 2-B	129.75	12	7	7	7	12	12	18	12	12	12	7	7	1	-	-	-	-	-	-	-	-	-	-	-	-	-	-	-	-	-	-	-	-	-	-	-	-	-	-	-	-
GDPD2	Q9HCC8	Glycerophosphoinositol inositolphosphodiesterase GDPD2	129.65	8	8	0	2	2	4	0	0	0	0	0	0	3	-	-	-	-	-	-	-	-	-	-	-	-	-	-	-	-	-	-	-	-	-	-	-	-	-	-	-	-
CAPZA1	P52907	F-actin-capping protein subunit alpha-1	129.12	9	10	0	0	5	5	15	3	9	3	0	0	4	-	-	-	-	-	-	-	-	-	-	-	-	-	-	-	-	-	-	-	-	-	-	-	-	-	-	-	-
PSMB1	P20618	Proteasome subunit beta type-1	128.66	18	14	4	0	0	0	10	12	6	6	14	6	3	-	-	-	-	-	-	-	-	-	-	-	-	-	-	-	-	-	-	-	-	-	-	-	-	-	-	-	-
PFN2	C9J0J7	Profilin	128.55	32	32	15	15	0	32	32	32	15	32	15	0	2	-	-	-	-	-	-	-	-	-	-	-	-	-	-	-	-	-	-	-	-	-	-	-	-	-	-	-	-
APOC3	B0YIW2	Apolipoprotein C-III	128.26	16	16	14	14	16	16	0	14	0	14	0	0	2	-	-	-	-	-	-	-	-	-	-	-	-	-	-	-	-	-	-	-	-	-	-	-	-	-	-	-	-
RTN3	O95197	Reticulon-3	127.54	1	1	0	0	1	1	1	5	0	0	0	0	2	-	-	-	-	-	-	-	-	-	-	-	-	-	-	-	-	-	-	-	-	-	-	-	-	-	-	-	-
ARPC1A	Q92747	Actin-related protein 2/3 complex subunit 1A	127.26	7	7	0	0	0	5	5	7	7	8	5	5	3	-	-	-	-	-	-	-	-	-	-	-	-	-	-	-	-	-	-	-	-	-	-	-	-	-	-	-	-
PGAM1	P18669	Phosphoglycerate mutase 1	127.24	5	6	0	0	5	4	0	5	0	6	0	0	3	-	-	-	-	-	-	-	-	-	-	-	-	-	-	-	-	-	-	-	-	-	-	-	-	-	-	-	-
LY6H	O94772	Lymphocyte antigen 6H	126.96	9	9	9	15	9	21	0	9	9	9	9	0	3	-	-	-	-	-	-	-	-	-	-	-	-	-	-	-	-	-	-	-	-	-	-	-	-	-	-	-	-
PSMB6	P28072	Proteasome subunit beta type-6	126.61	13	9	5	8	5	5	3	0	0	5	5	5	4	-	-	-	-	-	-	-	-	-	-	-	-	-	-	-	-	-	-	-	-	-	-	-	-	-	-	-	-
EEF1D	E9PRY8	Elongation factor 1-delta	126.46	2	5	0	0	5	0	2	0	0	2	0	0	3	-	-	-	-	-	-	-	-	-	-	-	-	-	-	-	-	-	-	-	-	-	-	-	-	-	-	-	-
FGFBP3	Q8TAT2	Fibroblast growth factor-binding protein 3	126.37	13	13	13	13	16	16	5	5	0	0	0	0	3	-	-	-	-	-	-	-	-	-	-	-	-	-	-	-	-	-	-	-	-	-	-	-	-	-	-	-	-
VAMP2	F8WCA0	Vesicle-associated membrane protein 2	126.33	14	25	0	0	14	14	20	0	0	0	0	0	3	-	-	-	-	-	-	-	-	-	-	-	-	-	-	-	-	-	-	-	-	-	-	-	-	-	-	-	-
TXNRD1	A0A087WSY9	Thioredoxin reductase 1 cytoplasmic	126.25	4	0	0	0	0	4	4	6	4	4	0	0	2	-	-	-	-	-	-	-	-	-	-	-	-	-	-	-	-	-	-	-	-	-	-	-	-	-	-	-	-
BCHE	F8WF14	Carboxylic ester hydrolase	126.19	2	2	2	0	2	2	0	0	2	0	0	4	3	-	-	-	-	-	-	-	-	-	-	-	-	-	-	-	-	-	-	-	-	-	-	-	-	-	-	-	-
GARS	P41250	Glycine--tRNA ligase	125.79	2	0	0	0	2	0	0	2	2	2	0	0	2	-	-	-	-	-	-	-	-	-	-	-	-	-	-	-	-	-	-	-	-	-	-	-	-	-	-	-	-
SERPINH1	P50454	Serpin H1	125.42	5	0	0	0	9	9	0	0	0	0	0	0	2	-	-	-	-	-	-	-	-	-	-	-	-	-	-	-	-	-	-	-	-	-	-	-	-	-	-	-	-
RPLP0P6	Q8NHW5	60S acidic ribosomal protein P0-like	125.24	4	0	0	0	4	0	3	0	0	0	0	0	1	-	-	-	-	-	-	-	-	-	-	-	-	-	-	-	-	-	-	-	-	-	-	-	-	-	-	-	-
HRNR	Q86YZ3	Hornerin	125.16	0	0	1	1	1	1	0	0	0	0	0	0	2	-	-	-	-	-	-	-	-	-	-	-	-	-	-	-	-	-	-	-	-	-	-	-	-	-	-	-	-
HSPH1	Q92598	Heat shock protein 105 kDa	124.86	0	0	2	2	2	3	0	0	0	0	0	0	1	-	-	-	-	-	-	-	-	-	-	-	-	-	-	-	-	-	-	-	-	-	-	-	-	-	-	-	-
TIMP2	P16035	Metalloproteinase inhibitor 2	124.78	9	9	9	9	12	12	0	0	0	0	0	0	3	-	-	-	-	-	-	-	-	-	-	-	-	-	-	-	-	-	-	-	-	-	-	-	-	-	-	-	-
HYOU1	A0A087X054	Hypoxia up-regulated protein 1	124.61	0	2	2	2	3	2	0	0	0	0	0	0	2	-	-	-	-	-	-	-	-	-	-	-	-	-	-	-	-	-	-	-	-	-	-	-	-	-	-	-	-
PDIA4	P13667	Protein disulfide-isomerase A4	124.59	2	2	0	0	2	3	3	3	0	3	0	0	3	-	-	-	-	-	-	-	-	-	-	-	-	-	-	-	-	-	-	-	-	-	-	-	-	-	-	-	-
SLC9A3R1	O14745	Na(+)/H(+) exchange regulatory cofactor NHE-RF1	123.31	7	4	4	4	7	4	0	0	0	0	0	0	2	-	-	-	-	-	-	-	-	-	-	-	-	-	-	-	-	-	-	-	-	-	-	-	-	-	-	-	-
MYL6	G8JLA2	Myosin light polypeptide 6	123.24	0	9	0	0	10	9	0	0	0	0	0	0	2	-	-	-	-	-	-	-	-	-	-	-	-	-	-	-	-	-	-	-	-	-	-	-	-	-	-	-	-
FAH	P16930	Fumarylacetoacetase	122.86	0	0	3	3	0	5	0	0	0	0	3	0	2	-	-	-	-	-	-	-	-	-	-	-	-	-	-	-	-	-	-	-	-	-	-	-	-	-	-	-	-
C1QTNF5	Q9BXJ0	Complement C1q tumor necrosis factor-related protein 5	122.54	20	5	6	0	0	5	0	0	0	0	0	0	3	-	-	-	-	-	-	-	-	-	-	-	-	-	-	-	-	-	-	-	-	-	-	-	-	-	-	-	-
PDGFD	Q9GZP0	Platelet-derived growth factor D	122.5	0	2	2	5	2	4	3	3	2	0	0	0	4	-	-	-	-	-	-	-	-	-	-	-	-	-	-	-	-	-	-	-	-	-	-	-	-	-	-	-	-
GOLM1	Q8NBJ4	Golgi membrane protein 1	122.43	5	2	2	2	5	5	2	2	2	5	2	0	2	-	-	-	-	-	-	-	-	-	-	-	-	-	-	-	-	-	-	-	-	-	-	-	-	-	-	-	-
PSMA5	P28066	Proteasome subunit alpha type-5	122.1	4	4	8	4	4	4	0	4	0	13	16	4	5	-	-	-	-	-	-	-	-	-	-	-	-	-	-	-	-	-	-	-	-	-	-	-	-	-	-	-	-
PTMS	P20962	Parathymosin	121.96	22	26	0	0	0	0	0	0	0	11	0	0	3	-	-	-	-	-	-	-	-	-	-	-	-	-	-	-	-	-	-	-	-	-	-	-	-	-	-	-	-
PLXNB1	O43157	Plexin-B1	121.84	0	1	0	0	1	1	0	0	0	0	0	0	1	-	-	-	-	-	-	-	-	-	-	-	-	-	-	-	-	-	-	-	-	-	-	-	-	-	-	-	-
PLXNB2	O15031	Plexin-B2	121.39	2	3	1	0	1	1	0	0	0	0	0	0	3	-	-	-	-	-	-	-	-	-	-	-	-	-	-	-	-	-	-	-	-	-	-	-	-	-	-	-	-
CPXM1	Q96SM3	Probable carboxypeptidase X1	121.33	2	2	2	2	4	2	0	0	0	0	0	0	3	-	-	-	-	-	-	-	-	-	-	-	-	-	-	-	-	-	-	-	-	-	-	-	-	-	-	-	-
AHSG	C9JV77	Alpha-2-HS-glycoprotein	121.2	2	4	4	3	4	3	0	0	0	0	0	0	3	-	-	-	-	-	-	-	-	-	-	-	-	-	-	-	-	-	-	-	-	-	-	-	-	-	-	-	-
AK1	Q5T9B7	Adenylate kinase isoenzyme 1	120.8	6	6	0	6	6	6	5	16	0	0	0	0	3	-	-	-	-	-	-	-	-	-	-	-	-	-	-	-	-	-	-	-	-	-	-	-	-	-	-	-	-
PSMA4	H0YN18	Proteasome endopeptidase complex	120.6	3	3	0	0	3	3	6	0	6	6	0	0	2	-	-	-	-	-	-	-	-	-	-	-	-	-	-	-	-	-	-	-	-	-	-	-	-	-	-	-	-
DECR1	Q16698	2 4-dienoyl-CoA reductase mitochondrial	120.59	3	0	3	0	0	0	4	4	0	4	0	0	2	-	-	-	-	-	-	-	-	-	-	-	-	-	-	-	-	-	-	-	-	-	-	-	-	-	-	-	-
PPP2R1A	P30153	Serine/threonine-protein phosphatase 2A 65 kDa regulatory subunit A alpha isoform	120.04	7	0	3	3	3	3	3	3	3	3	0	0	2	-	-	-	-	-	-	-	-	-	-	-	-	-	-	-	-	-	-	-	-	-	-	-	-	-	-	-	-
AP2A1	O95782	AP-2 complex subunit alpha-1	119.8	1	0	0	0	0	0	0	1	0	3	0	0	1	-	-	-	-	-	-	-	-	-	-	-	-	-	-	-	-	-	-	-	-	-	-	-	-	-	-	-	-
ADGRG1	H3BRH0	Adhesion G-protein-coupled receptor G1 (Fragment)	119.79	16	9	9	0	9	16	0	0	0	0	0	0	2	-	-	-	-	-	-	-	-	-	-	-	-	-	-	-	-	-	-	-	-	-	-	-	-	-	-	-	-
SYT1	J3KQA0	Synaptotagmin I isoform CRA_b	119.75	5	3	2	5	3	3	0	0	3	2	3	3	3	-	-	-	-	-	-	-	-	-	-	-	-	-	-	-	-	-	-	-	-	-	-	-	-	-	-	-	-
SEMA5A	Q13591	Semaphorin-5A	119.36	1	2	2	1	0	0	0	1	1	1	0	0	2	-	-	-	-	-	-	-	-	-	-	-	-	-	-	-	-	-	-	-	-	-	-	-	-	-	-	-	-
SEPT2	B5MCX3	Septin-2	118.99	4	3	3	0	5	5	9	0	3	0	0	0	4	-	-	-	-	-	-	-	-	-	-	-	-	-	-	-	-	-	-	-	-	-	-	-	-	-	-	-	-
RPS8	Q5JR95	40S ribosomal protein S8	118.83	6	6	0	0	0	8	0	6	0	0	0	0	2	-	-	-	-	-	-	-	-	-	-	-	-	-	-	-	-	-	-	-	-	-	-	-	-	-	-	-	-
ATP1B1	P05026	Sodium/potassium-transporting ATPase subunit beta-1	118.64	8	5	0	0	5	5	0	0	4	0	0	0	2	-	-	-	-	-	-	-	-	-	-	-	-	-	-	-	-	-	-	-	-	-	-	-	-	-	-	-	-
PCBP2	F8VZX2	Poly(rC)-binding protein 2	118.54	4	7	0	0	0	0	3	0	0	0	0	0	1	-	-	-	-	-	-	-	-	-	-	-	-	-	-	-	-	-	-	-	-	-	-	-	-	-	-	-	-
RAB14	P61106	Ras-related protein Rab-14	117.98	9	9	0	4	9	0	0	0	0	0	0	0	1	-	-	-	-	-	-	-	-	-	-	-	-	-	-	-	-	-	-	-	-	-	-	-	-	-	-	-	-
IGKV2-40	A0A087X0Q4	Immunoglobulin kappa variable 2-40	117.91	19	0	12	12	19	12	0	0	0	0	0	0	3	-	-	-	-	-	-	-	-	-	-	-	-	-	-	-	-	-	-	-	-	-	-	-	-	-	-	-	-
C1QBP	Q07021	Complement component 1 Q subcomponent-binding protein mitochondrial	117.79	5	5	0	0	5	5	10	5	0	0	0	0	2	-	-	-	-	-	-	-	-	-	-	-	-	-	-	-	-	-	-	-	-	-	-	-	-	-	-	-	-
DKFZp566H1924	Q9UFM8	Neuroplastin (Fragment)	117.74	3	9	0	0	12	3	0	3	0	0	0	0	3	-	-	-	-	-	-	-	-	-	-	-	-	-	-	-	-	-	-	-	-	-	-	-	-	-	-	-	-
NME1	E7ERL0	Nucleoside diphosphate kinase A	117.57	12	19	0	0	0	18	0	0	0	0	0	0	3	-	-	-	-	-	-	-	-	-	-	-	-	-	-	-	-	-	-	-	-	-	-	-	-	-	-	-	-
TSPAN6	A0A087WZU5	Tetraspanin-6	117.53	12	10	6	0	0	7	0	0	0	0	0	0	3	-	-	-	-	-	-	-	-	-	-	-	-	-	-	-	-	-	-	-	-	-	-	-	-	-	-	-	-
MTHFD1	F5H2F4	C-1-tetrahydrofolate synthase cytoplasmic	117.39	1	2	0	0	1	1	1	1	0	0	0	1	4	655802	710535	48359.2	737341	573070	367090	131595	889917	1.68288e+06	1.68269e+06	776390	997602	683168	392850	470080	510756	1.68279e+06	886996	19.3807	17.5267	18.8071	18.3845	20.6824	19.7473	18.5715	0.949173	19.6047	1.15556
ST13P4	Q8IZP2	Putative protein FAM10A4	116.81	7	7	0	0	5	3	7	4	4	4	0	0	3	-	-	-	-	-	-	-	-	-	-	-	-	-	-	-	-	-	-	-	-	-	-	-	-	-	-	-	-
CNTN1	Q12860	Contactin-1	116.6	0	0	0	1	1	0	0	2	0	0	0	0	2	-	-	-	-	-	-	-	-	-	-	-	-	-	-	-	-	-	-	-	-	-	-	-	-	-	-	-	-
NRXN1	A0A0D9SEP4	Neurexin-1-beta	116.29	1	1	1	1	1	1	0	0	0	0	0	0	3	-	-	-	-	-	-	-	-	-	-	-	-	-	-	-	-	-	-	-	-	-	-	-	-	-	-	-	-
SCRN1	Q12765	Secernin-1	116.06	1	3	0	0	0	3	0	3	0	0	0	0	3	-	-	-	-	-	-	-	-	-	-	-	-	-	-	-	-	-	-	-	-	-	-	-	-	-	-	-	-
RPL22	K7EJT5	60S ribosomal protein L22 (Fragment)	115.78	51	51	28	28	28	28	28	28	28	0	0	0	2	-	-	-	-	-	-	-	-	-	-	-	-	-	-	-	-	-	-	-	-	-	-	-	-	-	-	-	-
MECP2	B5MCB4	Methyl-CpG-binding protein 2	115.6	12	12	0	0	0	17	0	0	0	0	0	0	2	-	-	-	-	-	-	-	-	-	-	-	-	-	-	-	-	-	-	-	-	-	-	-	-	-	-	-	-
CALML5	Q9NZT1	Calmodulin-like protein 5	115.55	0	0	0	0	25	25	0	0	0	0	0	0	2	-	-	-	-	-	-	-	-	-	-	-	-	-	-	-	-	-	-	-	-	-	-	-	-	-	-	-	-
RAB6B	Q9NRW1	Ras-related protein Rab-6B	115.16	5	5	0	0	11	0	0	0	0	0	0	0	1	-	-	-	-	-	-	-	-	-	-	-	-	-	-	-	-	-	-	-	-	-	-	-	-	-	-	-	-
JAM2	P57087	Junctional adhesion molecule B	115.13	0	4	0	0	0	7	0	0	0	0	0	0	2	-	-	-	-	-	-	-	-	-	-	-	-	-	-	-	-	-	-	-	-	-	-	-	-	-	-	-	-
LTBP4	A0A0C4DH07	Latent-transforming growth factor beta-binding protein 4	114.84	1	0	0	1	0	1	0	0	0	0	0	0	2	-	-	-	-	-	-	-	-	-	-	-	-	-	-	-	-	-	-	-	-	-	-	-	-	-	-	-	-
GPC6	Q9Y625	Glypican-6	114.5	6	3	6	3	3	3	0	0	0	0	0	0	1	-	-	-	-	-	-	-	-	-	-	-	-	-	-	-	-	-	-	-	-	-	-	-	-	-	-	-	-
CALD1	E7EX44	Caldesmon	114.37	1	1	2	1	0	2	0	0	0	0	0	0	3	-	-	-	-	-	-	-	-	-	-	-	-	-	-	-	-	-	-	-	-	-	-	-	-	-	-	-	-
PDIA3	H7BZJ3	Protein disulfide-isomerase A3 (Fragment)	114.13	0	0	0	0	11	11	10	10	0	0	0	0	1	-	-	-	-	-	-	-	-	-	-	-	-	-	-	-	-	-	-	-	-	-	-	-	-	-	-	-	-
PDIA6	Q15084	Protein disulfide-isomerase A6	113.14	3	0	3	0	3	0	0	0	0	0	0	0	2	-	-	-	-	-	-	-	-	-	-	-	-	-	-	-	-	-	-	-	-	-	-	-	-	-	-	-	-
IDH2	P48735	Isocitrate dehydrogenase [NADP] mitochondrial	112.93	4	6	0	0	4	4	7	4	0	0	0	0	2	-	-	-	-	-	-	-	-	-	-	-	-	-	-	-	-	-	-	-	-	-	-	-	-	-	-	-	-
GLO1	Q04760	Lactoylglutathione lyase	112.82	0	0	0	0	4	4	9	9	9	9	0	0	2	-	-	-	-	-	-	-	-	-	-	-	-	-	-	-	-	-	-	-	-	-	-	-	-	-	-	-	-
CHMP4B	Q9H444	Charged multivesicular body protein 4b	112.63	5	0	0	5	12	12	0	0	0	0	0	0	2	-	-	-	-	-	-	-	-	-	-	-	-	-	-	-	-	-	-	-	-	-	-	-	-	-	-	-	-
IFITM3	Q01628	Interferon-induced transmembrane protein 3	112.56	19	37	0	0	0	0	19	19	0	37	19	19	2	-	-	-	-	-	-	-	-	-	-	-	-	-	-	-	-	-	-	-	-	-	-	-	-	-	-	-	-
ITGB1	P05556	Integrin beta-1	111.77	3	4	0	0	0	0	0	2	0	0	0	0	3	-	-	-	-	-	-	-	-	-	-	-	-	-	-	-	-	-	-	-	-	-	-	-	-	-	-	-	-
MRC2	Q9UBG0	C-type mannose receptor 2	111.54	2	1	0	0	0	0	0	0	0	0	0	0	2	-	-	-	-	-	-	-	-	-	-	-	-	-	-	-	-	-	-	-	-	-	-	-	-	-	-	-	-
RPSA	A0A0C4DG17	40S ribosomal protein SA	111.44	0	0	0	0	6	0	5	5	0	0	0	0	2	-	-	-	-	-	-	-	-	-	-	-	-	-	-	-	-	-	-	-	-	-	-	-	-	-	-	-	-
IGF2R	P11717	Cation-independent mannose-6-phosphate receptor	111.33	0	0	0	0	0	1	0	0	0	0	0	0	2	-	-	-	-	-	-	-	-	-	-	-	-	-	-	-	-	-	-	-	-	-	-	-	-	-	-	-	-
KIAA1549	Q9HCM3	UPF0606 protein KIAA1549	111.1	0	1	0	0	0	0	0	0	0	0	0	0	1	-	-	-	-	-	-	-	-	-	-	-	-	-	-	-	-	-	-	-	-	-	-	-	-	-	-	-	-
RAB5A	P20339	Ras-related protein Rab-5A	110.94	0	5	0	0	0	11	0	0	0	0	0	0	1	-	-	-	-	-	-	-	-	-	-	-	-	-	-	-	-	-	-	-	-	-	-	-	-	-	-	-	-
SLC1A3	P43003	Excitatory amino acid transporter 1	110.92	4	4	4	4	4	4	4	4	4	0	0	0	1	-	-	-	-	-	-	-	-	-	-	-	-	-	-	-	-	-	-	-	-	-	-	-	-	-	-	-	-
PTGES3	A0A087WYT3	Prostaglandin E synthase 3	110.82	10	0	0	0	0	0	8	8	0	0	0	0	2	-	-	-	-	-	-	-	-	-	-	-	-	-	-	-	-	-	-	-	-	-	-	-	-	-	-	-	-
SAA2-SAA4	A0A096LPE2	SAA2-SAA4 readthrough	110.67	5	4	4	9	5	5	0	0	0	5	0	0	2	-	-	-	-	-	-	-	-	-	-	-	-	-	-	-	-	-	-	-	-	-	-	-	-	-	-	-	-
GNAQ	P50148	Guanine nucleotide-binding protein G(q) subunit alpha	110.15	4	4	0	0	3	0	0	0	3	0	0	0	1	-	-	-	-	-	-	-	-	-	-	-	-	-	-	-	-	-	-	-	-	-	-	-	-	-	-	-	-
TGFB2	P61812	Transforming growth factor beta-2	110.1	4	4	1	0	4	4	0	0	0	0	0	0	1	-	-	-	-	-	-	-	-	-	-	-	-	-	-	-	-	-	-	-	-	-	-	-	-	-	-	-	-
CHGA	P10645	Chromogranin-A	110.07	9	9	0	0	0	0	0	0	0	0	0	0	3	-	-	-	-	-	-	-	-	-	-	-	-	-	-	-	-	-	-	-	-	-	-	-	-	-	-	-	-
CPNE2	Q96FN4	Copine-2	110.07	2	3	0	0	4	2	2	0	0	0	0	0	2	-	-	-	-	-	-	-	-	-	-	-	-	-	-	-	-	-	-	-	-	-	-	-	-	-	-	-	-
TPM4	P67936	Tropomyosin alpha-4 chain	109.9	6	12	0	0	0	0	0	0	0	0	0	0	1	-	-	-	-	-	-	-	-	-	-	-	-	-	-	-	-	-	-	-	-	-	-	-	-	-	-	-	-
HNRNPA1	F8W6I7	Heterogeneous nuclear ribonucleoprotein A1	109.48	11	3	0	0	4	0	0	5	0	0	0	0	4	-	-	-	-	-	-	-	-	-	-	-	-	-	-	-	-	-	-	-	-	-	-	-	-	-	-	-	-
TSG101	F5H442	Tumor susceptibility gene 101 protein	109.44	5	7	0	0	2	0	0	0	0	5	0	0	2	-	-	-	-	-	-	-	-	-	-	-	-	-	-	-	-	-	-	-	-	-	-	-	-	-	-	-	-
GNG2	G3V2N0	Guanine nucleotide-binding protein subunit gamma	109.38	15	15	15	15	27	15	15	15	15	15	15	0	2	-	-	-	-	-	-	-	-	-	-	-	-	-	-	-	-	-	-	-	-	-	-	-	-	-	-	-	-
JUP	P14923	Junction plakoglobin	109.31	0	1	0	0	0	5	0	0	0	0	0	0	2	-	-	-	-	-	-	-	-	-	-	-	-	-	-	-	-	-	-	-	-	-	-	-	-	-	-	-	-
CNDP2	Q96KP4	Cytosolic non-specific dipeptidase	109.21	0	2	0	0	4	0	0	0	0	0	0	0	2	-	-	-	-	-	-	-	-	-	-	-	-	-	-	-	-	-	-	-	-	-	-	-	-	-	-	-	-
PSMA1	F5GX11	Proteasome endopeptidase complex	108.83	5	5	0	5	5	5	5	11	5	11	5	5	2	-	-	-	-	-	-	-	-	-	-	-	-	-	-	-	-	-	-	-	-	-	-	-	-	-	-	-	-
SERPINA3	P01011	Alpha-1-antichymotrypsin	108.59	0	0	0	0	5	3	0	0	0	0	0	0	2	-	-	-	-	-	-	-	-	-	-	-	-	-	-	-	-	-	-	-	-	-	-	-	-	-	-	-	-
TENM3	Q9P273	Teneurin-3	108.43	0	1	0	0	0	0	0	0	0	0	0	0	3	-	-	-	-	-	-	-	-	-	-	-	-	-	-	-	-	-	-	-	-	-	-	-	-	-	-	-	-
FSTL5	Q8N475	Follistatin-related protein 5	107.67	0	0	1	2	0	0	0	0	0	0	0	0	2	-	-	-	-	-	-	-	-	-	-	-	-	-	-	-	-	-	-	-	-	-	-	-	-	-	-	-	-
ANXA4	Q6P452	Annexin	107.06	7	4	2	4	2	2	2	2	2	2	2	0	1	-	-	-	-	-	-	-	-	-	-	-	-	-	-	-	-	-	-	-	-	-	-	-	-	-	-	-	-
QSOX1	O00391	Sulfhydryl oxidase 1	106.83	0	0	3	3	3	3	3	3	3	3	0	0	1	-	-	-	-	-	-	-	-	-	-	-	-	-	-	-	-	-	-	-	-	-	-	-	-	-	-	-	-
ALDH1L1	O75891	Cytosolic 10-formyltetrahydrofolate dehydrogenase	106.67	0	0	0	0	0	1	0	0	0	0	2	1	3	-	-	-	-	-	-	-	-	-	-	-	-	-	-	-	-	-	-	-	-	-	-	-	-	-	-	-	-
PTMA	B8ZZQ6	Prothymosin alpha	106.64	23	23	13	13	0	0	13	13	0	13	0	0	1	-	-	-	-	-	-	-	-	-	-	-	-	-	-	-	-	-	-	-	-	-	-	-	-	-	-	-	-
HNRNPA2B1	P22626	Heterogeneous nuclear ribonucleoproteins A2/B1	105.84	7	7	3	4	7	3	0	3	0	0	0	0	2	-	-	-	-	-	-	-	-	-	-	-	-	-	-	-	-	-	-	-	-	-	-	-	-	-	-	-	-
CAPZB	B1AK88	Capping protein (Actin filament) muscle Z-line beta isoform CRA_d	105.7	0	0	0	0	5	0	0	0	0	0	0	0	1	-	-	-	-	-	-	-	-	-	-	-	-	-	-	-	-	-	-	-	-	-	-	-	-	-	-	-	-
HMGB3	E7EQU1	High mobility group protein B3 (Fragment)	104.84	7	7	14	14	0	0	7	7	0	0	0	0	2	-	-	-	-	-	-	-	-	-	-	-	-	-	-	-	-	-	-	-	-	-	-	-	-	-	-	-	-
Uncharacterized	E7EVH7	Uncharacterized protein	104.49	0	2	0	0	2	2	2	0	2	0	0	0	1	-	-	-	-	-	-	-	-	-	-	-	-	-	-	-	-	-	-	-	-	-	-	-	-	-	-	-	-
LAMP2	P13473	Lysosome-associated membrane glycoprotein 2	104.34	0	2	0	0	4	2	2	2	2	2	0	0	2	-	-	-	-	-	-	-	-	-	-	-	-	-	-	-	-	-	-	-	-	-	-	-	-	-	-	-	-
SPOCK1	A0A0A0MQX7	Testican-1	104.32	5	5	2	2	2	2	0	0	0	0	0	0	1	-	-	-	-	-	-	-	-	-	-	-	-	-	-	-	-	-	-	-	-	-	-	-	-	-	-	-	-
PSMA2	A0A024RA52	Proteasome subunit alpha type	103.92	0	9	5	5	0	5	9	9	14	9	9	14	2	-	-	-	-	-	-	-	-	-	-	-	-	-	-	-	-	-	-	-	-	-	-	-	-	-	-	-	-
FAT1	A0A087WVP1	Protocadherin Fat 1	103.55	0	0	0	0	0	0	0	0	0	0	0	0	1	-	-	-	-	-	-	-	-	-	-	-	-	-	-	-	-	-	-	-	-	-	-	-	-	-	-	-	-
SMOC2	Q9H3U7	SPARC-related modular calcium-binding protein 2	103.51	3	5	3	3	5	3	0	0	0	0	0	0	2	-	-	-	-	-	-	-	-	-	-	-	-	-	-	-	-	-	-	-	-	-	-	-	-	-	-	-	-
CRISPLD1	B7Z8V9	Cysteine-rich secretory protein LCCL domain-containing 1	103.37	0	0	3	0	3	3	0	0	0	0	0	0	2	-	-	-	-	-	-	-	-	-	-	-	-	-	-	-	-	-	-	-	-	-	-	-	-	-	-	-	-
RPL12	P30050	60S ribosomal protein L12	103.33	5	15	0	0	0	0	0	0	0	0	0	0	2	-	-	-	-	-	-	-	-	-	-	-	-	-	-	-	-	-	-	-	-	-	-	-	-	-	-	-	-
PGLS	M0R261	6-phosphogluconolactonase (Fragment)	103.32	0	0	0	0	0	7	7	7	0	0	0	0	2	-	-	-	-	-	-	-	-	-	-	-	-	-	-	-	-	-	-	-	-	-	-	-	-	-	-	-	-
TTR	A0A087WT59	Transthyretin	103.11	10	6	6	6	6	6	6	6	3	3	3	6	2	-	-	-	-	-	-	-	-	-	-	-	-	-	-	-	-	-	-	-	-	-	-	-	-	-	-	-	-
IGKV3D-20	A0A0C4DH25	Immunoglobulin kappa variable 3D-20	102.92	0	0	0	6	20	0	14	0	0	14	14	0	2	-	-	-	-	-	-	-	-	-	-	-	-	-	-	-	-	-	-	-	-	-	-	-	-	-	-	-	-
PSMD1	A0A087WW66	26S proteasome non-ATPase regulatory subunit 1	102.48	0	2	0	0	2	2	2	2	2	0	0	0	1	-	-	-	-	-	-	-	-	-	-	-	-	-	-	-	-	-	-	-	-	-	-	-	-	-	-	-	-
ACTR3	P61158	Actin-related protein 3	102.45	0	0	0	0	0	7	5	5	0	5	0	0	2	-	-	-	-	-	-	-	-	-	-	-	-	-	-	-	-	-	-	-	-	-	-	-	-	-	-	-	-
AP2A2	A0A0G2JS82	AP-2 complex subunit alpha-2 (Fragment)	102.38	1	0	0	0	2	0	0	0	0	2	0	0	1	-	-	-	-	-	-	-	-	-	-	-	-	-	-	-	-	-	-	-	-	-	-	-	-	-	-	-	-
SF3B3	Q15393	Splicing factor 3B subunit 3	102.34	1	1	0	0	1	1	0	0	0	0	0	0	1	-	-	-	-	-	-	-	-	-	-	-	-	-	-	-	-	-	-	-	-	-	-	-	-	-	-	-	-
TMSB4X	P62328	Thymosin beta-4	102.18	27	43	0	0	0	0	27	0	0	0	0	0	2	-	-	-	-	-	-	-	-	-	-	-	-	-	-	-	-	-	-	-	-	-	-	-	-	-	-	-	-
ADGRL3	E7EMR3	Adhesion G protein-coupled receptor L3	101.77	0	0	0	0	1	0	0	0	0	0	0	0	1	-	-	-	-	-	-	-	-	-	-	-	-	-	-	-	-	-	-	-	-	-	-	-	-	-	-	-	-
PCSK1N	Q9UHG2	ProSAAS	101.71	6	6	6	10	6	6	0	0	0	0	0	0	2	-	-	-	-	-	-	-	-	-	-	-	-	-	-	-	-	-	-	-	-	-	-	-	-	-	-	-	-
PCCB	C9JQS9	Propionyl-CoA carboxylase beta chain mitochondrial	101.46	0	0	0	0	3	0	3	3	3	3	0	0	2	-	-	-	-	-	-	-	-	-	-	-	-	-	-	-	-	-	-	-	-	-	-	-	-	-	-	-	-
S100A7	P31151	Protein S100-A7	101.4	0	0	0	0	12	23	0	0	0	0	0	0	2	-	-	-	-	-	-	-	-	-	-	-	-	-	-	-	-	-	-	-	-	-	-	-	-	-	-	-	-
KPRP	Q5T749	Keratinocyte proline-rich protein	101.14	0	0	2	0	2	2	0	0	0	0	0	0	2	-	-	-	-	-	-	-	-	-	-	-	-	-	-	-	-	-	-	-	-	-	-	-	-	-	-	-	-
EEF1B2	C9JZW3	Elongation factor 1-beta (Fragment)	100.94	12	12	12	12	12	12	12	12	12	12	12	0	1	-	-	-	-	-	-	-	-	-	-	-	-	-	-	-	-	-	-	-	-	-	-	-	-	-	-	-	-
RPL29	P47914	60S ribosomal protein L29	100.79	0	0	0	0	9	9	0	0	0	0	0	0	1	-	-	-	-	-	-	-	-	-	-	-	-	-	-	-	-	-	-	-	-	-	-	-	-	-	-	-	-
RPLP2	P05387	60S acidic ribosomal protein P2	100.59	10	39	0	0	0	0	0	0	0	0	0	0	2	-	-	-	-	-	-	-	-	-	-	-	-	-	-	-	-	-	-	-	-	-	-	-	-	-	-	-	-
C3	P01024	Complement C3	100.4	1	1	1	1	1	1	0	0	1	0	0	0	1	-	-	-	-	-	-	-	-	-	-	-	-	-	-	-	-	-	-	-	-	-	-	-	-	-	-	-	-
STX7	O15400	Syntaxin-7	100.35	0	6	0	0	4	0	0	0	0	0	0	0	2	-	-	-	-	-	-	-	-	-	-	-	-	-	-	-	-	-	-	-	-	-	-	-	-	-	-	-	-
IGHV3-33	A0A0J9YVT0	Immunoglobulin heavy variable 3-33 (Fragment)	100.34	0	0	15	0	0	15	0	0	0	0	0	6	2	-	-	-	-	-	-	-	-	-	-	-	-	-	-	-	-	-	-	-	-	-	-	-	-	-	-	-	-
SOD1	H7BYH4	Superoxide dismutase [Cu-Zn]	100.31	24	24	0	24	24	24	24	24	0	0	24	0	1	-	-	-	-	-	-	-	-	-	-	-	-	-	-	-	-	-	-	-	-	-	-	-	-	-	-	-	-
AP2M1	A0A087WY71	AP-2 complex subunit mu	100.22	5	2	0	0	2	3	0	0	0	0	0	0	3	-	-	-	-	-	-	-	-	-	-	-	-	-	-	-	-	-	-	-	-	-	-	-	-	-	-	-	-
APOH	P02749	Beta-2-glycoprotein 1	100.01	0	0	0	4	5	0	0	0	0	5	0	9	2	-	-	-	-	-	-	-	-	-	-	-	-	-	-	-	-	-	-	-	-	-	-	-	-	-	-	-	-
IGKV4-1	P06312	Immunoglobulin kappa variable 4-1	100	13	0	26	7	0	6	0	0	7	7	7	7	3	-	-	-	-	-	-	-	-	-	-	-	-	-	-	-	-	-	-	-	-	-	-	-	-	-	-	-	-
CDC42	P60953	Cell division control protein 42 homolog	100	5	5	5	5	6	5	0	5	0	5	0	0	2	-	-	-	-	-	-	-	-	-	-	-	-	-	-	-	-	-	-	-	-	-	-	-	-	-	-	-	-
NAP1L4	A8MXH2	Nucleosome assembly protein 1-like 4 (Fragment)	99.63	11	11	7	0	0	0	7	7	0	7	0	0	2	-	-	-	-	-	-	-	-	-	-	-	-	-	-	-	-	-	-	-	-	-	-	-	-	-	-	-	-
CHID1	E9PI70	Chitinase domain-containing protein 1 (Fragment)	99.03	0	0	0	0	0	10	10	10	10	10	10	0	2	-	-	-	-	-	-	-	-	-	-	-	-	-	-	-	-	-	-	-	-	-	-	-	-	-	-	-	-
EIF4A1	P60842	Eukaryotic initiation factor 4A-I	98.5	0	0	0	0	0	0	5	0	0	0	0	0	2	-	-	-	-	-	-	-	-	-	-	-	-	-	-	-	-	-	-	-	-	-	-	-	-	-	-	-	-
EHD1	A0A024R571	EH domain-containing protein 1	98.36	0	3	0	0	2	5	3	0	0	0	0	0	3	-	-	-	-	-	-	-	-	-	-	-	-	-	-	-	-	-	-	-	-	-	-	-	-	-	-	-	-
HP1BP3	Q5SSJ5	Heterochromatin protein 1-binding protein 3	97.9	0	0	0	0	4	0	0	0	0	0	0	0	2	-	-	-	-	-	-	-	-	-	-	-	-	-	-	-	-	-	-	-	-	-	-	-	-	-	-	-	-
MVB12B	Q9H7P6	Multivesicular body subunit 12B	97.86	8	0	0	0	8	0	0	0	0	0	0	0	1	-	-	-	-	-	-	-	-	-	-	-	-	-	-	-	-	-	-	-	-	-	-	-	-	-	-	-	-
FTH1	P02794	Ferritin heavy chain	97.61	11	11	11	11	11	21	4	4	4	4	0	0	3	-	-	-	-	-	-	-	-	-	-	-	-	-	-	-	-	-	-	-	-	-	-	-	-	-	-	-	-
SPARC	E5RK62	SPARC (Fragment)	97.45	0	9	0	0	0	0	0	0	0	0	0	0	1	-	-	-	-	-	-	-	-	-	-	-	-	-	-	-	-	-	-	-	-	-	-	-	-	-	-	-	-
SPP1	P10451	Osteopontin	96.63	7	3	3	0	0	0	0	0	0	0	0	0	2	-	-	-	-	-	-	-	-	-	-	-	-	-	-	-	-	-	-	-	-	-	-	-	-	-	-	-	-
SLIT1	Q5T0V0	Slit homolog 1 protein	96.22	0	1	0	0	0	0	0	0	0	0	0	0	1	-	-	-	-	-	-	-	-	-	-	-	-	-	-	-	-	-	-	-	-	-	-	-	-	-	-	-	-
RAP1A	A0A075B6Q0	Ras-related protein Rap-1A (Fragment)	95.94	17	9	0	0	9	9	9	9	0	0	0	0	2	-	-	-	-	-	-	-	-	-	-	-	-	-	-	-	-	-	-	-	-	-	-	-	-	-	-	-	-
HSPA4L	D6RJ96	Heat shock 70 kDa protein 4L (Fragment)	95.64	0	0	0	0	4	3	0	4	0	0	0	0	1	-	-	-	-	-	-	-	-	-	-	-	-	-	-	-	-	-	-	-	-	-	-	-	-	-	-	-	-
GNA13	Q14344	Guanine nucleotide-binding protein subunit alpha-13	95.59	3	7	3	3	3	3	3	3	3	3	3	3	1	-	-	-	-	-	-	-	-	-	-	-	-	-	-	-	-	-	-	-	-	-	-	-	-	-	-	-	-
CD63	F8VNT9	CD63 antigen (Fragment)	94.93	8	8	8	8	0	8	0	0	0	14	0	0	2	-	-	-	-	-	-	-	-	-	-	-	-	-	-	-	-	-	-	-	-	-	-	-	-	-	-	-	-
PLOD3	O60568	Procollagen-lysine 2-oxoglutarate 5-dioxygenase 3	94.73	2	2	2	0	2	0	0	0	0	2	0	0	1	-	-	-	-	-	-	-	-	-	-	-	-	-	-	-	-	-	-	-	-	-	-	-	-	-	-	-	-
PCBP1	Q15365	Poly(rC)-binding protein 1	94.66	0	3	0	0	0	4	3	0	0	0	0	0	1	-	-	-	-	-	-	-	-	-	-	-	-	-	-	-	-	-	-	-	-	-	-	-	-	-	-	-	-
COL4A3	Q01955	Collagen alpha-3(IV) chain	94.58	1	0	0	0	1	1	1	1	0	1	0	1	1	-	-	-	-	-	-	-	-	-	-	-	-	-	-	-	-	-	-	-	-	-	-	-	-	-	-	-	-
ASNA1	A0A087WXS7	ATPase ASNA1	94.47	0	0	0	0	9	0	0	0	0	0	0	0	2	-	-	-	-	-	-	-	-	-	-	-	-	-	-	-	-	-	-	-	-	-	-	-	-	-	-	-	-
ATP6V1A	P38606	V-type proton ATPase catalytic subunit A	94.26	0	2	0	0	0	0	3	3	0	0	2	0	2	-	-	-	-	-	-	-	-	-	-	-	-	-	-	-	-	-	-	-	-	-	-	-	-	-	-	-	-
NAP1L1	H0YH88	Nucleosome assembly protein 1-like 1 (Fragment)	93.99	6	0	0	0	6	6	6	6	0	6	0	0	1	-	-	-	-	-	-	-	-	-	-	-	-	-	-	-	-	-	-	-	-	-	-	-	-	-	-	-	-
STXBP3	O00186	Syntaxin-binding protein 3	93.88	0	2	0	0	0	2	0	0	0	0	0	0	2	-	-	-	-	-	-	-	-	-	-	-	-	-	-	-	-	-	-	-	-	-	-	-	-	-	-	-	-
SLC44A1	Q8WWI5	Choline transporter-like protein 1	93.8	2	2	0	0	2	2	0	0	0	0	0	0	1	-	-	-	-	-	-	-	-	-	-	-	-	-	-	-	-	-	-	-	-	-	-	-	-	-	-	-	-
UBE2L3	P68036	Ubiquitin-conjugating enzyme E2 L3	93.79	21	21	0	0	12	12	0	0	0	0	0	0	2	-	-	-	-	-	-	-	-	-	-	-	-	-	-	-	-	-	-	-	-	-	-	-	-	-	-	-	-
ERP29	P30040	Endoplasmic reticulum resident protein 29	93.78	0	0	0	0	10	0	0	0	0	0	0	0	2	-	-	-	-	-	-	-	-	-	-	-	-	-	-	-	-	-	-	-	-	-	-	-	-	-	-	-	-
WARS	P23381	Tryptophan--tRNA ligase cytoplasmic	93.71	0	0	0	0	3	0	0	0	0	5	0	0	2	-	-	-	-	-	-	-	-	-	-	-	-	-	-	-	-	-	-	-	-	-	-	-	-	-	-	-	-
HDGF	P51858	Hepatoma-derived growth factor	93.71	14	0	0	0	0	0	0	7	7	7	0	0	2	-	-	-	-	-	-	-	-	-	-	-	-	-	-	-	-	-	-	-	-	-	-	-	-	-	-	-	-
DSP	P15924	Desmoplakin	93.67	0	0	0	0	1	0	0	0	0	0	0	0	1	-	-	-	-	-	-	-	-	-	-	-	-	-	-	-	-	-	-	-	-	-	-	-	-	-	-	-	-
ANXA7	P20073	Annexin A7	93.31	3	0	3	0	3	0	0	0	0	0	0	0	1	-	-	-	-	-	-	-	-	-	-	-	-	-	-	-	-	-	-	-	-	-	-	-	-	-	-	-	-
PSMB4	P28070	Proteasome subunit beta type-4	93.09	3	7	7	4	3	4	3	3	0	0	0	0	2	-	-	-	-	-	-	-	-	-	-	-	-	-	-	-	-	-	-	-	-	-	-	-	-	-	-	-	-
RPL5	P46777	60S ribosomal protein L5	93.03	6	0	0	0	8	0	0	6	0	6	0	0	2	-	-	-	-	-	-	-	-	-	-	-	-	-	-	-	-	-	-	-	-	-	-	-	-	-	-	-	-
NACA	E9PAV3	Nascent polypeptide-associated complex subunit alpha muscle-specific form	92.94	0	0	0	0	1	1	0	0	0	0	0	0	2	-	-	-	-	-	-	-	-	-	-	-	-	-	-	-	-	-	-	-	-	-	-	-	-	-	-	-	-
SRSF7	C9JAB2	Serine/arginine-rich-splicing factor 7	92.85	0	0	0	0	0	9	0	0	0	0	0	0	1	-	-	-	-	-	-	-	-	-	-	-	-	-	-	-	-	-	-	-	-	-	-	-	-	-	-	-	-
INS	A6XGL2	Insulin	92.68	29	29	7	7	7	29	29	7	7	29	29	0	2	-	-	-	-	-	-	-	-	-	-	-	-	-	-	-	-	-	-	-	-	-	-	-	-	-	-	-	-
XRCC5	P13010	X-ray repair cross-complementing protein 5	92.61	0	3	0	0	0	0	0	2	2	0	0	0	2	-	-	-	-	-	-	-	-	-	-	-	-	-	-	-	-	-	-	-	-	-	-	-	-	-	-	-	-
TPR	P12270	Nucleoprotein TPR	92.59	0	0	0	0	1	0	0	0	0	0	0	0	1	-	-	-	-	-	-	-	-	-	-	-	-	-	-	-	-	-	-	-	-	-	-	-	-	-	-	-	-
PPP1R14A	K7EJB8	Protein phosphatase 1 regulatory subunit 14A	92.52	0	0	9	9	9	0	0	0	0	0	0	0	1	-	-	-	-	-	-	-	-	-	-	-	-	-	-	-	-	-	-	-	-	-	-	-	-	-	-	-	-
SRSF3	A0A087X2D0	Serine/arginine-rich-splicing factor 3	92.43	22	22	0	0	22	22	22	22	0	0	0	0	1	-	-	-	-	-	-	-	-	-	-	-	-	-	-	-	-	-	-	-	-	-	-	-	-	-	-	-	-
IGHV1-46	P01743	Immunoglobulin heavy variable 1-46	92.33	0	0	9	9	9	9	0	0	0	0	0	0	1	-	-	-	-	-	-	-	-	-	-	-	-	-	-	-	-	-	-	-	-	-	-	-	-	-	-	-	-
HNRNPU	A0A1W2PP35	Heterogeneous nuclear ribonucleoprotein U (Fragment)	92.28	2	2	0	0	2	2	0	0	0	0	0	0	1	-	-	-	-	-	-	-	-	-	-	-	-	-	-	-	-	-	-	-	-	-	-	-	-	-	-	-	-
STIP1	P31948	Stress-induced-phosphoprotein 1	92.27	0	2	2	0	2	2	2	0	0	0	0	0	1	-	-	-	-	-	-	-	-	-	-	-	-	-	-	-	-	-	-	-	-	-	-	-	-	-	-	-	-
RUVBL1	Q9Y265	RuvB-like 1	92.25	0	0	0	0	2	0	0	5	0	0	0	0	2	-	-	-	-	-	-	-	-	-	-	-	-	-	-	-	-	-	-	-	-	-	-	-	-	-	-	-	-
CAMK2D	D6R938	Calcium/calmodulin-dependent protein kinase (CaM kinase) II delta isoform CRA_e	92.09	0	4	0	0	6	4	0	0	0	0	0	0	2	-	-	-	-	-	-	-	-	-	-	-	-	-	-	-	-	-	-	-	-	-	-	-	-	-	-	-	-
CORO1C	B4E3S0	Coronin	90.7	0	0	0	0	0	3	0	0	0	0	0	0	1	-	-	-	-	-	-	-	-	-	-	-	-	-	-	-	-	-	-	-	-	-	-	-	-	-	-	-	-
DSTN	P60981	Destrin	90.69	8	0	8	0	0	4	0	0	0	0	0	0	1	-	-	-	-	-	-	-	-	-	-	-	-	-	-	-	-	-	-	-	-	-	-	-	-	-	-	-	-
PRCP	P42785	Lysosomal Pro-X carboxypeptidase	90.56	3	0	0	0	0	3	0	2	0	0	0	0	2	-	-	-	-	-	-	-	-	-	-	-	-	-	-	-	-	-	-	-	-	-	-	-	-	-	-	-	-
MAPK1	P28482	Mitogen-activated protein kinase 1	90.39	2	5	2	0	2	0	4	4	0	0	0	0	2	-	-	-	-	-	-	-	-	-	-	-	-	-	-	-	-	-	-	-	-	-	-	-	-	-	-	-	-
S100B	A8MRB1	Protein S100-B	90.33	0	0	0	16	16	16	0	0	0	0	0	0	1	-	-	-	-	-	-	-	-	-	-	-	-	-	-	-	-	-	-	-	-	-	-	-	-	-	-	-	-
GFRA1	P56159	GDNF family receptor alpha-1	90.09	0	0	0	0	0	0	0	3	1	3	0	0	2	-	-	-	-	-	-	-	-	-	-	-	-	-	-	-	-	-	-	-	-	-	-	-	-	-	-	-	-
SCRIB	A0A0G2JMS7	Protein scribble homolog	89.88	0	2	0	0	1	1	0	0	0	0	0	0	2	-	-	-	-	-	-	-	-	-	-	-	-	-	-	-	-	-	-	-	-	-	-	-	-	-	-	-	-
IGHV3OR16-9	A0A0B4J2B5	Immunoglobulin heavy variable 3/OR16-9 (non-functional) (Fragment)	89.56	19	19	19	19	19	0	19	19	19	19	19	19	1	-	-	-	-	-	-	-	-	-	-	-	-	-	-	-	-	-	-	-	-	-	-	-	-	-	-	-	-
CBX1	B5MD17	Chromobox protein homolog 1 (Fragment)	89.1	0	7	0	0	0	0	10	0	0	0	0	0	2	-	-	-	-	-	-	-	-	-	-	-	-	-	-	-	-	-	-	-	-	-	-	-	-	-	-	-	-
XRCC6	P12956	X-ray repair cross-complementing protein 6	88.74	0	0	0	0	2	0	0	0	0	0	0	0	1	-	-	-	-	-	-	-	-	-	-	-	-	-	-	-	-	-	-	-	-	-	-	-	-	-	-	-	-
ALDH7A1	A0A1B0GTG2	Alpha-aminoadipic semialdehyde dehydrogenase	88.58	0	5	2	0	3	2	0	0	0	0	0	0	2	-	-	-	-	-	-	-	-	-	-	-	-	-	-	-	-	-	-	-	-	-	-	-	-	-	-	-	-
NSG2	Q9Y328	Neuronal vesicle trafficking-associated protein 2	88.48	18	11	0	0	0	0	0	0	0	0	0	0	2	-	-	-	-	-	-	-	-	-	-	-	-	-	-	-	-	-	-	-	-	-	-	-	-	-	-	-	-
PFKM	P08237	ATP-dependent 6-phosphofructokinase muscle type	88.47	0	0	0	0	1	1	0	0	0	0	0	0	2	-	-	-	-	-	-	-	-	-	-	-	-	-	-	-	-	-	-	-	-	-	-	-	-	-	-	-	-
JCHAIN	D6RD17	Immunoglobulin J chain (Fragment)	88.43	0	0	6	0	0	6	0	0	0	0	0	0	1	-	-	-	-	-	-	-	-	-	-	-	-	-	-	-	-	-	-	-	-	-	-	-	-	-	-	-	-
IGHV1-18	A0A0C4DH31	Immunoglobulin heavy variable 1-18	87.82	0	0	9	9	9	0	0	0	0	0	9	0	1	-	-	-	-	-	-	-	-	-	-	-	-	-	-	-	-	-	-	-	-	-	-	-	-	-	-	-	-
FBLN1	B1AHL2	Fibulin-1	87.68	0	2	2	0	2	0	0	0	0	0	1	0	1	-	-	-	-	-	-	-	-	-	-	-	-	-	-	-	-	-	-	-	-	-	-	-	-	-	-	-	-
HNRNPC	B2R5W2	Heterogeneous nuclear ribonucleoproteins C1/C2	87.54	3	3	2	2	3	3	3	3	0	3	0	0	2	-	-	-	-	-	-	-	-	-	-	-	-	-	-	-	-	-	-	-	-	-	-	-	-	-	-	-	-
HMGN2	P05204	Non-histone chromosomal protein HMG-17	87.21	17	0	0	17	17	17	17	17	0	0	0	0	1	-	-	-	-	-	-	-	-	-	-	-	-	-	-	-	-	-	-	-	-	-	-	-	-	-	-	-	-
SORD	Q00796	Sorbitol dehydrogenase	86.81	2	0	0	0	6	6	6	0	6	6	0	0	2	-	-	-	-	-	-	-	-	-	-	-	-	-	-	-	-	-	-	-	-	-	-	-	-	-	-	-	-
IGKV1D-33	P01593	Immunoglobulin kappa variable 1D-33	86.61	0	0	14	14	0	0	14	14	0	14	14	14	1	-	-	-	-	-	-	-	-	-	-	-	-	-	-	-	-	-	-	-	-	-	-	-	-	-	-	-	-
SNRNP70	P08621	U1 small nuclear ribonucleoprotein 70 kDa	86.52	3	0	0	0	3	0	0	0	0	0	0	0	1	-	-	-	-	-	-	-	-	-	-	-	-	-	-	-	-	-	-	-	-	-	-	-	-	-	-	-	-
SHROOM3	Q8TF72	Protein Shroom3	86.09	0	0	0	0	0	0	0	0	0	0	0	0	1	-	-	-	-	-	-	-	-	-	-	-	-	-	-	-	-	-	-	-	-	-	-	-	-	-	-	-	-
EFNB1	P98172	Ephrin-B1	85.83	0	0	0	0	5	5	0	0	0	0	0	0	1	-	-	-	-	-	-	-	-	-	-	-	-	-	-	-	-	-	-	-	-	-	-	-	-	-	-	-	-
RAP1GDS1	P52306	Rap1 GTPase-GDP dissociation stimulator 1	85.71	3	2	2	0	0	0	0	0	0	0	0	0	2	-	-	-	-	-	-	-	-	-	-	-	-	-	-	-	-	-	-	-	-	-	-	-	-	-	-	-	-
DPYD	Q12882	Dihydropyrimidine dehydrogenase [NADP(+)]	85.67	0	0	0	0	0	2	0	0	0	0	0	0	1	-	-	-	-	-	-	-	-	-	-	-	-	-	-	-	-	-	-	-	-	-	-	-	-	-	-	-	-
RAB5B	F8VUA5	Ras-related protein Rab-5B (Fragment)	85.35	0	10	0	0	0	10	0	0	17	0	0	0	1	-	-	-	-	-	-	-	-	-	-	-	-	-	-	-	-	-	-	-	-	-	-	-	-	-	-	-	-
SFRP4	C9JMJ2	Secreted frizzled-related protein 4 (Fragment)	85.34	9	0	0	0	9	9	0	0	0	0	0	0	1	-	-	-	-	-	-	-	-	-	-	-	-	-	-	-	-	-	-	-	-	-	-	-	-	-	-	-	-
PI15	O43692	Peptidase inhibitor 15	85.28	0	5	3	3	0	12	0	0	0	0	0	0	3	-	-	-	-	-	-	-	-	-	-	-	-	-	-	-	-	-	-	-	-	-	-	-	-	-	-	-	-
DBN1	D6R9W4	Drebrin (Fragment)	85.02	8	3	0	0	3	0	0	0	0	0	0	0	2	-	-	-	-	-	-	-	-	-	-	-	-	-	-	-	-	-	-	-	-	-	-	-	-	-	-	-	-
PEA15	Q15121	Astrocytic phosphoprotein PEA-15	85.02	15	15	15	0	15	15	15	0	0	0	0	0	1	-	-	-	-	-	-	-	-	-	-	-	-	-	-	-	-	-	-	-	-	-	-	-	-	-	-	-	-
IPO5	H0Y8C6	Importin-5 (Fragment)	84.4	2	0	0	0	2	1	0	0	0	0	0	0	2	-	-	-	-	-	-	-	-	-	-	-	-	-	-	-	-	-	-	-	-	-	-	-	-	-	-	-	-
ENOPH1	A0A0C4DGY8	Enolase-phosphatase E1	84.06	8	8	0	0	8	8	8	8	8	8	0	0	1	-	-	-	-	-	-	-	-	-	-	-	-	-	-	-	-	-	-	-	-	-	-	-	-	-	-	-	-
SEPT11	H0Y9G8	Septin-11 (Fragment)	83.87	0	0	0	0	15	15	6	0	0	0	0	0	1	-	-	-	-	-	-	-	-	-	-	-	-	-	-	-	-	-	-	-	-	-	-	-	-	-	-	-	-
RAB2A	H7C125	Ras-related protein Rab-2A (Fragment)	83.7	0	0	0	13	0	13	13	13	0	0	0	0	1	-	-	-	-	-	-	-	-	-	-	-	-	-	-	-	-	-	-	-	-	-	-	-	-	-	-	-	-
SLC44A2	Q8IWA5	Choline transporter-like protein 2	83.59	0	0	0	0	2	2	0	0	0	0	0	0	1	-	-	-	-	-	-	-	-	-	-	-	-	-	-	-	-	-	-	-	-	-	-	-	-	-	-	-	-
UGDH	O60701	UDP-glucose 6-dehydrogenase	83.56	0	3	3	0	3	3	0	0	0	3	3	0	1	-	-	-	-	-	-	-	-	-	-	-	-	-	-	-	-	-	-	-	-	-	-	-	-	-	-	-	-
IGLV3-9	A0A075B6K5	Immunoglobulin lambda variable 3-9	83.48	0	0	0	0	14	0	0	0	0	0	0	0	1	-	-	-	-	-	-	-	-	-	-	-	-	-	-	-	-	-	-	-	-	-	-	-	-	-	-	-	-
CLTB	P09497	Clathrin light chain B	83.48	0	0	0	0	4	4	0	0	0	0	0	0	1	-	-	-	-	-	-	-	-	-	-	-	-	-	-	-	-	-	-	-	-	-	-	-	-	-	-	-	-
ACSS3	A0A0B4J1R2	Acyl-CoA synthetase short-chain family member 3 mitochondrial	83.47	0	0	0	3	3	0	0	0	0	0	0	0	1	-	-	-	-	-	-	-	-	-	-	-	-	-	-	-	-	-	-	-	-	-	-	-	-	-	-	-	-
DCD	P81605	Dermcidin	83.31	0	0	10	0	13	13	0	0	0	0	0	0	2	-	-	-	-	-	-	-	-	-	-	-	-	-	-	-	-	-	-	-	-	-	-	-	-	-	-	-	-
RPS25	P62851	40S ribosomal protein S25	82.98	7	15	0	0	0	0	7	15	0	0	0	0	3	-	-	-	-	-	-	-	-	-	-	-	-	-	-	-	-	-	-	-	-	-	-	-	-	-	-	-	-
TFRC	G3V0E5	Transferrin receptor (P90 CD71) isoform CRA_c	82.84	0	2	2	0	0	2	0	0	0	0	0	0	1	-	-	-	-	-	-	-	-	-	-	-	-	-	-	-	-	-	-	-	-	-	-	-	-	-	-	-	-
NUMA1	A0A087WY61	Nuclear mitotic apparatus protein 1	82.62	0	0	0	0	0	0	1	0	0	0	0	0	1	-	-	-	-	-	-	-	-	-	-	-	-	-	-	-	-	-	-	-	-	-	-	-	-	-	-	-	-
IGLV3-10	A0A075B6K4	Immunoglobulin lambda variable 3-10	82.38	0	7	16	16	0	0	0	0	0	0	0	7	2	-	-	-	-	-	-	-	-	-	-	-	-	-	-	-	-	-	-	-	-	-	-	-	-	-	-	-	-
ACADVL	P49748	Very long-chain specific acyl-CoA dehydrogenase mitochondrial	82.06	0	1	1	1	1	3	1	0	0	1	0	0	2	-	-	-	-	-	-	-	-	-	-	-	-	-	-	-	-	-	-	-	-	-	-	-	-	-	-	-	-
IGHV3OR16-12	A0A075B7B8	Immunoglobulin heavy variable 3/OR16-12 (non-functional) (Fragment)	82	0	0	9	9	9	9	0	0	0	9	9	0	1	-	-	-	-	-	-	-	-	-	-	-	-	-	-	-	-	-	-	-	-	-	-	-	-	-	-	-	-
SYT11	Q9BT88	Synaptotagmin-11	81.94	3	3	3	0	3	3	0	0	0	0	0	0	1	-	-	-	-	-	-	-	-	-	-	-	-	-	-	-	-	-	-	-	-	-	-	-	-	-	-	-	-
STX12	B1AJQ6	Syntaxin-12 (Fragment)	81.73	0	0	0	0	0	7	0	7	7	0	0	0	2	-	-	-	-	-	-	-	-	-	-	-	-	-	-	-	-	-	-	-	-	-	-	-	-	-	-	-	-
PAFAH1B3	M0R389	Platelet-activating factor acetylhydrolase IB subunit gamma (Fragment)	81.46	0	13	5	5	5	13	5	0	5	5	0	0	2	-	-	-	-	-	-	-	-	-	-	-	-	-	-	-	-	-	-	-	-	-	-	-	-	-	-	-	-
SUB1	P53999	Activated RNA polymerase II transcriptional coactivator p15	81.46	0	10	0	0	10	10	10	10	10	10	0	0	1	-	-	-	-	-	-	-	-	-	-	-	-	-	-	-	-	-	-	-	-	-	-	-	-	-	-	-	-
IGKV1-5	P01602	Immunoglobulin kappa variable 1-5	81.44	0	5	5	5	15	15	5	5	5	5	5	5	2	-	-	-	-	-	-	-	-	-	-	-	-	-	-	-	-	-	-	-	-	-	-	-	-	-	-	-	-
CDK1	A0A024QZP7	Cell division cycle 2 G1 to S and G2 to M isoform CRA_a	80.87	6	3	0	3	3	3	0	0	0	0	0	0	1	-	-	-	-	-	-	-	-	-	-	-	-	-	-	-	-	-	-	-	-	-	-	-	-	-	-	-	-
PCMT1	A0A0A0MRJ6	Protein-L-isoaspartate O-methyltransferase	80.5	0	6	0	0	0	6	0	0	0	0	0	0	1	-	-	-	-	-	-	-	-	-	-	-	-	-	-	-	-	-	-	-	-	-	-	-	-	-	-	-	-
CD47	Q08722	Leukocyte surface antigen CD47	80.49	6	6	0	0	3	2	0	0	0	0	0	0	2	-	-	-	-	-	-	-	-	-	-	-	-	-	-	-	-	-	-	-	-	-	-	-	-	-	-	-	-
SCUBE1	Q8IWY4	Signal peptide CUB and EGF-like domain-containing protein 1	79.9	2	0	0	0	0	0	0	1	0	0	0	0	2	-	-	-	-	-	-	-	-	-	-	-	-	-	-	-	-	-	-	-	-	-	-	-	-	-	-	-	-
SCARB2	A0A1W2PPX5	Lysosome membrane protein 2	79.36	0	0	0	0	3	0	0	0	0	0	0	0	1	-	-	-	-	-	-	-	-	-	-	-	-	-	-	-	-	-	-	-	-	-	-	-	-	-	-	-	-
VPS37B	F5H1F6	Vacuolar protein sorting-associated protein 37B (Fragment)	79.23	9	9	0	0	0	9	0	0	0	0	0	0	1	-	-	-	-	-	-	-	-	-	-	-	-	-	-	-	-	-	-	-	-	-	-	-	-	-	-	-	-
FKBP3	Q00688	Peptidyl-prolyl cis-trans isomerase FKBP3	79.23	0	0	0	0	0	0	0	5	0	0	0	0	1	-	-	-	-	-	-	-	-	-	-	-	-	-	-	-	-	-	-	-	-	-	-	-	-	-	-	-	-
ABI2	A0A0C4DG21	Abl interactor 2	79	4	2	0	0	0	0	0	0	0	0	0	0	2	-	-	-	-	-	-	-	-	-	-	-	-	-	-	-	-	-	-	-	-	-	-	-	-	-	-	-	-
RPS23	D6R9I7	40S ribosomal protein S23	78.98	0	0	0	0	9	9	0	0	0	0	0	0	1	-	-	-	-	-	-	-	-	-	-	-	-	-	-	-	-	-	-	-	-	-	-	-	-	-	-	-	-
HINT1	D6RC06	Histidine triad nucleotide-binding protein 1	78.85	32	0	0	0	0	0	0	0	0	0	0	0	2	-	-	-	-	-	-	-	-	-	-	-	-	-	-	-	-	-	-	-	-	-	-	-	-	-	-	-	-
CLTA	P09496	Clathrin light chain A	78.66	6	3	0	3	3	3	3	0	0	0	0	0	2	-	-	-	-	-	-	-	-	-	-	-	-	-	-	-	-	-	-	-	-	-	-	-	-	-	-	-	-
HDGFRP3	A0A024R216	Hepatoma-derived growth factor related protein 3 isoform CRA_a	78.64	8	0	0	0	8	8	8	8	0	0	0	0	1	-	-	-	-	-	-	-	-	-	-	-	-	-	-	-	-	-	-	-	-	-	-	-	-	-	-	-	-
MYH1	P12882	Myosin-1	77.89	0	1	0	0	0	0	0	0	0	0	0	0	1	-	-	-	-	-	-	-	-	-	-	-	-	-	-	-	-	-	-	-	-	-	-	-	-	-	-	-	-
HMGA1	P17096	High mobility group protein HMG-I/HMG-Y	77.88	23	23	23	23	23	23	23	23	23	23	23	23	1	-	-	-	-	-	-	-	-	-	-	-	-	-	-	-	-	-	-	-	-	-	-	-	-	-	-	-	-
FTL	P02792	Ferritin light chain	77.76	0	0	0	0	9	0	0	9	9	9	0	0	1	-	-	-	-	-	-	-	-	-	-	-	-	-	-	-	-	-	-	-	-	-	-	-	-	-	-	-	-
ATP5B	P06576	ATP synthase subunit beta mitochondrial	77.68	4	4	0	0	4	4	0	0	0	0	0	0	1	-	-	-	-	-	-	-	-	-	-	-	-	-	-	-	-	-	-	-	-	-	-	-	-	-	-	-	-
PSIP1	O75475	PC4 and SFRS1-interacting protein	77.27	3	0	0	0	0	0	0	0	0	0	0	0	1	-	-	-	-	-	-	-	-	-	-	-	-	-	-	-	-	-	-	-	-	-	-	-	-	-	-	-	-
LGALS1	F8WEI7	Galectin-1	77.21	47	47	0	0	47	47	47	47	47	47	47	47	1	-	-	-	-	-	-	-	-	-	-	-	-	-	-	-	-	-	-	-	-	-	-	-	-	-	-	-	-
USP14	A6NJA2	Ubiquitin carboxyl-terminal hydrolase 14	77.06	2	2	0	0	2	2	0	0	0	0	0	0	1	-	-	-	-	-	-	-	-	-	-	-	-	-	-	-	-	-	-	-	-	-	-	-	-	-	-	-	-
SRSF1	J3KSR8	Serine/arginine-rich-splicing factor 1 (Fragment)	77.06	8	0	0	0	7	7	0	0	0	0	0	0	2	-	-	-	-	-	-	-	-	-	-	-	-	-	-	-	-	-	-	-	-	-	-	-	-	-	-	-	-
ATP9A	O75110	Probable phospholipid-transporting ATPase IIA	76.85	1	1	1	1	1	1	0	0	0	0	0	0	1	-	-	-	-	-	-	-	-	-	-	-	-	-	-	-	-	-	-	-	-	-	-	-	-	-	-	-	-
IGFBP5	C9JXX4	Insulin-like growth factor-binding protein 5 (Fragment)	76.59	6	6	5	5	0	0	0	0	0	0	0	0	2	-	-	-	-	-	-	-	-	-	-	-	-	-	-	-	-	-	-	-	-	-	-	-	-	-	-	-	-
RPL8	E9PKZ0	60S ribosomal protein L8 (Fragment)	76.39	0	8	0	0	8	0	0	0	0	5	0	0	2	-	-	-	-	-	-	-	-	-	-	-	-	-	-	-	-	-	-	-	-	-	-	-	-	-	-	-	-
TSPAN7	B4DDG0	Tetraspanin	76.12	0	0	0	0	6	0	0	0	0	0	0	0	1	-	-	-	-	-	-	-	-	-	-	-	-	-	-	-	-	-	-	-	-	-	-	-	-	-	-	-	-
LSAMP	F5H5G1	Limbic system-associated membrane protein	76.01	0	0	0	0	0	0	4	2	0	0	0	0	2	-	-	-	-	-	-	-	-	-	-	-	-	-	-	-	-	-	-	-	-	-	-	-	-	-	-	-	-
SLC25A5	P05141	ADP/ATP translocase 2	75.91	0	4	0	0	0	4	0	0	0	0	0	0	1	-	-	-	-	-	-	-	-	-	-	-	-	-	-	-	-	-	-	-	-	-	-	-	-	-	-	-	-
SUMO3	A8MU27	Small ubiquitin-related modifier 3	74.76	8	8	0	0	8	8	0	0	0	0	0	0	1	-	-	-	-	-	-	-	-	-	-	-	-	-	-	-	-	-	-	-	-	-	-	-	-	-	-	-	-
SHBG	A0A0C4DGN2	Sex hormone-binding globulin (Fragment)	74.47	0	0	5	5	5	5	0	0	0	0	0	0	1	-	-	-	-	-	-	-	-	-	-	-	-	-	-	-	-	-	-	-	-	-	-	-	-	-	-	-	-
PHPT1	Q9NRX4	14 kDa phosphohistidine phosphatase	74	10	0	0	0	10	10	0	0	0	0	0	0	1	-	-	-	-	-	-	-	-	-	-	-	-	-	-	-	-	-	-	-	-	-	-	-	-	-	-	-	-
IGHV3-13	P01766	Immunoglobulin heavy variable 3-13	73.95	0	0	9	0	0	9	0	0	0	0	0	0	1	-	-	-	-	-	-	-	-	-	-	-	-	-	-	-	-	-	-	-	-	-	-	-	-	-	-	-	-
FLOT1	O75955	Flotillin-1	73.85	0	3	0	0	0	0	0	0	3	0	0	0	1	-	-	-	-	-	-	-	-	-	-	-	-	-	-	-	-	-	-	-	-	-	-	-	-	-	-	-	-
ARHGDIA	J3KTF8	Rho GDP-dissociation inhibitor 1 (Fragment)	73.77	8	8	0	0	0	8	8	8	0	0	0	0	1	-	-	-	-	-	-	-	-	-	-	-	-	-	-	-	-	-	-	-	-	-	-	-	-	-	-	-	-
KIT	P10721	Mast/stem cell growth factor receptor Kit	73.68	1	2	2	1	2	0	1	0	1	0	0	1	1	-	-	-	-	-	-	-	-	-	-	-	-	-	-	-	-	-	-	-	-	-	-	-	-	-	-	-	-
CALB2	H3BN14	Calretinin (Fragment)	73.59	0	0	0	0	5	5	0	5	0	0	0	0	1	-	-	-	-	-	-	-	-	-	-	-	-	-	-	-	-	-	-	-	-	-	-	-	-	-	-	-	-
FARP1	Q9Y4F1	FERM ARHGEF and pleckstrin domain-containing protein 1	73.32	0	0	0	0	0	0	1	0	0	0	0	0	1	-	-	-	-	-	-	-	-	-	-	-	-	-	-	-	-	-	-	-	-	-	-	-	-	-	-	-	-
PSMD11	O00231	26S proteasome non-ATPase regulatory subunit 11	73.03	3	3	0	0	0	0	0	0	3	0	0	0	1	-	-	-	-	-	-	-	-	-	-	-	-	-	-	-	-	-	-	-	-	-	-	-	-	-	-	-	-
IGHV3-35	A0A0C4DH35	Immunoglobulin heavy variable 3-35 (non-functional) (Fragment)	73.02	0	0	0	9	0	9	0	0	0	0	0	0	1	-	-	-	-	-	-	-	-	-	-	-	-	-	-	-	-	-	-	-	-	-	-	-	-	-	-	-	-
MYO18B	A0A075B6F5	Unconventional myosin-XVIIIb	73	0	0	0	0	0	0	0	0	0	0	0	0	1	-	-	-	-	-	-	-	-	-	-	-	-	-	-	-	-	-	-	-	-	-	-	-	-	-	-	-	-
SERINC1	Q9NRX5	Serine incorporator 1	72.62	0	4	0	0	0	0	0	4	4	0	0	0	1	-	-	-	-	-	-	-	-	-	-	-	-	-	-	-	-	-	-	-	-	-	-	-	-	-	-	-	-
RPL7A	Q5T8U3	60S ribosomal protein L7a (Fragment)	72.25	0	8	0	0	0	0	0	0	0	0	0	0	1	-	-	-	-	-	-	-	-	-	-	-	-	-	-	-	-	-	-	-	-	-	-	-	-	-	-	-	-
PSMB7	Q99436	Proteasome subunit beta type-7	71.89	0	0	7	4	0	0	0	4	0	0	0	3	2	-	-	-	-	-	-	-	-	-	-	-	-	-	-	-	-	-	-	-	-	-	-	-	-	-	-	-	-
BCOR	H7BYY2	BCL-6 corepressor (Fragment)	71.42	1	1	1	0	1	1	0	0	0	0	1	0	1	-	-	-	-	-	-	-	-	-	-	-	-	-	-	-	-	-	-	-	-	-	-	-	-	-	-	-	-
PDCD6	A0A024QZ42	HCG1985580 isoform CRA_c	71.3	0	11	11	0	11	11	0	0	0	0	0	0	1	-	-	-	-	-	-	-	-	-	-	-	-	-	-	-	-	-	-	-	-	-	-	-	-	-	-	-	-
GLB1	E7EQ29	Beta-galactosidase	71.13	0	0	0	0	0	3	0	0	0	0	0	0	1	-	-	-	-	-	-	-	-	-	-	-	-	-	-	-	-	-	-	-	-	-	-	-	-	-	-	-	-
IGHV3-49	A0A0A0MS15	Immunoglobulin heavy variable 3-49	71.04	0	0	8	8	8	0	0	0	0	0	0	0	1	-	-	-	-	-	-	-	-	-	-	-	-	-	-	-	-	-	-	-	-	-	-	-	-	-	-	-	-
CD9	A6NNI4	Tetraspanin	70.97	0	6	0	0	6	0	0	0	0	0	0	0	1	-	-	-	-	-	-	-	-	-	-	-	-	-	-	-	-	-	-	-	-	-	-	-	-	-	-	-	-
OBSCN	A6NGQ3	Obscurin	70.38	0	0	0	0	0	0	0	0	0	0	0	0	1	-	-	-	-	-	-	-	-	-	-	-	-	-	-	-	-	-	-	-	-	-	-	-	-	-	-	-	-
CSNK2B	A0A0G2JM12	Casein kinase II subunit beta	70.29	0	0	0	0	4	0	0	0	0	0	0	0	1	-	-	-	-	-	-	-	-	-	-	-	-	-	-	-	-	-	-	-	-	-	-	-	-	-	-	-	-
SPRR2E	P22531	Small proline-rich protein 2E	70.08	0	0	0	0	12	12	0	0	0	0	0	0	1	-	-	-	-	-	-	-	-	-	-	-	-	-	-	-	-	-	-	-	-	-	-	-	-	-	-	-	-
HMGN3	A0A087WZE9	High mobility group nucleosome-binding domain-containing protein 3	70.01	0	0	0	0	12	0	0	0	0	0	0	0	1	-	-	-	-	-	-	-	-	-	-	-	-	-	-	-	-	-	-	-	-	-	-	-	-	-	-	-	-
SLC1A4	P43007	Neutral amino acid transporter A	69.98	0	0	0	0	0	0	0	2	2	2	0	0	1	-	-	-	-	-	-	-	-	-	-	-	-	-	-	-	-	-	-	-	-	-	-	-	-	-	-	-	-
DKK3	E9PHY3	Dickkopf-related protein 3 (Fragment)	69.91	0	8	0	0	0	0	0	0	0	0	0	0	1	-	-	-	-	-	-	-	-	-	-	-	-	-	-	-	-	-	-	-	-	-	-	-	-	-	-	-	-
ATP6V1G2-DDX39B	F2Z307	V-type proton ATPase subunit G	69.87	15	0	0	0	15	15	0	0	0	0	0	0	1	-	-	-	-	-	-	-	-	-	-	-	-	-	-	-	-	-	-	-	-	-	-	-	-	-	-	-	-
SLC9A3R2	H3BN50	Na(+)/H(+) exchange regulatory cofactor NHE-RF2 (Fragment)	69.84	6	0	0	0	0	0	0	0	0	0	0	0	1	-	-	-	-	-	-	-	-	-	-	-	-	-	-	-	-	-	-	-	-	-	-	-	-	-	-	-	-
IGSF3	O75054	Immunoglobulin superfamily member 3	69.52	1	0	0	0	0	0	0	0	0	0	0	0	1	-	-	-	-	-	-	-	-	-	-	-	-	-	-	-	-	-	-	-	-	-	-	-	-	-	-	-	-
L1CAM	P32004	Neural cell adhesion molecule L1	68.86	0	1	0	1	1	1	0	0	0	0	0	0	1	-	-	-	-	-	-	-	-	-	-	-	-	-	-	-	-	-	-	-	-	-	-	-	-	-	-	-	-
DCC	E7EQM8	Netrin receptor DCC	68.81	0	0	0	0	0	1	0	0	0	0	0	0	1	-	-	-	-	-	-	-	-	-	-	-	-	-	-	-	-	-	-	-	-	-	-	-	-	-	-	-	-
F2	C9JV37	Prothrombin (Fragment)	68.59	3	3	0	0	0	0	0	0	0	0	0	0	1	-	-	-	-	-	-	-	-	-	-	-	-	-	-	-	-	-	-	-	-	-	-	-	-	-	-	-	-
IPO9	Q96P70	Importin-9	68.4	2	0	0	0	0	2	0	0	0	0	0	0	1	-	-	-	-	-	-	-	-	-	-	-	-	-	-	-	-	-	-	-	-	-	-	-	-	-	-	-	-
SLC16A1	P53985	Monocarboxylate transporter 1	68.29	3	3	3	3	3	3	0	0	0	0	0	0	1	-	-	-	-	-	-	-	-	-	-	-	-	-	-	-	-	-	-	-	-	-	-	-	-	-	-	-	-
TMEM132A	Q24JP5	Transmembrane protein 132A	68.25	0	0	0	0	0	0	0	0	0	2	0	0	1	-	-	-	-	-	-	-	-	-	-	-	-	-	-	-	-	-	-	-	-	-	-	-	-	-	-	-	-
GRB2	P62993	Growth factor receptor-bound protein 2	68.24	0	5	0	0	0	0	0	0	0	0	0	0	1	-	-	-	-	-	-	-	-	-	-	-	-	-	-	-	-	-	-	-	-	-	-	-	-	-	-	-	-
CYB5R3	B1AHF3	NADH-cytochrome b5 reductase 3 (Fragment)	68.01	0	0	0	0	12	0	0	0	0	0	0	0	1	-	-	-	-	-	-	-	-	-	-	-	-	-	-	-	-	-	-	-	-	-	-	-	-	-	-	-	-
NAPA	M0R0Y2	Alpha-soluble NSF attachment protein	67.73	0	0	0	0	6	6	0	0	0	0	0	0	1	-	-	-	-	-	-	-	-	-	-	-	-	-	-	-	-	-	-	-	-	-	-	-	-	-	-	-	-
DECR2	A0A0J9YWI0	Peroxisomal 2 4-dienoyl-CoA reductase (Fragment)	67.32	0	0	6	6	6	6	0	6	0	0	0	6	1	-	-	-	-	-	-	-	-	-	-	-	-	-	-	-	-	-	-	-	-	-	-	-	-	-	-	-	-
EIF3J	O75822	Eukaryotic translation initiation factor 3 subunit J	67.1	5	0	0	0	0	0	0	0	0	0	0	0	1	-	-	-	-	-	-	-	-	-	-	-	-	-	-	-	-	-	-	-	-	-	-	-	-	-	-	-	-
HSPB1	F8WE04	Heat shock protein beta-1	66.44	0	0	0	0	0	9	0	9	0	0	0	0	1	-	-	-	-	-	-	-	-	-	-	-	-	-	-	-	-	-	-	-	-	-	-	-	-	-	-	-	-
CKM	P06732	Creatine kinase M-type	66.39	0	0	0	0	4	0	0	0	0	0	0	0	1	-	-	-	-	-	-	-	-	-	-	-	-	-	-	-	-	-	-	-	-	-	-	-	-	-	-	-	-
HIC2	Q96JB3	Hypermethylated in cancer 2 protein	66.23	2	2	2	2	2	2	2	2	2	2	2	2	1	-	-	-	-	-	-	-	-	-	-	-	-	-	-	-	-	-	-	-	-	-	-	-	-	-	-	-	-
HK1	P19367	Hexokinase-1	65.88	2	0	0	0	0	0	0	0	0	0	0	0	1	-	-	-	-	-	-	-	-	-	-	-	-	-	-	-	-	-	-	-	-	-	-	-	-	-	-	-	-
VGF	O15240	Neurosecretory protein VGF	65.56	0	0	0	0	0	2	0	0	0	0	0	0	1	-	-	-	-	-	-	-	-	-	-	-	-	-	-	-	-	-	-	-	-	-	-	-	-	-	-	-	-
DNHD1	Q96M86	Dynein heavy chain domain-containing protein 1	65.56	0	0	0	0	0	0	0	0	0	0	0	0	1	-	-	-	-	-	-	-	-	-	-	-	-	-	-	-	-	-	-	-	-	-	-	-	-	-	-	-	-
NEGR1	Q7Z3B1	Neuronal growth regulator 1	65.41	0	0	0	0	0	4	0	0	0	0	0	0	1	-	-	-	-	-	-	-	-	-	-	-	-	-	-	-	-	-	-	-	-	-	-	-	-	-	-	-	-
RPL7	A8MUD9	60S ribosomal protein L7	65.38	5	0	0	0	5	0	0	0	0	0	0	0	2	-	-	-	-	-	-	-	-	-	-	-	-	-	-	-	-	-	-	-	-	-	-	-	-	-	-	-	-
PBXIP1	Q96AQ6	Pre-B-cell leukemia transcription factor-interacting protein 1	65.35	2	0	0	0	0	0	2	0	0	0	0	0	1	-	-	-	-	-	-	-	-	-	-	-	-	-	-	-	-	-	-	-	-	-	-	-	-	-	-	-	-
IGHV5-51	A0A0C4DH38	Immunoglobulin heavy variable 5-51	65.12	0	0	0	0	0	6	0	0	0	0	0	0	1	-	-	-	-	-	-	-	-	-	-	-	-	-	-	-	-	-	-	-	-	-	-	-	-	-	-	-	-
KIF1A	F8W8V9	Kinesin-like protein KIF1A (Fragment)	65.03	2	0	0	0	0	0	2	0	0	0	0	0	1	-	-	-	-	-	-	-	-	-	-	-	-	-	-	-	-	-	-	-	-	-	-	-	-	-	-	-	-
ALCAM	Q13740	CD166 antigen	64.98	0	0	0	0	5	0	0	0	5	0	0	0	1	-	-	-	-	-	-	-	-	-	-	-	-	-	-	-	-	-	-	-	-	-	-	-	-	-	-	-	-
PIP	P12273	Prolactin-inducible protein	64.67	0	0	10	10	10	10	0	0	0	0	0	0	1	-	-	-	-	-	-	-	-	-	-	-	-	-	-	-	-	-	-	-	-	-	-	-	-	-	-	-	-
RAB23	Q9ULC3	Ras-related protein Rab-23	64.21	0	0	0	0	7	0	0	0	0	0	0	0	1	-	-	-	-	-	-	-	-	-	-	-	-	-	-	-	-	-	-	-	-	-	-	-	-	-	-	-	-
MTPN	C9JL85	Myotrophin	64.17	0	0	0	0	33	0	33	0	0	0	0	0	1	-	-	-	-	-	-	-	-	-	-	-	-	-	-	-	-	-	-	-	-	-	-	-	-	-	-	-	-
SERPINB6	A0A024QZX5	Serpin B6	63.86	0	0	0	0	0	0	4	4	0	4	0	0	1	-	-	-	-	-	-	-	-	-	-	-	-	-	-	-	-	-	-	-	-	-	-	-	-	-	-	-	-
SAR1B	D6RAA2	GTP-binding protein SAR1b (Fragment)	63.56	0	0	0	0	11	0	0	0	0	0	0	0	1	-	-	-	-	-	-	-	-	-	-	-	-	-	-	-	-	-	-	-	-	-	-	-	-	-	-	-	-
RPL4	P36578	60S ribosomal protein L4	63.52	0	0	0	0	3	0	0	0	0	0	0	0	1	-	-	-	-	-	-	-	-	-	-	-	-	-	-	-	-	-	-	-	-	-	-	-	-	-	-	-	-
DYNC1LI2	B4E2E0	Cytoplasmic dynein 1 light intermediate chain 2	63.43	0	0	0	0	6	0	0	0	0	0	0	0	1	-	-	-	-	-	-	-	-	-	-	-	-	-	-	-	-	-	-	-	-	-	-	-	-	-	-	-	-
GNS	F5H4C6	N-acetylglucosamine-6-sulfatase (Fragment)	63.18	0	0	0	0	0	0	5	5	0	0	0	0	1	-	-	-	-	-	-	-	-	-	-	-	-	-	-	-	-	-	-	-	-	-	-	-	-	-	-	-	-
FBLN1	P23142	Fibulin-1	62.55	0	0	0	0	0	0	0	0	0	0	1	3	1	-	-	-	-	-	-	-	-	-	-	-	-	-	-	-	-	-	-	-	-	-	-	-	-	-	-	-	-
ATP5F1A	K7EJP1	ATP synthase F1 subunit alpha (Fragment)	62.39	0	0	0	0	8	0	0	0	0	0	0	0	1	-	-	-	-	-	-	-	-	-	-	-	-	-	-	-	-	-	-	-	-	-	-	-	-	-	-	-	-
SLIT2	A0A087WYV5	Slit homolog 2 protein	62.1	0	0	0	0	1	0	0	0	0	0	0	0	1	-	-	-	-	-	-	-	-	-	-	-	-	-	-	-	-	-	-	-	-	-	-	-	-	-	-	-	-
PPP3CA	E7ETC2	Serine/threonine-protein phosphatase	62.09	0	0	0	3	0	3	0	0	0	0	0	0	1	-	-	-	-	-	-	-	-	-	-	-	-	-	-	-	-	-	-	-	-	-	-	-	-	-	-	-	-
IGHV3-9	P01782	Immunoglobulin heavy variable 3-9	61.39	0	0	9	9	0	0	0	0	0	0	0	0	1	-	-	-	-	-	-	-	-	-	-	-	-	-	-	-	-	-	-	-	-	-	-	-	-	-	-	-	-
GANAB	F5H6X6	Neutral alpha-glucosidase AB	61.38	0	0	0	0	0	2	0	0	0	0	0	0	1	-	-	-	-	-	-	-	-	-	-	-	-	-	-	-	-	-	-	-	-	-	-	-	-	-	-	-	-
ASL	F8W943	Argininosuccinate lyase (Fragment)	61.04	0	0	0	5	5	0	0	0	0	0	0	0	1	-	-	-	-	-	-	-	-	-	-	-	-	-	-	-	-	-	-	-	-	-	-	-	-	-	-	-	-
TMCO1	J3KS45	Calcium load-activated calcium channel (Fragment)	60.71	0	0	0	7	0	7	0	0	0	0	0	0	1	-	-	-	-	-	-	-	-	-	-	-	-	-	-	-	-	-	-	-	-	-	-	-	-	-	-	-	-
GCN1	Q92616	eIF-2-alpha kinase activator GCN1	60.5	0	0	0	0	0	0	0	0	0	0	0	0	1	-	-	-	-	-	-	-	-	-	-	-	-	-	-	-	-	-	-	-	-	-	-	-	-	-	-	-	-
CLSTN1	O94985	Calsyntenin-1	60.36	0	0	0	1	0	0	0	0	0	0	0	0	1	-	-	-	-	-	-	-	-	-	-	-	-	-	-	-	-	-	-	-	-	-	-	-	-	-	-	-	-
SNRPE	P62304	Small nuclear ribonucleoprotein E	60.11	0	0	0	12	0	12	0	0	0	0	0	0	1	-	-	-	-	-	-	-	-	-	-	-	-	-	-	-	-	-	-	-	-	-	-	-	-	-	-	-	-
TROVE2	P10155	60 kDa SS-A/Ro ribonucleoprotein	59.86	0	2	0	0	0	0	2	2	2	2	0	0	1	-	-	-	-	-	-	-	-	-	-	-	-	-	-	-	-	-	-	-	-	-	-	-	-	-	-	-	-
SNRPD1	J3QLI9	Small nuclear ribonucleoprotein Sm D1	59.82	0	17	0	0	17	17	0	17	0	0	0	0	1	-	-	-	-	-	-	-	-	-	-	-	-	-	-	-	-	-	-	-	-	-	-	-	-	-	-	-	-
TBCA	E5RIW3	Tubulin-specific chaperone A	59.75	0	13	0	0	0	0	0	0	0	0	0	0	1	-	-	-	-	-	-	-	-	-	-	-	-	-	-	-	-	-	-	-	-	-	-	-	-	-	-	-	-
RPL27A	E9PJD9	60S ribosomal protein L27a	59.65	0	0	0	0	0	0	0	12	0	0	0	0	1	-	-	-	-	-	-	-	-	-	-	-	-	-	-	-	-	-	-	-	-	-	-	-	-	-	-	-	-
CHD6	Q8TD26	Chromodomain-helicase-DNA-binding protein 6	59.42	0	0	0	0	0	0	0	0	0	0	0	0	1	-	-	-	-	-	-	-	-	-	-	-	-	-	-	-	-	-	-	-	-	-	-	-	-	-	-	-	-
RAP2A	P10114	Ras-related protein Rap-2a	59.03	5	5	5	0	5	5	5	0	0	0	0	0	1	-	-	-	-	-	-	-	-	-	-	-	-	-	-	-	-	-	-	-	-	-	-	-	-	-	-	-	-
ENPP2	E7EUF1	Ectonucleotide pyrophosphatase/phosphodiesterase family member 2	58.95	0	0	0	2	0	2	0	0	0	0	0	0	1	-	-	-	-	-	-	-	-	-	-	-	-	-	-	-	-	-	-	-	-	-	-	-	-	-	-	-	-
B3GAT1	Q9P2W7	Galactosylgalactosylxylosylprotein 3-beta-glucuronosyltransferase 1	58.9	0	0	3	0	0	0	0	0	0	0	0	0	1	-	-	-	-	-	-	-	-	-	-	-	-	-	-	-	-	-	-	-	-	-	-	-	-	-	-	-	-
SEPT9	Q9UHD8	Septin-9	58.7	0	0	0	0	0	0	0	2	0	0	0	0	1	-	-	-	-	-	-	-	-	-	-	-	-	-	-	-	-	-	-	-	-	-	-	-	-	-	-	-	-
SRP68	Q9UHB9	Signal recognition particle subunit SRP68	58.47	0	0	0	0	2	0	0	0	0	0	0	0	1	-	-	-	-	-	-	-	-	-	-	-	-	-	-	-	-	-	-	-	-	-	-	-	-	-	-	-	-
S100A11	P31949	Protein S100-A11	58.35	9	0	0	0	9	9	9	9	0	0	0	0	1	-	-	-	-	-	-	-	-	-	-	-	-	-	-	-	-	-	-	-	-	-	-	-	-	-	-	-	-
LIN7A	H0YI92	Protein lin-7 homolog A (Fragment)	57.95	0	0	0	0	0	0	0	12	0	0	0	0	1	-	-	-	-	-	-	-	-	-	-	-	-	-	-	-	-	-	-	-	-	-	-	-	-	-	-	-	-
CPNE1	A6PVH9	Copine-1	57.67	0	0	0	0	3	0	0	0	0	0	0	0	1	-	-	-	-	-	-	-	-	-	-	-	-	-	-	-	-	-	-	-	-	-	-	-	-	-	-	-	-
PTPRZ1	P23471	Receptor-type tyrosine-protein phosphatase zeta	57.65	0	0	0	0	0	0	0	0	0	0	0	0	1	-	-	-	-	-	-	-	-	-	-	-	-	-	-	-	-	-	-	-	-	-	-	-	-	-	-	-	-
PTX3	P26022	Pentraxin-related protein PTX3	57.55	3	0	0	0	0	3	0	0	0	0	0	0	1	-	-	-	-	-	-	-	-	-	-	-	-	-	-	-	-	-	-	-	-	-	-	-	-	-	-	-	-
NELL1	F5H6I3	Protein kinase C-binding protein NELL1	57.3	0	0	0	0	0	0	0	0	1	1	0	0	1	-	-	-	-	-	-	-	-	-	-	-	-	-	-	-	-	-	-	-	-	-	-	-	-	-	-	-	-
CYFIP2	E7EVJ5	Cytoplasmic FMR1-interacting protein 2	56.86	0	0	0	0	1	0	0	0	0	0	0	0	1	-	-	-	-	-	-	-	-	-	-	-	-	-	-	-	-	-	-	-	-	-	-	-	-	-	-	-	-
VPS37D	C9JYT9	Vacuolar protein sorting-associated protein 37D	56.75	4	0	4	0	4	8	0	0	0	0	0	0	1	-	-	-	-	-	-	-	-	-	-	-	-	-	-	-	-	-	-	-	-	-	-	-	-	-	-	-	-
PALM	O75781	Paralemmin-1	56.74	0	0	0	0	2	2	0	0	0	0	0	0	1	-	-	-	-	-	-	-	-	-	-	-	-	-	-	-	-	-	-	-	-	-	-	-	-	-	-	-	-
RCN1	Q15293	Reticulocalbin-1	56.69	3	0	0	0	0	3	0	0	0	0	0	0	1	-	-	-	-	-	-	-	-	-	-	-	-	-	-	-	-	-	-	-	-	-	-	-	-	-	-	-	-
RPS6	P62753	40S ribosomal protein S6	56.65	0	3	0	0	0	5	0	0	0	0	0	0	2	-	-	-	-	-	-	-	-	-	-	-	-	-	-	-	-	-	-	-	-	-	-	-	-	-	-	-	-
IGHV5-10-1	A0A0J9YXX1	Immunoglobulin heavy variable 5-10-1	56.62	0	0	6	6	0	6	0	0	0	0	0	0	1	-	-	-	-	-	-	-	-	-	-	-	-	-	-	-	-	-	-	-	-	-	-	-	-	-	-	-	-
NUTF2	H3BRV9	Nuclear transport factor 2 (Fragment)	56.54	7	0	0	0	0	0	0	0	0	0	0	0	1	-	-	-	-	-	-	-	-	-	-	-	-	-	-	-	-	-	-	-	-	-	-	-	-	-	-	-	-
SEC16A	F1T0I1	Protein transport protein sec16	56.48	0	0	0	0	0	0	1	0	0	0	0	0	1	-	-	-	-	-	-	-	-	-	-	-	-	-	-	-	-	-	-	-	-	-	-	-	-	-	-	-	-
DPYSL4	Q5T0Q6	Dihydropyrimidinase-related protein 4	56.29	0	0	4	0	4	0	0	0	0	0	0	0	1	-	-	-	-	-	-	-	-	-	-	-	-	-	-	-	-	-	-	-	-	-	-	-	-	-	-	-	-
KHSRP	A0A087WTP3	Far upstream element-binding protein 2	55.69	0	0	0	0	2	0	0	0	0	0	0	0	1	-	-	-	-	-	-	-	-	-	-	-	-	-	-	-	-	-	-	-	-	-	-	-	-	-	-	-	-
C1QL1	O75973	C1q-related factor	55.68	0	0	0	0	0	11	0	0	0	0	0	0	1	-	-	-	-	-	-	-	-	-	-	-	-	-	-	-	-	-	-	-	-	-	-	-	-	-	-	-	-
ARPC3	C9JZD1	Actin-related protein 2/3 complex subunit 3 (Fragment)	55.49	0	0	0	0	0	11	0	0	11	0	0	0	1	-	-	-	-	-	-	-	-	-	-	-	-	-	-	-	-	-	-	-	-	-	-	-	-	-	-	-	-
CYP2R1	Q6VVX0	Vitamin D 25-hydroxylase	55.39	1	0	1	1	1	1	0	0	0	0	0	0	1	-	-	-	-	-	-	-	-	-	-	-	-	-	-	-	-	-	-	-	-	-	-	-	-	-	-	-	-
ADAMTS18	Q8TE60	A disintegrin and metalloproteinase with thrombospondin motifs 18	55.1	0	0	1	0	0	0	0	0	0	0	0	0	1	-	-	-	-	-	-	-	-	-	-	-	-	-	-	-	-	-	-	-	-	-	-	-	-	-	-	-	-
F5	A0A0A0MRJ7	Coagulation factor V	55.08	0	0	1	0	0	0	0	0	0	0	0	0	1	-	-	-	-	-	-	-	-	-	-	-	-	-	-	-	-	-	-	-	-	-	-	-	-	-	-	-	-
VAT1L	Q9HCJ6	Synaptic vesicle membrane protein VAT-1 homolog-like	55.07	0	0	0	3	3	0	0	0	0	0	0	0	1	-	-	-	-	-	-	-	-	-	-	-	-	-	-	-	-	-	-	-	-	-	-	-	-	-	-	-	-

## Sheet: YFP only
Supplement 4. Master Table of proteins in mTau and control exosomes.
Gene name	Description	Accession	-10lgP	Coverage (%) YFP1_1	Coverage (%) YFP1_2	Coverage (%) YFP2_1	Coverage (%) YFP2_2	Coverage (%) YFP3_1	Coverage (%) YFP3_2	#Unique	YFP1_1 Area	YFP1_2 Area	YFP2_1 Area	YFP2_2 Area	YFP3_1 Area	YFP3_2 Area	Ave YFP1 Area	Ave YFP2 Area	Ave YFP3 Area	Ave log2 YFP1	SD	Ave log2 YFP2	SD	Ave log2 YFP3	SD	Ave log2 YFP	SD
COL1A1	Collagen alpha-1(I) chain	P02452	323.63	6	9	13	14	16	15	23	3.98227e+07	3.55195e+07	8.90956e+07	8.08202e+07	6.83566e+07	7.14637e+07	3.76711e+07	8.49579e+07	6.99101e+07	25.1646	0.116658	26.3385	0.0994471	26.0586	0.0453473	25.8539	0.613158
SPARCL1	SPARC-like protein 1	Q14515	269.39	27	25	4	6	2	2	12	373373	124633	120557	137532	202207	339116	249003	129044	270662	17.7188	1.1193	16.9744	0.134381	17.9984	0.527464	17.5639	0.529318
SPOCK2	Testican-2	Q92563	227.27	14	28	3	3	5	0	9	-	-	-	-	-	-	-	-	-	-	-	-	-	-	-	-	-
FBLN5	Fibulin-5	G3V4U0	226.66	9	16	12	8	13	13	11	-	-	-	-	-	-	-	-	-	-	-	-	-	-	-	-	-
FBN2	Fibrillin-2	A0A087WYV8	221.84	1	1	1	0	1	3	7	887976	880733	764798	964063	792812	695227	884354	864430	744020	19.7543	0.00835506	19.7117	0.236208	19.5019	0.133993	19.656	0.135123
FASN	Fatty acid synthase	A0A0U1RQF0	212.7	0	0	1	1	4	1	7	302630	514013	113345	455789	526283	488015	408321	284567	507149	18.5893	0.540407	17.7942	1.41962	18.951	0.0770132	18.4448	0.591796
MYH9	Myosin-9	P35579	209.17	2	2	1	0	3	3	10	1.39565e+06	1.55945e+06	755481	1.12059e+06	293700	395235	1.47755e+06	938036	344468	20.4926	0.113211	19.8114	0.402197	18.3782	0.302899	19.5607	1.07926
THBS2	Thrombospondin-2	P35442	206.46	7	3	1	0	4	3	6	131437	144646	119989	185098	142392	68867.5	138042	152543	105630	17.0731	0.0976905	17.1852	0.442212	16.5955	0.741031	16.9513	0.313158
ATP6AP2	Renin receptor	A0A1B0GVB9	206.15	24	21	13	9	19	19	7	-	-	-	-	-	-	-	-	-	-	-	-	-	-	-	-	-
IGFBP2	Insulin-like growth factor-binding protein 2	P18065	205.83	22	22	18	20	18	18	5	-	-	-	-	-	-	-	-	-	-	-	-	-	-	-	-	-
EPB41L3	Band 4.1-like protein 3	A0A0A0MSA4	205.14	6	2	1	2	4	5	1	-	-	-	-	-	-	-	-	-	-	-	-	-	-	-	-	-
PTGFRN	Prostaglandin F2 receptor negative regulator	Q9P2B2	199.63	10	6	1	1	5	2	11	-	-	-	-	-	-	-	-	-	-	-	-	-	-	-	-	-
CPB2	Carboxypeptidase B2	A0A087WSY5	199.17	6	2	13	17	9	13	8	-	-	-	-	-	-	-	-	-	-	-	-	-	-	-	-	-
ATP2B4	Plasma membrane calcium-transporting ATPase 4	P23634	197.98	3	4	0	0	5	4	3	-	-	-	-	-	-	-	-	-	-	-	-	-	-	-	-	-
LLGL1	Lethal(2) giant larvae protein homolog 1	A0A087WW77	197.78	4	0	2	2	4	5	7	-	-	-	-	-	-	-	-	-	-	-	-	-	-	-	-	-
MDH2	Malate dehydrogenase mitochondrial	P40926	190.73	3	11	0	3	19	19	6	321610	157800	135087	123627	397098	255738	239705	129357	326418	17.7813	0.726348	16.9796	0.0904343	18.2817	0.448889	17.6809	0.65686
PLTP	Phospholipid transfer protein	P55058	190.49	7	5	9	8	6	6	6	-	-	-	-	-	-	-	-	-	-	-	-	-	-	-	-	-
MGAT5	Alpha-1 6-mannosylglycoprotein 6-beta-N-acetylglucosaminyltransferase A	Q09328	190.26	3	4	8	4	9	8	7	548478	759314	913071	643302	526752	557542	653896	778186	542147	19.2997	0.331819	19.5478	0.357253	19.0477	0.0579534	19.2984	0.250007
CCT4	T-complex protein 1 subunit delta	P50991	185.7	2	3	3	0	11	9	7	-	-	-	-	-	-	-	-	-	-	-	-	-	-	-	-	-
CTNNB1	Catenin beta-1	B4DGU4	184.7	11	11	0	0	9	7	5	-	-	-	-	-	-	-	-	-	-	-	-	-	-	-	-	-
CTNNA1	Catenin (Cadherin-associated protein) alpha 1 102kDa isoform CRA_a	G3XAM7	181.36	5	4	0	0	5	3	3	137301	110942	113806	135393	209163	231673	124122	124599	220418	16.9132	0.217467	16.9215	0.177185	17.748	0.104273	17.1942	0.479588
CALR	Calreticulin	P27797	181.29	13	11	0	0	11	5	6	115560	118971	123916	114250	459689	465022	117265	119083	462355	16.8393	0.0296678	16.8604	0.0828464	18.8186	0.0117659	17.5061	1.13672
COL11A1	Collagen alpha-1(XI) chain	P12107	181.22	1	2	0	1	2	2	4	-	-	-	-	-	-	-	-	-	-	-	-	-	-	-	-	-
CCT2	T-complex protein 1 subunit beta	F5GWF6	180.57	5	2	0	2	7	10	4	-	-	-	-	-	-	-	-	-	-	-	-	-	-	-	-	-
LTBP3	Latent-transforming growth factor beta-binding protein 3	Q9NS15	179.91	3	0	2	0	3	4	4	-	-	-	-	-	-	-	-	-	-	-	-	-	-	-	-	-
PTPRF	Receptor-type tyrosine-protein phosphatase F	P10586	177.39	2	2	2	3	3	3	2	-	-	-	-	-	-	-	-	-	-	-	-	-	-	-	-	-
CCT5	T-complex protein 1 subunit epsilon	E9PCA1	176.05	6	0	0	0	4	6	5	-	-	-	-	-	-	-	-	-	-	-	-	-	-	-	-	-
TLN1	Talin-1	Q9Y490	172.86	1	0	1	0	2	2	4	-	-	-	-	-	-	-	-	-	-	-	-	-	-	-	-	-
EFEMP1	EGF-containing fibulin-like extracellular matrix protein 1 (Fragment)	A0A0U1RQV3	172.45	0	0	10	20	12	8	5	-	-	-	-	-	-	-	-	-	-	-	-	-	-	-	-	-
FLNC	Filamin-C	Q14315	172.23	1	0	0	0	1	1	4	-	-	-	-	-	-	-	-	-	-	-	-	-	-	-	-	-
GPC4	Glypican-4	O75487	170.37	14	6	3	0	6	3	5	-	-	-	-	-	-	-	-	-	-	-	-	-	-	-	-	-
BSG	Basigin	A0A087WUV8	170.16	10	16	0	0	21	14	5	-	-	-	-	-	-	-	-	-	-	-	-	-	-	-	-	-
PGK1	Phosphoglycerate kinase 1	P00558	169.97	5	6	4	4	12	11	6	-	-	-	-	-	-	-	-	-	-	-	-	-	-	-	-	-
H1FX	Histone H1x	Q92522	168.22	9	9	0	0	24	24	4	-	-	-	-	-	-	-	-	-	-	-	-	-	-	-	-	-
HSPA9	Stress-70 protein mitochondrial	P38646	168.1	0	2	0	1	4	3	5	-	-	-	-	-	-	-	-	-	-	-	-	-	-	-	-	-
GDI2	Rab GDP dissociation inhibitor beta	P50395	168.1	7	7	0	4	11	6	2	-	-	-	-	-	-	-	-	-	-	-	-	-	-	-	-	-
RHOA	Transforming protein RhoA	P61586	167.92	11	6	6	6	11	19	3	-	-	-	-	-	-	-	-	-	-	-	-	-	-	-	-	-
RTN4	Reticulon-4	Q9NQC3	167.14	0	1	0	0	1	2	3	-	-	-	-	-	-	-	-	-	-	-	-	-	-	-	-	-
PFN1	Profilin-1	P07737	167.07	6	16	0	0	31	41	6	-	-	-	-	-	-	-	-	-	-	-	-	-	-	-	-	-
NID1	Nidogen-1	P14543	166.83	1	2	0	0	2	2	5	-	-	-	-	-	-	-	-	-	-	-	-	-	-	-	-	-
AEBP1	Adipocyte enhancer-binding protein 1	Q8IUX7	165.83	3	2	3	3	1	2	4	-	-	-	-	-	-	-	-	-	-	-	-	-	-	-	-	-
ACTN1	Alpha-actinin-1	P12814	163.69	4	0	0	0	1	1	1	-	-	-	-	-	-	-	-	-	-	-	-	-	-	-	-	-
PAM	Peptidyl-glycine alpha-amidating monooxygenase	P19021	163.44	4	2	6	5	0	1	6	-	-	-	-	-	-	-	-	-	-	-	-	-	-	-	-	-
ATP2B1	Plasma membrane calcium-transporting ATPase 1	P20020	162.88	2	5	0	0	4	4	2	-	-	-	-	-	-	-	-	-	-	-	-	-	-	-	-	-
ARF3	ADP-ribosylation factor 3	P61204	161.46	12	12	0	0	33	8	3	-	-	-	-	-	-	-	-	-	-	-	-	-	-	-	-	-
COL18A1	Collagen alpha-1(XVIII) chain	P39060	160.79	3	3	0	0	2	2	1	-	-	-	-	-	-	-	-	-	-	-	-	-	-	-	-	-
CPE	Carboxypeptidase E	P16870	159.57	2	0	2	2	2	13	6	-	-	-	-	-	-	-	-	-	-	-	-	-	-	-	-	-
MFGE8	Lactadherin	F5GZN3	159.09	11	16	5	5	5	8	3	-	-	-	-	-	-	-	-	-	-	-	-	-	-	-	-	-
P4HB	Protein disulfide-isomerase	H7BZ94	156.79	6	9	0	0	2	0	3	-	-	-	-	-	-	-	-	-	-	-	-	-	-	-	-	-
PAICS	Multifunctional protein ADE2 (Fragment)	E9PBS1	156.57	3	3	6	2	7	12	5	-	-	-	-	-	-	-	-	-	-	-	-	-	-	-	-	-
PRDX6	Peroxiredoxin-6	P30041	154.52	15	25	9	5	25	13	4	-	-	-	-	-	-	-	-	-	-	-	-	-	-	-	-	-
SCG2	Secretogranin-2	P13521	154.46	4	0	0	0	5	5	7	366719	307947	1.71584e+06	1.714e+06	729726	667756	337333	1.71492e+06	698741	18.3583	0.178187	20.7097	0.00109467	19.413	0.0905335	19.4937	1.17777
COCH	Cochlin	G3V4C4	153.86	3	2	0	2	8	4	5	-	-	-	-	-	-	-	-	-	-	-	-	-	-	-	-	-
NRP1	Neuropilin-1	E7EX60	153.67	5	3	2	2	7	5	3	-	-	-	-	-	-	-	-	-	-	-	-	-	-	-	-	-
DAG1	Dystroglycan	Q14118	153.4	6	4	1	1	4	7	7	-	-	-	-	-	-	-	-	-	-	-	-	-	-	-	-	-
GGH	Gamma-glutamyl hydrolase	Q92820	149.99	9	9	12	8	7	5	4	-	-	-	-	-	-	-	-	-	-	-	-	-	-	-	-	-
NEDD4L	E3 ubiquitin-protein ligase NEDD4-like	Q96PU5	148.56	3	2	0	1	2	3	1	-	-	-	-	-	-	-	-	-	-	-	-	-	-	-	-	-
GLG1	Golgi apparatus protein 1	Q92896	148.04	2	2	1	1	2	2	5	-	-	-	-	-	-	-	-	-	-	-	-	-	-	-	-	-
COL5A2	Collagen alpha-2(V) chain	P05997	147.92	2	3	0	2	3	3	3	-	-	-	-	-	-	-	-	-	-	-	-	-	-	-	-	-
TCP1	T-complex protein 1 subunit alpha	P17987	146.51	2	0	0	0	4	6	5	-	-	-	-	-	-	-	-	-	-	-	-	-	-	-	-	-
GLIPR2	Golgi-associated plant pathogenesis-related protein 1	Q5VZR0	145.7	20	10	10	0	38	20	3	-	-	-	-	-	-	-	-	-	-	-	-	-	-	-	-	-
HSPE1	10 kDa heat shock protein mitochondrial	B8ZZL8	145.63	17	7	0	0	34	21	4	-	-	-	-	-	-	-	-	-	-	-	-	-	-	-	-	-
FBN1	Fibrillin-1	P35555	145.34	1	0	0	0	1	1	2	-	-	-	-	-	-	-	-	-	-	-	-	-	-	-	-	-
NRXN2	Neurexin 2 isoform CRA_a	G5E9G7	144.98	0	2	1	0	0	1	4	-	-	-	-	-	-	-	-	-	-	-	-	-	-	-	-	-
FHL1	Four and a half LIM domains protein 1 (Fragment)	A0A0D9SFB0	144.38	23	23	8	0	14	8	3	-	-	-	-	-	-	-	-	-	-	-	-	-	-	-	-	-
BMP1	Bone morphogenetic protein 1	P13497	144.3	3	1	2	2	2	4	5	-	-	-	-	-	-	-	-	-	-	-	-	-	-	-	-	-
TXN	Thioredoxin	P10599	142.3	21	12	12	12	23	21	4	-	-	-	-	-	-	-	-	-	-	-	-	-	-	-	-	-
ADAM10	Disintegrin and metalloproteinase domain-containing protein 10	O14672	141.95	4	3	0	0	0	2	4	-	-	-	-	-	-	-	-	-	-	-	-	-	-	-	-	-
CD59	CD59 glycoprotein	E9PNW4	141.42	30	30	11	11	30	11	3	-	-	-	-	-	-	-	-	-	-	-	-	-	-	-	-	-
PROM1	Prominin-1	O43490	141.05	9	1	0	0	2	3	5	-	-	-	-	-	-	-	-	-	-	-	-	-	-	-	-	-
GPI	Glucose-6-phosphate isomerase (Fragment)	A0A0A0MTS2	140.91	3	3	0	0	3	3	1	-	-	-	-	-	-	-	-	-	-	-	-	-	-	-	-	-
LMNA	Prelamin-A/C	P02545	140.3	2	0	0	0	4	2	2	-	-	-	-	-	-	-	-	-	-	-	-	-	-	-	-	-
TNR	Tenascin-R	Q92752	140.1	1	1	3	1	3	3	2	-	-	-	-	-	-	-	-	-	-	-	-	-	-	-	-	-
FYN	Tyrosine-protein kinase Fyn	P06241	139.46	6	4	0	1	6	4	1	-	-	-	-	-	-	-	-	-	-	-	-	-	-	-	-	-
PTPRD	Receptor-type tyrosine-protein phosphatase delta	P23468	139.24	0	1	0	0	1	0	1	-	-	-	-	-	-	-	-	-	-	-	-	-	-	-	-	-
KPNB1	Importin subunit beta-1 (Fragment)	J3KTM9	138.97	0	2	0	0	4	3	3	-	-	-	-	-	-	-	-	-	-	-	-	-	-	-	-	-
MEGF8	Multiple epidermal growth factor-like domains protein 8	Q7Z7M0	138.3	0	0	0	0	0	1	3	-	-	-	-	-	-	-	-	-	-	-	-	-	-	-	-	-
ANGPTL2	Angiopoietin-related protein 2	Q9UKU9	138.26	0	6	0	0	0	3	3	-	-	-	-	-	-	-	-	-	-	-	-	-	-	-	-	-
SNRPD3	Small nuclear ribonucleoprotein Sm D3	P62318	138.11	15	8	7	32	24	25	3	-	-	-	-	-	-	-	-	-	-	-	-	-	-	-	-	-
LTF	Lactotransferrin (Fragment)	E7EQB2	136.48	1	3	1	1	1	1	2	-	-	-	-	-	-	-	-	-	-	-	-	-	-	-	-	-
RAC1	Ras-related C3 botulinum toxin substrate 1	P63000	136.3	24	17	11	0	9	17	4	-	-	-	-	-	-	-	-	-	-	-	-	-	-	-	-	-
ACAA1	3-ketoacyl-CoA thiolase peroxisomal (Fragment)	H7C131	135.73	0	0	7	13	7	11	3	-	-	-	-	-	-	-	-	-	-	-	-	-	-	-	-	-
RP2	Protein XRP2	O75695	134.55	5	3	0	3	3	3	3	-	-	-	-	-	-	-	-	-	-	-	-	-	-	-	-	-
CTSD	Cathepsin D	A0A1B0GV23	133.54	2	4	2	7	7	7	2	-	-	-	-	-	-	-	-	-	-	-	-	-	-	-	-	-
INA	Alpha-internexin	Q16352	132.98	0	0	2	4	4	4	1	-	-	-	-	-	-	-	-	-	-	-	-	-	-	-	-	-
DKFZp686J1372	Epididymis luminal protein 189	Q5HYB6	132.92	10	17	0	4	4	4	2	-	-	-	-	-	-	-	-	-	-	-	-	-	-	-	-	-
PAFAH1B1	Platelet-activating factor acetylhydrolase IB subunit alpha	P43034	132.92	6	6	4	0	2	0	4	-	-	-	-	-	-	-	-	-	-	-	-	-	-	-	-	-
SEPT5	HCG2002594 isoform CRA_a	B4DJ62	132.9	3	6	3	3	7	3	3	-	-	-	-	-	-	-	-	-	-	-	-	-	-	-	-	-
CXADR	Coxsackievirus and adenovirus receptor	P78310	132	8	2	0	0	8	5	3	-	-	-	-	-	-	-	-	-	-	-	-	-	-	-	-	-
LOXL3	Lysyl oxidase homolog 3	E7END4	131.19	5	7	0	0	2	3	3	-	-	-	-	-	-	-	-	-	-	-	-	-	-	-	-	-
CDH2	Cadherin-2	P19022	131.19	2	2	0	2	6	4	3	-	-	-	-	-	-	-	-	-	-	-	-	-	-	-	-	-
GDF10	Growth/differentiation factor 10	P55107	130.76	4	0	0	0	3	6	3	-	-	-	-	-	-	-	-	-	-	-	-	-	-	-	-	-
GDPD2	Glycerophosphoinositol inositolphosphodiesterase GDPD2	Q9HCC8	129.65	8	8	0	2	2	4	3	-	-	-	-	-	-	-	-	-	-	-	-	-	-	-	-	-
RTN3	Reticulon-3	O95197	127.54	1	1	0	0	1	1	2	-	-	-	-	-	-	-	-	-	-	-	-	-	-	-	-	-
FGFBP3	Fibroblast growth factor-binding protein 3	Q8TAT2	126.37	13	13	13	13	16	16	3	-	-	-	-	-	-	-	-	-	-	-	-	-	-	-	-	-
VAMP2	Vesicle-associated membrane protein 2	F8WCA0	126.33	14	25	0	0	14	14	3	-	-	-	-	-	-	-	-	-	-	-	-	-	-	-	-	-
SERPINH1	Serpin H1	P50454	125.42	5	0	0	0	9	9	2	-	-	-	-	-	-	-	-	-	-	-	-	-	-	-	-	-
RPLP0P6	60S acidic ribosomal protein P0-like	Q8NHW5	125.24	4	0	0	0	4	0	1	-	-	-	-	-	-	-	-	-	-	-	-	-	-	-	-	-
HRNR	Hornerin	Q86YZ3	125.16	0	0	1	1	1	1	2	-	-	-	-	-	-	-	-	-	-	-	-	-	-	-	-	-
HSPH1	Heat shock protein 105 kDa	Q92598	124.86	0	0	2	2	2	3	1	-	-	-	-	-	-	-	-	-	-	-	-	-	-	-	-	-
TIMP2	Metalloproteinase inhibitor 2	P16035	124.78	9	9	9	9	12	12	3	-	-	-	-	-	-	-	-	-	-	-	-	-	-	-	-	-
HYOU1	Hypoxia up-regulated protein 1	A0A087X054	124.61	0	2	2	2	3	2	2	-	-	-	-	-	-	-	-	-	-	-	-	-	-	-	-	-
SLC9A3R1	Na(+)/H(+) exchange regulatory cofactor NHE-RF1	O14745	123.31	7	4	4	4	7	4	2	-	-	-	-	-	-	-	-	-	-	-	-	-	-	-	-	-
MYL6	Myosin light polypeptide 6	G8JLA2	123.24	0	9	0	0	10	9	2	-	-	-	-	-	-	-	-	-	-	-	-	-	-	-	-	-
FAH	Fumarylacetoacetase	P16930	122.86	0	0	3	3	0	5	2	-	-	-	-	-	-	-	-	-	-	-	-	-	-	-	-	-
C1QTNF5	Complement C1q tumor necrosis factor-related protein 5	Q9BXJ0	122.54	20	5	6	0	0	5	3	-	-	-	-	-	-	-	-	-	-	-	-	-	-	-	-	-
PLXNB1	Plexin-B1	O43157	121.84	0	1	0	0	1	1	1	-	-	-	-	-	-	-	-	-	-	-	-	-	-	-	-	-
PLXNB2	Plexin-B2	O15031	121.39	2	3	1	0	1	1	3	-	-	-	-	-	-	-	-	-	-	-	-	-	-	-	-	-
CPXM1	Probable carboxypeptidase X1	Q96SM3	121.33	2	2	2	2	4	2	3	-	-	-	-	-	-	-	-	-	-	-	-	-	-	-	-	-
AHSG	Alpha-2-HS-glycoprotein	C9JV77	121.2	2	4	4	3	4	3	3	-	-	-	-	-	-	-	-	-	-	-	-	-	-	-	-	-
AK1	Adenylate kinase isoenzyme 1	Q5T9B7	120.8	6	6	0	6	6	6	3	-	-	-	-	-	-	-	-	-	-	-	-	-	-	-	-	-
ADGRG1	Adhesion G-protein-coupled receptor G1 (Fragment)	H3BRH0	119.79	16	9	9	0	9	16	2	-	-	-	-	-	-	-	-	-	-	-	-	-	-	-	-	-
RPS8	40S ribosomal protein S8	Q5JR95	118.83	6	6	0	0	0	8	2	-	-	-	-	-	-	-	-	-	-	-	-	-	-	-	-	-
ATP1B1	Sodium/potassium-transporting ATPase subunit beta-1	P05026	118.64	8	5	0	0	5	5	2	-	-	-	-	-	-	-	-	-	-	-	-	-	-	-	-	-
RAB14	Ras-related protein Rab-14	P61106	117.98	9	9	0	4	9	0	1	-	-	-	-	-	-	-	-	-	-	-	-	-	-	-	-	-
IGKV2-40	Immunoglobulin kappa variable 2-40	A0A087X0Q4	117.91	19	0	12	12	19	12	3	-	-	-	-	-	-	-	-	-	-	-	-	-	-	-	-	-
C1QBP	Complement component 1 Q subcomponent-binding protein mitochondrial	Q07021	117.79	5	5	0	0	5	5	2	-	-	-	-	-	-	-	-	-	-	-	-	-	-	-	-	-
DKFZp566H1924	Neuroplastin (Fragment)	Q9UFM8	117.74	3	9	0	0	12	3	3	-	-	-	-	-	-	-	-	-	-	-	-	-	-	-	-	-
NME1	Nucleoside diphosphate kinase A	E7ERL0	117.57	12	19	0	0	0	18	3	-	-	-	-	-	-	-	-	-	-	-	-	-	-	-	-	-
TSPAN6	Tetraspanin-6	A0A087WZU5	117.53	12	10	6	0	0	7	3	-	-	-	-	-	-	-	-	-	-	-	-	-	-	-	-	-
CNTN1	Contactin-1	Q12860	116.6	0	0	0	1	1	0	2	-	-	-	-	-	-	-	-	-	-	-	-	-	-	-	-	-
NRXN1	Neurexin-1-beta	A0A0D9SEP4	116.29	1	1	1	1	1	1	3	-	-	-	-	-	-	-	-	-	-	-	-	-	-	-	-	-
SCRN1	Secernin-1	Q12765	116.06	1	3	0	0	0	3	3	-	-	-	-	-	-	-	-	-	-	-	-	-	-	-	-	-
MECP2	Methyl-CpG-binding protein 2	B5MCB4	115.6	12	12	0	0	0	17	2	-	-	-	-	-	-	-	-	-	-	-	-	-	-	-	-	-
RAB6B	Ras-related protein Rab-6B	Q9NRW1	115.16	5	5	0	0	11	0	1	-	-	-	-	-	-	-	-	-	-	-	-	-	-	-	-	-
JAM2	Junctional adhesion molecule B	P57087	115.13	0	4	0	0	0	7	2	-	-	-	-	-	-	-	-	-	-	-	-	-	-	-	-	-
LTBP4	Latent-transforming growth factor beta-binding protein 4	A0A0C4DH07	114.84	1	0	0	1	0	1	2	-	-	-	-	-	-	-	-	-	-	-	-	-	-	-	-	-
GPC6	Glypican-6	Q9Y625	114.5	6	3	6	3	3	3	1	-	-	-	-	-	-	-	-	-	-	-	-	-	-	-	-	-
CALD1	Caldesmon	E7EX44	114.37	1	1	2	1	0	2	3	-	-	-	-	-	-	-	-	-	-	-	-	-	-	-	-	-
PDIA6	Protein disulfide-isomerase A6	Q15084	113.14	3	0	3	0	3	0	2	-	-	-	-	-	-	-	-	-	-	-	-	-	-	-	-	-
IDH2	Isocitrate dehydrogenase [NADP] mitochondrial	P48735	112.93	4	6	0	0	4	4	2	-	-	-	-	-	-	-	-	-	-	-	-	-	-	-	-	-
CHMP4B	Charged multivesicular body protein 4b	Q9H444	112.63	5	0	0	5	12	12	2	-	-	-	-	-	-	-	-	-	-	-	-	-	-	-	-	-
RAB5A	Ras-related protein Rab-5A	P20339	110.94	0	5	0	0	0	11	1	-	-	-	-	-	-	-	-	-	-	-	-	-	-	-	-	-
SAA2-SAA4	SAA2-SAA4 readthrough	A0A096LPE2	110.67	5	4	4	9	5	5	2	-	-	-	-	-	-	-	-	-	-	-	-	-	-	-	-	-
GNAQ	Guanine nucleotide-binding protein G(q) subunit alpha	P50148	110.15	4	4	0	0	3	0	1	-	-	-	-	-	-	-	-	-	-	-	-	-	-	-	-	-
TGFB2	Transforming growth factor beta-2	P61812	110.1	4	4	1	0	4	4	1	-	-	-	-	-	-	-	-	-	-	-	-	-	-	-	-	-
CPNE2	Copine-2	Q96FN4	110.07	2	3	0	0	4	2	2	-	-	-	-	-	-	-	-	-	-	-	-	-	-	-	-	-
HNRNPA1	Heterogeneous nuclear ribonucleoprotein A1	F8W6I7	109.48	11	3	0	0	4	0	4	-	-	-	-	-	-	-	-	-	-	-	-	-	-	-	-	-
TSG101	Tumor susceptibility gene 101 protein	F5H442	109.44	5	7	0	0	2	0	2	-	-	-	-	-	-	-	-	-	-	-	-	-	-	-	-	-
JUP	Junction plakoglobin	P14923	109.31	0	1	0	0	0	5	2	-	-	-	-	-	-	-	-	-	-	-	-	-	-	-	-	-
CNDP2	Cytosolic non-specific dipeptidase	Q96KP4	109.21	0	2	0	0	4	0	2	-	-	-	-	-	-	-	-	-	-	-	-	-	-	-	-	-
HNRNPA2B1	Heterogeneous nuclear ribonucleoproteins A2/B1	P22626	105.84	7	7	3	4	7	3	2	-	-	-	-	-	-	-	-	-	-	-	-	-	-	-	-	-
HMGB3	High mobility group protein B3 (Fragment)	E7EQU1	104.84	7	7	14	14	0	0	2	-	-	-	-	-	-	-	-	-	-	-	-	-	-	-	-	-
SPOCK1	Testican-1	A0A0A0MQX7	104.32	5	5	2	2	2	2	1	-	-	-	-	-	-	-	-	-	-	-	-	-	-	-	-	-
FAT1	Protocadherin Fat 1	A0A087WVP1	103.55	0	0	0	0	0	0	1	-	-	-	-	-	-	-	-	-	-	-	-	-	-	-	-	-
SMOC2	SPARC-related modular calcium-binding protein 2	Q9H3U7	103.51	3	5	3	3	5	3	2	-	-	-	-	-	-	-	-	-	-	-	-	-	-	-	-	-
CRISPLD1	Cysteine-rich secretory protein LCCL domain-containing 1	B7Z8V9	103.37	0	0	3	0	3	3	2	-	-	-	-	-	-	-	-	-	-	-	-	-	-	-	-	-
AP2A2	AP-2 complex subunit alpha-2 (Fragment)	A0A0G2JS82	102.38	1	0	0	0	2	0	1	-	-	-	-	-	-	-	-	-	-	-	-	-	-	-	-	-
SF3B3	Splicing factor 3B subunit 3	Q15393	102.34	1	1	0	0	1	1	1	-	-	-	-	-	-	-	-	-	-	-	-	-	-	-	-	-
PCSK1N	ProSAAS	Q9UHG2	101.71	6	6	6	10	6	6	2	-	-	-	-	-	-	-	-	-	-	-	-	-	-	-	-	-
KPRP	Keratinocyte proline-rich protein	Q5T749	101.14	0	0	2	0	2	2	2	-	-	-	-	-	-	-	-	-	-	-	-	-	-	-	-	-
C3	Complement C3	P01024	100.4	1	1	1	1	1	1	1	-	-	-	-	-	-	-	-	-	-	-	-	-	-	-	-	-
STX7	Syntaxin-7	O15400	100.35	0	6	0	0	4	0	2	-	-	-	-	-	-	-	-	-	-	-	-	-	-	-	-	-
IGHV3-33	Immunoglobulin heavy variable 3-33 (Fragment)	A0A0J9YVT0	100.34	0	0	15	0	0	15	2	-	-	-	-	-	-	-	-	-	-	-	-	-	-	-	-	-
AP2M1	AP-2 complex subunit mu	A0A087WY71	100.22	5	2	0	0	2	3	3	-	-	-	-	-	-	-	-	-	-	-	-	-	-	-	-	-
EHD1	EH domain-containing protein 1	A0A024R571	98.36	0	3	0	0	2	5	3	-	-	-	-	-	-	-	-	-	-	-	-	-	-	-	-	-
MVB12B	Multivesicular body subunit 12B	Q9H7P6	97.86	8	0	0	0	8	0	1	-	-	-	-	-	-	-	-	-	-	-	-	-	-	-	-	-
SPP1	Osteopontin	P10451	96.63	7	3	3	0	0	0	2	-	-	-	-	-	-	-	-	-	-	-	-	-	-	-	-	-
RAP1A	Ras-related protein Rap-1A (Fragment)	A0A075B6Q0	95.94	17	9	0	0	9	9	2	-	-	-	-	-	-	-	-	-	-	-	-	-	-	-	-	-
CD63	CD63 antigen (Fragment)	F8VNT9	94.93	8	8	8	8	0	8	2	-	-	-	-	-	-	-	-	-	-	-	-	-	-	-	-	-
PLOD3	Procollagen-lysine 2-oxoglutarate 5-dioxygenase 3	O60568	94.73	2	2	2	0	2	0	1	-	-	-	-	-	-	-	-	-	-	-	-	-	-	-	-	-
PCBP1	Poly(rC)-binding protein 1	Q15365	94.66	0	3	0	0	0	4	1	-	-	-	-	-	-	-	-	-	-	-	-	-	-	-	-	-
STXBP3	Syntaxin-binding protein 3	O00186	93.88	0	2	0	0	0	2	2	-	-	-	-	-	-	-	-	-	-	-	-	-	-	-	-	-
SLC44A1	Choline transporter-like protein 1	Q8WWI5	93.8	2	2	0	0	2	2	1	-	-	-	-	-	-	-	-	-	-	-	-	-	-	-	-	-
UBE2L3	Ubiquitin-conjugating enzyme E2 L3	P68036	93.79	21	21	0	0	12	12	2	-	-	-	-	-	-	-	-	-	-	-	-	-	-	-	-	-
ANXA7	Annexin A7	P20073	93.31	3	0	3	0	3	0	1	-	-	-	-	-	-	-	-	-	-	-	-	-	-	-	-	-
PSMB4	Proteasome subunit beta type-4	P28070	93.09	3	7	7	4	3	4	2	-	-	-	-	-	-	-	-	-	-	-	-	-	-	-	-	-
PPP1R14A	Protein phosphatase 1 regulatory subunit 14A	K7EJB8	92.52	0	0	9	9	9	0	1	-	-	-	-	-	-	-	-	-	-	-	-	-	-	-	-	-
SRSF3	Serine/arginine-rich-splicing factor 3	A0A087X2D0	92.43	22	22	0	0	22	22	1	-	-	-	-	-	-	-	-	-	-	-	-	-	-	-	-	-
IGHV1-46	Immunoglobulin heavy variable 1-46	P01743	92.33	0	0	9	9	9	9	1	-	-	-	-	-	-	-	-	-	-	-	-	-	-	-	-	-
HNRNPU	Heterogeneous nuclear ribonucleoprotein U (Fragment)	A0A1W2PP35	92.28	2	2	0	0	2	2	1	-	-	-	-	-	-	-	-	-	-	-	-	-	-	-	-	-
STIP1	Stress-induced-phosphoprotein 1	P31948	92.27	0	2	2	0	2	2	1	-	-	-	-	-	-	-	-	-	-	-	-	-	-	-	-	-
CAMK2D	Calcium/calmodulin-dependent protein kinase (CaM kinase) II delta isoform CRA_e	D6R938	92.09	0	4	0	0	6	4	2	-	-	-	-	-	-	-	-	-	-	-	-	-	-	-	-	-
DSTN	Destrin	P60981	90.69	8	0	8	0	0	4	1	-	-	-	-	-	-	-	-	-	-	-	-	-	-	-	-	-
PRCP	Lysosomal Pro-X carboxypeptidase	P42785	90.56	3	0	0	0	0	3	2	-	-	-	-	-	-	-	-	-	-	-	-	-	-	-	-	-
MAPK1	Mitogen-activated protein kinase 1	P28482	90.39	2	5	2	0	2	0	2	-	-	-	-	-	-	-	-	-	-	-	-	-	-	-	-	-
S100B	Protein S100-B	A8MRB1	90.33	0	0	0	16	16	16	1	-	-	-	-	-	-	-	-	-	-	-	-	-	-	-	-	-
SCRIB	Protein scribble homolog	A0A0G2JMS7	89.88	0	2	0	0	1	1	2	-	-	-	-	-	-	-	-	-	-	-	-	-	-	-	-	-
ALDH7A1	Alpha-aminoadipic semialdehyde dehydrogenase	A0A1B0GTG2	88.58	0	5	2	0	3	2	2	-	-	-	-	-	-	-	-	-	-	-	-	-	-	-	-	-
JCHAIN	Immunoglobulin J chain (Fragment)	D6RD17	88.43	0	0	6	0	0	6	1	-	-	-	-	-	-	-	-	-	-	-	-	-	-	-	-	-
IGHV1-18	Immunoglobulin heavy variable 1-18	A0A0C4DH31	87.82	0	0	9	9	9	0	1	-	-	-	-	-	-	-	-	-	-	-	-	-	-	-	-	-
FBLN1	Fibulin-1	B1AHL2	87.68	0	2	2	0	2	0	1	-	-	-	-	-	-	-	-	-	-	-	-	-	-	-	-	-
HMGN2	Non-histone chromosomal protein HMG-17	P05204	87.21	17	0	0	17	17	17	1	-	-	-	-	-	-	-	-	-	-	-	-	-	-	-	-	-
SNRNP70	U1 small nuclear ribonucleoprotein 70 kDa	P08621	86.52	3	0	0	0	3	0	1	-	-	-	-	-	-	-	-	-	-	-	-	-	-	-	-	-
SHROOM3	Protein Shroom3	Q8TF72	86.09	0	0	0	0	0	0	1	-	-	-	-	-	-	-	-	-	-	-	-	-	-	-	-	-
RAP1GDS1	Rap1 GTPase-GDP dissociation stimulator 1	P52306	85.71	3	2	2	0	0	0	2	-	-	-	-	-	-	-	-	-	-	-	-	-	-	-	-	-
RAB5B	Ras-related protein Rab-5B (Fragment)	F8VUA5	85.35	0	10	0	0	0	10	1	-	-	-	-	-	-	-	-	-	-	-	-	-	-	-	-	-
SFRP4	Secreted frizzled-related protein 4 (Fragment)	C9JMJ2	85.34	9	0	0	0	9	9	1	-	-	-	-	-	-	-	-	-	-	-	-	-	-	-	-	-
PI15	Peptidase inhibitor 15	O43692	85.28	0	5	3	3	0	12	3	-	-	-	-	-	-	-	-	-	-	-	-	-	-	-	-	-
DBN1	Drebrin (Fragment)	D6R9W4	85.02	8	3	0	0	3	0	2	-	-	-	-	-	-	-	-	-	-	-	-	-	-	-	-	-
PEA15	Astrocytic phosphoprotein PEA-15	Q15121	85.02	15	15	15	0	15	15	1	-	-	-	-	-	-	-	-	-	-	-	-	-	-	-	-	-
IPO5	Importin-5 (Fragment)	H0Y8C6	84.4	2	0	0	0	2	1	2	-	-	-	-	-	-	-	-	-	-	-	-	-	-	-	-	-
RAB2A	Ras-related protein Rab-2A (Fragment)	H7C125	83.7	0	0	0	13	0	13	1	-	-	-	-	-	-	-	-	-	-	-	-	-	-	-	-	-
ACSS3	Acyl-CoA synthetase short-chain family member 3 mitochondrial	A0A0B4J1R2	83.47	0	0	0	3	3	0	1	-	-	-	-	-	-	-	-	-	-	-	-	-	-	-	-	-
DCD	Dermcidin	P81605	83.31	0	0	10	0	13	13	2	-	-	-	-	-	-	-	-	-	-	-	-	-	-	-	-	-
TFRC	Transferrin receptor (P90 CD71) isoform CRA_c	G3V0E5	82.84	0	2	2	0	0	2	1	-	-	-	-	-	-	-	-	-	-	-	-	-	-	-	-	-
IGLV3-10	Immunoglobulin lambda variable 3-10	A0A075B6K4	82.38	0	7	16	16	0	0	2	-	-	-	-	-	-	-	-	-	-	-	-	-	-	-	-	-
SYT11	Synaptotagmin-11	Q9BT88	81.94	3	3	3	0	3	3	1	-	-	-	-	-	-	-	-	-	-	-	-	-	-	-	-	-
CDK1	Cell division cycle 2 G1 to S and G2 to M isoform CRA_a	A0A024QZP7	80.87	6	3	0	3	3	3	1	-	-	-	-	-	-	-	-	-	-	-	-	-	-	-	-	-
PCMT1	Protein-L-isoaspartate O-methyltransferase	A0A0A0MRJ6	80.5	0	6	0	0	0	6	1	-	-	-	-	-	-	-	-	-	-	-	-	-	-	-	-	-
CD47	Leukocyte surface antigen CD47	Q08722	80.49	6	6	0	0	3	2	2	-	-	-	-	-	-	-	-	-	-	-	-	-	-	-	-	-
VPS37B	Vacuolar protein sorting-associated protein 37B (Fragment)	F5H1F6	79.23	9	9	0	0	0	9	1	-	-	-	-	-	-	-	-	-	-	-	-	-	-	-	-	-
CLTA	Clathrin light chain A	P09496	78.66	6	3	0	3	3	3	2	-	-	-	-	-	-	-	-	-	-	-	-	-	-	-	-	-
HDGFRP3	Hepatoma-derived growth factor related protein 3 isoform CRA_a	A0A024R216	78.64	8	0	0	0	8	8	1	-	-	-	-	-	-	-	-	-	-	-	-	-	-	-	-	-
ATP5B	ATP synthase subunit beta mitochondrial	P06576	77.68	4	4	0	0	4	4	1	-	-	-	-	-	-	-	-	-	-	-	-	-	-	-	-	-
USP14	Ubiquitin carboxyl-terminal hydrolase 14	A6NJA2	77.06	2	2	0	0	2	2	1	-	-	-	-	-	-	-	-	-	-	-	-	-	-	-	-	-
SRSF1	Serine/arginine-rich-splicing factor 1 (Fragment)	J3KSR8	77.06	8	0	0	0	7	7	2	-	-	-	-	-	-	-	-	-	-	-	-	-	-	-	-	-
ATP9A	Probable phospholipid-transporting ATPase IIA	O75110	76.85	1	1	1	1	1	1	1	-	-	-	-	-	-	-	-	-	-	-	-	-	-	-	-	-
IGFBP5	Insulin-like growth factor-binding protein 5 (Fragment)	C9JXX4	76.59	6	6	5	5	0	0	2	-	-	-	-	-	-	-	-	-	-	-	-	-	-	-	-	-
RPL8	60S ribosomal protein L8 (Fragment)	E9PKZ0	76.39	0	8	0	0	8	0	2	-	-	-	-	-	-	-	-	-	-	-	-	-	-	-	-	-
SLC25A5	ADP/ATP translocase 2	P05141	75.91	0	4	0	0	0	4	1	-	-	-	-	-	-	-	-	-	-	-	-	-	-	-	-	-
SUMO3	Small ubiquitin-related modifier 3	A8MU27	74.76	8	8	0	0	8	8	1	-	-	-	-	-	-	-	-	-	-	-	-	-	-	-	-	-
SHBG	Sex hormone-binding globulin (Fragment)	A0A0C4DGN2	74.47	0	0	5	5	5	5	1	-	-	-	-	-	-	-	-	-	-	-	-	-	-	-	-	-
PHPT1	14 kDa phosphohistidine phosphatase	Q9NRX4	74	10	0	0	0	10	10	1	-	-	-	-	-	-	-	-	-	-	-	-	-	-	-	-	-
IGHV3-13	Immunoglobulin heavy variable 3-13	P01766	73.95	0	0	9	0	0	9	1	-	-	-	-	-	-	-	-	-	-	-	-	-	-	-	-	-
ARHGDIA	Rho GDP-dissociation inhibitor 1 (Fragment)	J3KTF8	73.77	8	8	0	0	0	8	1	-	-	-	-	-	-	-	-	-	-	-	-	-	-	-	-	-
IGHV3-35	Immunoglobulin heavy variable 3-35 (non-functional) (Fragment)	A0A0C4DH35	73.02	0	0	0	9	0	9	1	-	-	-	-	-	-	-	-	-	-	-	-	-	-	-	-	-
BCOR	BCL-6 corepressor (Fragment)	H7BYY2	71.42	1	1	1	0	1	1	1	-	-	-	-	-	-	-	-	-	-	-	-	-	-	-	-	-
PDCD6	HCG1985580 isoform CRA_c	A0A024QZ42	71.3	0	11	11	0	11	11	1	-	-	-	-	-	-	-	-	-	-	-	-	-	-	-	-	-
IGHV3-49	Immunoglobulin heavy variable 3-49	A0A0A0MS15	71.04	0	0	8	8	8	0	1	-	-	-	-	-	-	-	-	-	-	-	-	-	-	-	-	-
CD9	Tetraspanin	A6NNI4	70.97	0	6	0	0	6	0	1	-	-	-	-	-	-	-	-	-	-	-	-	-	-	-	-	-
ATP6V1G2-DDX39B	V-type proton ATPase subunit G	F2Z307	69.87	15	0	0	0	15	15	1	-	-	-	-	-	-	-	-	-	-	-	-	-	-	-	-	-
IGSF3	Immunoglobulin superfamily member 3	O75054	69.52	1	0	0	0	0	0	1	-	-	-	-	-	-	-	-	-	-	-	-	-	-	-	-	-
L1CAM	Neural cell adhesion molecule L1	P32004	68.86	0	1	0	1	1	1	1	-	-	-	-	-	-	-	-	-	-	-	-	-	-	-	-	-
IPO9	Importin-9	Q96P70	68.4	2	0	0	0	0	2	1	-	-	-	-	-	-	-	-	-	-	-	-	-	-	-	-	-
SLC16A1	Monocarboxylate transporter 1	P53985	68.29	3	3	3	3	3	3	1	-	-	-	-	-	-	-	-	-	-	-	-	-	-	-	-	-
RPL7	60S ribosomal protein L7	A8MUD9	65.38	5	0	0	0	5	0	2	-	-	-	-	-	-	-	-	-	-	-	-	-	-	-	-	-
PIP	Prolactin-inducible protein	P12273	64.67	0	0	10	10	10	10	1	-	-	-	-	-	-	-	-	-	-	-	-	-	-	-	-	-
SLIT2	Slit homolog 2 protein	A0A087WYV5	62.1	0	0	0	0	1	0	1	-	-	-	-	-	-	-	-	-	-	-	-	-	-	-	-	-
PPP3CA	Serine/threonine-protein phosphatase	E7ETC2	62.09	0	0	0	3	0	3	1	-	-	-	-	-	-	-	-	-	-	-	-	-	-	-	-	-
ASL	Argininosuccinate lyase (Fragment)	F8W943	61.04	0	0	0	5	5	0	1	-	-	-	-	-	-	-	-	-	-	-	-	-	-	-	-	-
TMCO1	Calcium load-activated calcium channel (Fragment)	J3KS45	60.71	0	0	0	7	0	7	1	-	-	-	-	-	-	-	-	-	-	-	-	-	-	-	-	-
SNRPE	Small nuclear ribonucleoprotein E	P62304	60.11	0	0	0	12	0	12	1	-	-	-	-	-	-	-	-	-	-	-	-	-	-	-	-	-
SNRPD1	Small nuclear ribonucleoprotein Sm D1	J3QLI9	59.82	0	17	0	0	17	17	1	-	-	-	-	-	-	-	-	-	-	-	-	-	-	-	-	-
RAP2A	Ras-related protein Rap-2a	P10114	59.03	5	5	5	0	5	5	1	-	-	-	-	-	-	-	-	-	-	-	-	-	-	-	-	-
ENPP2	Ectonucleotide pyrophosphatase/phosphodiesterase family member 2	E7EUF1	58.95	0	0	0	2	0	2	1	-	-	-	-	-	-	-	-	-	-	-	-	-	-	-	-	-
S100A11	Protein S100-A11	P31949	58.35	9	0	0	0	9	9	1	-	-	-	-	-	-	-	-	-	-	-	-	-	-	-	-	-
PTX3	Pentraxin-related protein PTX3	P26022	57.55	3	0	0	0	0	3	1	-	-	-	-	-	-	-	-	-	-	-	-	-	-	-	-	-
VPS37D	Vacuolar protein sorting-associated protein 37D	C9JYT9	56.75	4	0	4	0	4	8	1	-	-	-	-	-	-	-	-	-	-	-	-	-	-	-	-	-
RCN1	Reticulocalbin-1	Q15293	56.69	3	0	0	0	0	3	1	-	-	-	-	-	-	-	-	-	-	-	-	-	-	-	-	-
RPS6	40S ribosomal protein S6	P62753	56.65	0	3	0	0	0	5	2	-	-	-	-	-	-	-	-	-	-	-	-	-	-	-	-	-
IGHV5-10-1	Immunoglobulin heavy variable 5-10-1	A0A0J9YXX1	56.62	0	0	6	6	0	6	1	-	-	-	-	-	-	-	-	-	-	-	-	-	-	-	-	-
DPYSL4	Dihydropyrimidinase-related protein 4	Q5T0Q6	56.29	0	0	4	0	4	0	1	-	-	-	-	-	-	-	-	-	-	-	-	-	-	-	-	-
CYP2R1	Vitamin D 25-hydroxylase	Q6VVX0	55.39	1	0	1	1	1	1	1	-	-	-	-	-	-	-	-	-	-	-	-	-	-	-	-	-
VAT1L	Synaptic vesicle membrane protein VAT-1 homolog-like	Q9HCJ6	55.07	0	0	0	3	3	0	1	-	-	-	-	-	-	-	-	-	-	-	-	-	-	-	-	-

## Sheet: mTau only
Supplement 4. Master Table of proteins in mTau and control exosomes.
Gene name	Description	Accession	-10lgP	Coverage (%) Tau1_1	Coverage (%) Tau1_2	Coverage (%) Tau2_1	Coverage (%) Tau2_2	Coverage (%) Tau3_1	Coverage (%) Tau3_2	#Unique	Tau1_1 Area	Tau1_2 Area	Tau2_1 Area	Tau2_2 Area	Tau3_1 Area	Tau3_2 Area
MAPT	TauRDLM	P10636MUT	141.36	34	15	19	19	0	5	5	-	-	-	-	-	-
ANP32A	Acidic leucine-rich nuclear phosphoprotein 32 family member A	H0YN26	130.72	11	11	0	11	0	0	4	-	-	-	-	-	-
AP2A1	AP-2 complex subunit alpha-1	O95782	119.8	0	1	0	3	0	0	1	-	-	-	-	-	-
GLO1	Lactoylglutathione lyase	Q04760	112.82	9	9	9	9	0	0	2	-	-	-	-	-	-
IFITM3	Interferon-induced transmembrane protein 3	Q01628	112.56	19	19	0	37	19	19	2	-	-	-	-	-	-
ACTR3	Actin-related protein 3	P61158	102.45	5	5	0	5	0	0	2	-	-	-	-	-	-
PCCB	Propionyl-CoA carboxylase beta chain mitochondrial	C9JQS9	101.46	3	3	3	3	0	0	2	-	-	-	-	-	-
CHID1	Chitinase domain-containing protein 1 (Fragment)	E9PI70	99.03	10	10	10	10	10	0	2	-	-	-	-	-	-
ATP6V1A	V-type proton ATPase catalytic subunit A	P38606	94.26	3	3	0	0	2	0	2	-	-	-	-	-	-
HDGF	Hepatoma-derived growth factor	P51858	93.71	0	7	7	7	0	0	2	-	-	-	-	-	-
XRCC5	X-ray repair cross-complementing protein 5	P13010	92.61	0	2	2	0	0	0	2	-	-	-	-	-	-
GFRA1	GDNF family receptor alpha-1	P56159	90.09	0	3	1	3	0	0	2	-	-	-	-	-	-
STX12	Syntaxin-12 (Fragment)	B1AJQ6	81.73	0	7	7	0	0	0	2	-	-	-	-	-	-
FTL	Ferritin light chain	P02792	77.76	0	9	9	9	0	0	1	-	-	-	-	-	-
SERINC1	Serine incorporator 1	Q9NRX5	72.62	0	4	4	0	0	0	1	-	-	-	-	-	-
SLC1A4	Neutral amino acid transporter A	P43007	69.98	0	2	2	2	0	0	1	-	-	-	-	-	-
SERPINB6	Serpin B6	A0A024QZX5	63.86	4	4	0	4	0	0	1	-	-	-	-	-	-
TROVE2	60 kDa SS-A/Ro ribonucleoprotein	P10155	59.86	2	2	2	2	0	0	1	-	-	-	-	-	-

## Sheet: Shared
Supplement 4. Master Table of proteins in mTau and control exosomes.
Gene name	Description	Accession	-10lgP	Coverage (%) YFP1_1	Coverage (%) YFP1_2	Coverage (%) YFP2_1	Coverage (%) YFP2_2	Coverage (%) YFP3_1	Coverage (%) YFP3_2	Coverage (%) Tau1_1	Coverage (%) Tau1_2	Coverage (%) Tau2_1	Coverage (%) Tau2_2	Coverage (%) Tau3_1	Coverage (%) Tau3_2	#Unique	YFP1_1 Area	YFP1_2 Area	YFP2_1 Area	YFP2_2 Area	YFP3_1 Area	YFP3_2 Area	Tau1_1 Area	Tau1_2 Area	Tau2_1 Area	Tau2_2 Area	Tau3_1 Area	Tau3_2 Area	Average YFP1	Average YFP2	Average YFP3	Average Tau1	Average Tau2	Average Tau3	log2 YFP1	log2 YFP2	log2 YFP3	log2 Tau1	log2 Tau2	log2 Tau3	Ave log2 YFP	SD	Ave log2 Tau	SD	log2(Tau/YFP)	p value		Ave All	MN log2 YFP1
APP	Amyloid-beta A4 protein	P05067	329.8	37	35	7	11	8	7	2	5	4	3	0	0	29	-	-	-	-	-	-	-	-	-	-	-	-	-	-	-	-	-	-	-	-	-	-	-	-	-	-	-	-	-	-		-	-
TF	Serotransferrin	P02787	482.13	66	69	71	72	68	71	64	63	62	65	66	65	64	1326698408	1071112376	4.55217e+08	5.70602e+08	6.0917e+08	583483691	7.36245e+08	9.68354e+08	817935393	6.18155e+08	7.11863e+08	5.83957e+08	1198905392	5.12909e+08	5.96327e+08	8.52299e+08	7.18045e+08	6.4791e+08	30.1591	28.9341	29.1515	29.6668	29.4195	29.2712	29.4149	0.653566	29.4525	0.199837	0.037592	0.928682		29.4337	0.725366
AGRN	Agrin	O00468	446.39	33	32	17	19	24	21	12	9	15	17	12	10	66	-	-	-	-	-	-	-	-	-	-	-	-	-	-	-	-	-	-	-	-	-	-	-	-	-	-	-	-	-	-		-	-
HPX	Hemopexin	P02790	421.67	53	50	59	63	58	60	44	44	52	49	55	57	31	-	-	-	-	-	-	-	-	-	-	-	-	-	-	-	-	-	-	-	-	-	-	-	-	-	-	-	-	-	-		-	-
TNC	Tenascin	F5H7V9	412.11	24	24	19	19	25	28	20	21	19	24	20	17	1	-	-	-	-	-	-	-	-	-	-	-	-	-	-	-	-	-	-	-	-	-	-	-	-	-	-	-	-	-	-		-	-
COL12A1	Collagen alpha-1(XII) chain	D6RGG3	405.19	18	17	11	9	16	15	4	4	2	4	3	3	62	132764	231944	232393	146831	599572	697449	130879	138150	114284	134876	136518	135497	182354	189612	648510	134515	124580	136007	17.4764	17.5327	19.3068	17.0374	16.9267	17.0533	18.1053	1.0409	17.0058	0.0689626	-1.09947	0.141967		17.5555	-0.0791632
FLNA	Filamin-A	P21333	392.72	14	13	13	9	14	16	12	16	7	13	4	4	52	-	-	-	-	-	-	-	-	-	-	-	-	-	-	-	-	-	-	-	-	-	-	-	-	-	-	-	-	-	-		-	-
A2M	Alpha-2-macroglobulin	P01023	391.37	12	18	26	25	28	28	4	2	5	11	26	28	46	2.04132e+07	1.9883e+07	5.56955e+07	4.59473e+07	1.68262e+07	1.73322e+07	1.47305e+07	1.51623e+07	7.53651e+06	1.00013e+07	1.09484e+07	1.27513e+07	2.01481e+07	5.08214e+07	1.70792e+07	1.49464e+07	8.76891e+06	1.18499e+07	24.2641	25.5989	24.0257	23.8333	23.064	23.4984	24.6296	0.847884	23.4652	0.385734	-1.1644	0.0963378		24.0474	0.216735
COL3A1	Collagen alpha-1(III) chain	P02461	374.41	27	21	15	19	21	22	6	7	2	5	3	3	32	1.99433e+07	1.72447e+07	1.23974e+07	1.9142e+07	1.09644e+07	1.01277e+07	3.20187e+07	2.46851e+07	2.46546e+07	3.02547e+07	4.94586e+07	2.35901e+07	1.8594e+07	1.57697e+07	1.05461e+07	2.83519e+07	2.74547e+07	3.65244e+07	24.1483	23.9106	23.3302	24.7569	24.7105	25.1224	23.7964	0.420862	24.8633	0.22556	1.06689	0.0179936		24.3298	-0.181505
VIM	Vimentin	P08670	361.21	43	36	14	22	50	50	34	32	15	19	6	11	30	-	-	-	-	-	-	-	-	-	-	-	-	-	-	-	-	-	-	-	-	-	-	-	-	-	-	-	-	-	-		-	-
FN1	Fibronectin	P02751	353.68	16	12	3	4	16	11	4	7	1	1	1	1	35	1.52907e+07	1.57128e+07	5.56753e+07	4.45374e+07	3.18972e+07	2.91258e+07	1.48739e+07	1.94025e+07	3.88646e+07	3.16567e+07	5.14747e+07	4.87408e+07	1.55017e+07	5.01064e+07	3.05115e+07	1.71382e+07	3.52606e+07	5.01078e+07	23.8859	25.5785	24.8628	24.0307	25.0716	25.5785	24.7758	0.849637	24.8936	0.789106	0.117844	0.868826		24.8347	-0.948752
COL4A2	Collagen alpha-2(IV) chain	P08572	348.71	12	14	12	15	17	14	2	3	1	4	4	2	22	4.21031e+07	3.10301e+07	1.8048e+07	1.55908e+07	3.36176e+07	4.86674e+07	1.04148e+07	2.04369e+07	9.72283e+06	1.28354e+07	8.69576e+06	3.17765e+06	3.65666e+07	1.68194e+07	4.11425e+07	1.54258e+07	1.12791e+07	5.9367e+06	25.124	24.0036	25.2941	23.8788	23.4272	22.5012	24.8073	0.701145	23.2691	0.70228	-1.53818	0.0549603		24.0382	1.08586
CLTC	Clathrin heavy chain	A0A087WVQ6	345.58	14	13	7	6	17	17	14	16	13	14	6	4	28	-	-	-	-	-	-	-	-	-	-	-	-	-	-	-	-	-	-	-	-	-	-	-	-	-	-	-	-	-	-		-	-
ACTB	Actin cytoplasmic 1	P60709	345.17	63	61	54	56	68	66	66	59	64	53	47	22	1	4.25565e+08	3.17876e+08	5.63981e+08	3.91093e+08	5.46648e+08	5.41918e+08	6.16708e+08	411777810	490093895	5.53316e+08	4.04169e+08	1.71162e+08	3.71721e+08	4.77537e+08	5.44283e+08	5.14243e+08	5.21705e+08	2.87666e+08	28.4696	28.831	29.0198	28.9379	28.9587	28.0998	28.7735	0.279548	28.6655	0.489963	-0.108037	0.75675		28.7195	-0.249825
ACTG1	Actin cytoplasmic 2	P63261	345.13	59	57	49	52	63	61	66	59	59	49	47	17	1	6.22523e+06	5.47667e+06	3.6219e+06	2.43041e+06	7.22529e+06	4.60068e+06	1.29063e+07	9.90023e+06	5.9038e+06	5.95953e+06	158530	1.64008e+06	5.85095e+06	3.02616e+06	5.91299e+06	1.14032e+07	5.93166e+06	899306	22.4802	21.5291	22.4955	23.4429	22.5	19.7785	22.1682	0.553612	21.9071	1.90282	-0.261117	0.830668		22.0377	0.442548
ANXA6	Annexin A6	P08133	342.22	40	36	7	10	33	32	32	33	23	16	9	7	14	-	-	-	-	-	-	-	-	-	-	-	-	-	-	-	-	-	-	-	-	-	-	-	-	-	-	-	-	-	-		-	-
TUBB2B	Tubulin beta-2B chain	Q9BVA1	332.51	61	64	53	47	61	59	52	65	43	51	33	16	1	-	-	-	-	-	-	-	-	-	-	-	-	-	-	-	-	-	-	-	-	-	-	-	-	-	-	-	-	-	-		-	-
TUBB2A	Tubulin beta-2A chain	Q13885	332.41	61	61	53	50	61	59	52	65	43	48	33	13	1	838837	766217	1.02379e+06	266876	233371	382779	127994	751146	113668	127104	129547	1.34093e+06	802527	645334	308075	439570	120386	735241	19.6142	19.2997	18.2329	18.7457	16.8773	19.4879	19.0489	0.723971	18.3703	1.34516	-0.678633	0.484543		18.7096	0.904574
ALB	Serum albumin	D6RHD5	332.19	40	46	56	43	46	49	25	32	35	36	36	39	2	2.5111e+06	3.98203e+06	1.69968e+06	2.6521e+06	2.49872e+06	2.40186e+06	2.45757e+06	2.32484e+06	1.78508e+06	3.69877e+06	4.95962e+06	5.9585e+06	3.24657e+06	2.17589e+06	2.45029e+06	2.3912e+06	2.74193e+06	5.45906e+06	21.6305	21.0532	21.2245	21.1893	21.3868	22.3802	21.3027	0.296494	21.6521	0.638258	0.349369	0.438357		21.4774	0.153072
SMOC1	SPARC-related modular calcium-binding protein 1	Q9H4F8	331.73	57	46	54	51	56	64	35	29	21	34	30	25	24	-	-	-	-	-	-	-	-	-	-	-	-	-	-	-	-	-	-	-	-	-	-	-	-	-	-	-	-	-	-		-	-
HSP90AA1	Heat shock protein HSP 90-alpha	P07900	331.46	21	26	25	19	29	22	27	31	24	26	5	3	18	-	-	-	-	-	-	-	-	-	-	-	-	-	-	-	-	-	-	-	-	-	-	-	-	-	-	-	-	-	-		-	-
CLU	Clusterin	P10909	329.88	35	38	43	39	45	40	29	24	22	28	27	33	25	2.38663e+07	2.07747e+07	6.77237e+06	3.03721e+06	4.25613e+07	4.51879e+07	3.23648e+07	3.75356e+07	1.09613e+07	1.17913e+07	9.11873e+06	1.53601e+07	2.23205e+07	4.90479e+06	4.38746e+07	3.49502e+07	1.13763e+07	1.22394e+07	24.4119	22.2258	25.3869	25.0588	23.4395	23.545	24.0082	1.61877	24.0145	0.905968	0.00628368	0.9956		24.0113	0.400555
TUBB	Tubulin beta chain	P07437	328	53	53	43	41	58	56	58	45	36	50	37	18	3	2.40427e+06	2.30968e+06	1.81342e+06	2.74547e+06	3.43083e+06	4.50011e+06	118645	1.33669e+06	2.04017e+06	1.34897e+06	2.28285e+06	2.59197e+06	2.35697e+06	2.27944e+06	3.96547e+06	727665	1.69457e+06	2.43741e+06	21.1685	21.1203	21.9191	19.4729	20.6925	21.2169	21.4026	0.447913	20.4608	0.894794	-0.941831	0.178382		20.9317	0.236815
TUBB4B	Tubulin beta-4B chain	P68371	326.56	56	49	40	38	59	57	52	45	33	43	24	11	1	883727	662202	799668	126911	862565	852125	546308	468592	247637	347436	132930	128165	772965	463289	857345	507450	297536	130548	19.56	18.8216	19.7095	18.9529	18.1827	16.9942	19.3637	0.475427	18.0433	0.98676	-1.32043	0.105066		18.7035	0.856552
COL1A2	Collagen alpha-2(I) chain	A0A087WTA8	324.02	14	13	19	21	23	23	4	2	2	1	8	6	22	1.30989e+07	1.37504e+07	7.45328e+06	7.1978e+06	1.29758e+07	1.45716e+07	2.05131e+07	2.29313e+07	1.15329e+07	1.51109e+07	9.66464e+06	7.3911e+06	1.34246e+07	7.32554e+06	1.37737e+07	2.17222e+07	1.33219e+07	8.52787e+06	23.6784	22.8045	23.7154	24.3727	23.6673	23.0238	23.3994	0.515556	23.6879	0.674692	0.288473	0.587864		23.5437	0.134711
HSPA8	Heat shock cognate 71 kDa protein	P11142	323.52	32	34	19	21	32	30	22	24	17	15	13	12	13	3.7933e+06	4.15717e+06	3.12895e+06	2.21919e+06	4.11212e+06	3.86942e+06	8.9026e+06	1.0869e+07	6.34431e+06	7.4501e+06	1.92993e+06	1.54292e+06	3.97523e+06	2.67407e+06	3.99077e+06	9.8858e+06	6.8972e+06	1.73643e+06	21.9226	21.3506	21.9282	23.2369	22.7176	20.7277	21.7338	0.331881	22.2274	1.32449	0.493582	0.565199		21.9806	-0.0579995
HSP90AB1	Heat shock protein HSP 90-beta	P08238	322.76	22	18	23	12	35	27	20	29	12	16	2	2	10	-	-	-	-	-	-	-	-	-	-	-	-	-	-	-	-	-	-	-	-	-	-	-	-	-	-	-	-	-	-		-	-
LGALS3BP	Galectin-3-binding protein	Q08380	321.9	36	31	37	31	36	32	27	30	35	31	32	33	22	728337	784328	731871	421673	1.23931e+06	989521	1.05971e+06	2.20263e+06	366722	1.14158e+06	215799	128945	756333	576772	1.11442e+06	1.63117e+06	754151	172372	19.5287	19.1376	20.0879	20.6375	19.5245	17.3952	19.5847	0.477582	19.1857	1.64749	-0.399009	0.707626		19.3852	0.143446
HSPG2	Basement membrane-specific heparan sulfate proteoglycan core protein	P98160	321.46	7	6	0	0	7	6	2	2	1	1	0	0	29	3.96604e+06	6.1267e+06	5.88433e+06	6.03088e+06	2.60805e+06	4.90402e+06	1.45847e+07	1.40563e+07	1.12627e+07	1.38874e+07	3.09557e+06	2.89493e+06	5.04637e+06	5.9576e+06	3.75603e+06	1.43205e+07	1.25751e+07	2.99525e+06	22.2668	22.5063	21.8408	23.7716	23.5841	21.5142	22.2046	0.337091	22.9566	1.25265	0.751998	0.372157		22.5806	-0.313815
NCAN	Neurocan core protein	O14594	319.48	16	18	10	13	12	13	11	6	7	12	5	4	21	2.00177e+07	2.02058e+07	2.11999e+07	25409843	2.45289e+07	2.83421e+07	2.99948e+06	4.69967e+06	3.59602e+06	4.04593e+06	4.18982e+06	7.27632e+06	2.01118e+07	2.33049e+07	2.64355e+07	3.84958e+06	3.82097e+06	5.73307e+06	24.2615	24.4741	24.656	21.8763	21.8655	22.4509	24.4639	0.197419	22.0642	0.334899	-2.39966	0.000433614		23.264	0.997487
HP	Haptoglobin	P00738	317.18	41	26	53	57	44	48	23	18	34	34	31	28	3	8.11685e+06	12527914	8.20796e+06	6.67176e+06	2.61021e+06	2.73387e+06	742901	678684	3.05144e+06	1.82592e+06	2.2492e+06	2.50096e+06	1.03224e+07	7.43986e+06	2.67204e+06	710793	2.43868e+06	2.37508e+06	23.2993	22.8268	21.3495	19.4391	21.2177	21.1795	22.4919	1.01713	20.6121	1.01605	-1.87978	0.0862323		21.552	1.74729
CFI	Complement factor I	E7ETH0	315.99	9	4	27	27	29	22	7	5	9	11	18	4	19	-	-	-	-	-	-	-	-	-	-	-	-	-	-	-	-	-	-	-	-	-	-	-	-	-	-	-	-	-	-		-	-
YFP	eYFP Control	eYFP	315.56	52	53	43	31	40	50	38	29	26	24	19	23	15	1.42696e+06	199732	509065	538010	635017	481105	1.96835e+06	1.46012e+06	2.23302e+06	1.88993e+06	823607	1.55279e+06	813345	523537	558061	1.71423e+06	2.06148e+06	1.1882e+06	19.6335	18.9979	19.0901	20.7091	20.9752	20.1803	19.2405	0.343457	20.6216	0.404619	1.38107	0.0107637		19.931	-0.29753
YBX1	Nuclease-sensitive element-binding protein 1	P67809	313.32	47	30	0	0	37	27	10	9	5	5	0	0	2	-	-	-	-	-	-	-	-	-	-	-	-	-	-	-	-	-	-	-	-	-	-	-	-	-	-	-	-	-	-		-	-
TUBA1B	Tubulin alpha-1B chain	P68363	312.31	34	38	36	31	41	36	39	37	30	39	34	22	1	-	-	-	-	-	-	-	-	-	-	-	-	-	-	-	-	-	-	-	-	-	-	-	-	-	-	-	-	-	-		-	-
PKM	Pyruvate kinase PKM	P14618	310.68	46	30	22	19	45	40	31	40	26	33	11	10	3	727247	856963	124401	234542	524056	637326	420845	832349	131447	1.08874e+06	127930	130247	792105	179471	580691	626597	610094	129088	19.5953	17.4534	19.1474	19.2572	19.2187	16.978	18.732	1.12977	18.4846	1.30491	-0.24743	0.816133		18.6083	0.987001
MARCKS	Myristoylated alanine-rich C-kinase substrate	P29966	310.57	47	66	47	56	66	39	38	66	33	43	27	20	13	3.64922e+06	2.02859e+06	1.58918e+06	1.34545e+06	2.75608e+06	2.74036e+06	3.31703e+06	3.95829e+06	2.11995e+06	2.23224e+06	444001	2.00502e+06	2.83891e+06	1.46731e+06	2.74822e+06	3.63766e+06	2.17609e+06	1.22451e+06	21.4369	20.4847	21.3901	21.7946	21.0533	20.2238	21.1039	0.536719	21.0239	0.785814	-0.0800178	0.891249		21.0639	0.373007
TUBB4A	Tubulin beta-4A chain	P04350	308.51	41	45	31	29	46	44	48	33	24	35	18	9	1	2.28614e+06	2.39676e+06	5.53229e+06	4.97963e+06	4.1961e+06	3.23181e+06	135627	125593	4.86162e+06	5.00314e+06	7.21366e+06	5.89783e+06	2.34145e+06	5.25596e+06	3.71395e+06	130610	4.93238e+06	6.55575e+06	21.159	22.3255	21.8245	16.9949	22.2339	22.6443	21.7697	0.585207	20.6244	3.1499	-1.14531	0.569319		21.197	-0.0380461
THSD7A	Thrombospondin type-1 domain-containing protein 7A	A0A087WY08	302.85	18	16	5	2	10	13	2	3	2	0	0	0	26	-	-	-	-	-	-	-	-	-	-	-	-	-	-	-	-	-	-	-	-	-	-	-	-	-	-	-	-	-	-		-	-
ANXA2	Annexin A2	P07355	302.76	29	22	22	9	37	43	35	41	18	19	7	10	22	470999	204945	345450	107676	245678	779612	232598	536379	1.02431e+06	124958	130351	130863	337972	226563	512645	384489	574633	130607	18.3665	17.7896	18.9676	18.5526	19.1323	16.9949	18.3746	0.589065	18.2266	1.10537	-0.147987	0.847843		18.3006	0.0659718
DYNC1H1	Cytoplasmic dynein 1 heavy chain 1	Q14204	302.06	2	2	2	1	4	3	3	2	1	1	1	0	29	2.99736e+07	2.87463e+07	2.37237e+07	1.98504e+07	2.21285e+07	12066629	1.36799e+07	1.75588e+07	1.35514e+07	1.04858e+07	124493	2.07232e+06	2.93599e+07	2.17871e+07	1.70976e+07	1.56194e+07	1.20186e+07	1.09841e+06	24.8073	24.377	24.0273	23.8968	23.5188	20.067	24.4039	0.390723	22.4942	2.11051	-1.90968	0.198158		23.449	1.35831
GAPDH	Glyceraldehyde-3-phosphate dehydrogenase	P04406	297.56	36	56	39	32	42	61	47	43	40	28	10	8	16	-	-	-	-	-	-	-	-	-	-	-	-	-	-	-	-	-	-	-	-	-	-	-	-	-	-	-	-	-	-		-	-
IGHG1	Immunoglobulin heavy constant gamma 1 (Fragment)	A0A0A0MS08	294.43	32	35	41	37	33	41	47	34	47	40	45	36	7	-	-	-	-	-	-	-	-	-	-	-	-	-	-	-	-	-	-	-	-	-	-	-	-	-	-	-	-	-	-		-	-
Uncharacterized	cDNA FLJ55673 highly similar to Complement factor B (EC 3.4.21.47)	B4E1Z4	292.76	6	2	13	10	13	15	2	2	3	4	3	4	18	-	-	-	-	-	-	-	-	-	-	-	-	-	-	-	-	-	-	-	-	-	-	-	-	-	-	-	-	-	-		-	-
ITIH4	ITIH4 protein	B7ZKJ8	291.89	11	10	11	13	10	11	9	10	10	10	9	9	11	486255	392772	115838	117062	670722	547891	1.37645e+06	973561	508275	437782	135022	119681	439513	116450	609306	1.17501e+06	473028	127352	18.7455	16.8294	19.2168	20.1642	18.8516	16.9585	18.2639	1.2645	18.6581	1.61162	0.394184	0.755651		18.461	0.284552
ATP1A2	Sodium/potassium-transporting ATPase subunit alpha	B1AKY9	290.54	14	14	7	5	12	14	4	5	7	8	2	4	7	-	-	-	-	-	-	-	-	-	-	-	-	-	-	-	-	-	-	-	-	-	-	-	-	-	-	-	-	-	-		-	-
APOE	Apolipoprotein E	P02649	288.84	29	23	38	30	52	48	0	0	12	25	21	25	19	580772	1.06042e+06	4.39643e+06	4.46001e+06	1.98632e+06	2.14599e+06	184488	190290	307889	911519	1.45824e+06	2.18463e+06	820595	4.42822e+06	2.06616e+06	187389	609704	1.82143e+06	19.6463	22.0783	20.9785	17.5157	19.2177	20.7966	20.901	1.21784	19.1767	1.64087	-1.72435	0.217658		20.0389	-0.392555
BASP1	Brain acid soluble protein 1	P80723	288.41	70	74	45	45	66	69	48	54	41	23	12	25	13	846567	1.11522e+06	1.22724e+06	1.60513e+06	967191	914471	1.04777e+06	371697	131554	611744	974686	368909	980894	1.41618e+06	940831	709732	371649	671798	19.9037	20.4336	19.8436	19.4369	18.5036	19.3577	20.0603	0.324666	19.0994	0.517503	-0.960909	0.0527497		19.5798	0.323896
ATP1A3	Sodium/potassium-transporting ATPase subunit alpha-3	A0A0A0MT26	288.24	11	11	5	4	10	10	4	5	5	7	3	3	4	-	-	-	-	-	-	-	-	-	-	-	-	-	-	-	-	-	-	-	-	-	-	-	-	-	-	-	-	-	-		-	-
ACTC1	Actin alpha cardiac muscle 1	P68032	285.35	28	27	24	29	29	31	35	30	25	26	24	9	2	23755845	2.00427e+07	1.92096e+07	1.78608e+07	7.85771e+06	8.64123e+06	1.51502e+07	1.14173e+07	1.54771e+07	2.14315e+07	2.23558e+07	2.32e+07	2.18993e+07	1.85352e+07	8.24947e+06	1.32837e+07	1.84543e+07	2.27779e+07	24.3844	24.1438	22.9759	23.6632	24.1375	24.4411	23.8347	0.753411	24.0806	0.392093	0.24591	0.642372		23.9576	0.426753
DPYSL3	Dihydropyrimidinase-related protein 3	Q14195	285.07	28	23	16	16	34	31	24	18	20	21	1	2	16	1.64495e+07	1.28417e+07	8.04223e+06	7.86819e+06	1.3824e+07	1.55102e+07	1.41918e+07	1.90162e+07	1.60958e+07	1.56894e+07	7.26923e+06	9.20235e+06	1.46456e+07	7.95521e+06	1.46671e+07	1.6604e+07	1.58926e+07	8.23579e+06	23.804	22.9235	23.8061	23.985	23.9218	22.9735	23.5112	0.508965	23.6268	0.566663	0.115613	0.80561		23.569	0.234986
DPYSL2	Dihydropyrimidinase-related protein 2	A0A1C7CYX9	284.86	22	22	19	13	24	18	22	22	17	21	12	10	13	-	-	-	-	-	-	-	-	-	-	-	-	-	-	-	-	-	-	-	-	-	-	-	-	-	-	-	-	-	-		-	-
GLUD1	Glutamate dehydrogenase 1 mitochondrial	P00367	282.81	18	15	23	20	21	25	16	18	19	14	16	16	16	-	-	-	-	-	-	-	-	-	-	-	-	-	-	-	-	-	-	-	-	-	-	-	-	-	-	-	-	-	-		-	-
ENO1	Alpha-enolase	P06733	281.24	37	34	22	25	27	30	38	33	20	27	17	22	17	-	-	-	-	-	-	-	-	-	-	-	-	-	-	-	-	-	-	-	-	-	-	-	-	-	-	-	-	-	-		-	-
GAP43	Neuromodulin	P17677	279.77	58	36	34	30	50	50	39	55	46	34	19	39	10	-	-	-	-	-	-	-	-	-	-	-	-	-	-	-	-	-	-	-	-	-	-	-	-	-	-	-	-	-	-		-	-
SPTAN1	Spectrin alpha chain non-erythrocytic 1	A0A0D9SF54	279.42	4	3	2	3	5	6	2	3	1	1	1	1	19	-	-	-	-	-	-	-	-	-	-	-	-	-	-	-	-	-	-	-	-	-	-	-	-	-	-	-	-	-	-		-	-
SPON1	Spondin-1	Q9HCB6	277.33	8	8	21	15	21	20	0	0	1	4	3	2	14	2.40174e+07	1.43373e+07	1.56629e+07	1.00244e+07	5.20051e+06	1.23976e+07	1.34752e+07	2.14989e+07	1.24893e+07	8.15472e+06	3.03752e+07	2.60339e+07	1.91774e+07	1.28437e+07	8.79903e+06	1.74871e+07	1.0322e+07	2.82046e+07	24.1929	23.6146	23.0689	24.0598	23.2992	24.7494	23.6255	0.562074	24.0361	0.725391	0.410688	0.481525		23.8308	0.362102
IGHG2	Immunoglobulin heavy constant gamma 2 (Fragment)	A0A286YEY4	277.12	34	27	38	36	34	36	34	22	34	32	30	26	6	590229	575353	147396	133048	519764	531237	237536	372569	420590	365336	123483	115763	582791	140222	525500	305053	392963	119623	19.1526	17.0974	19.0033	18.2187	18.584	16.8681	18.4178	1.14595	17.8903	0.903864	-0.527479	0.565275		18.154	0.998592
BTBD17	BTB/POZ domain-containing protein 17	A6NE02	276.21	40	31	23	22	24	28	13	19	30	28	5	7	16	3.16416e+06	3.05176e+06	5.05766e+06	5.36705e+06	5.33852e+06	6.06911e+06	3.72873e+06	3.15052e+06	3.22465e+06	4.27935e+06	4.03107e+06	4.49797e+06	3.10796e+06	5.21235e+06	5.70382e+06	3.43962e+06	3.752e+06	4.26452e+06	21.5675	22.3135	22.4435	21.7138	21.8392	22.024	22.1082	0.4727	21.859	0.156009	-0.249179	0.434839		21.9836	-0.416053
MAP1B	Microtubule-associated protein 1B	P46821	275.01	5	5	2	2	6	5	4	4	4	3	2	1	18	-	-	-	-	-	-	-	-	-	-	-	-	-	-	-	-	-	-	-	-	-	-	-	-	-	-	-	-	-	-		-	-
ATP1A1	Sodium/potassium-transporting ATPase subunit alpha-1	P05023	273.55	10	13	3	5	9	10	5	7	4	5	2	4	5	762567	773885	601550	801620	543215	517327	492651	330227	465322	368934	237623	388981	768226	701585	530271	411439	417128	313302	19.5512	19.4203	19.0164	18.6503	18.6701	18.2572	19.3293	0.27877	18.5259	0.2329	-0.803385	0.0186079		18.9276	0.623597
THBS1	Thrombospondin-1	P07996	273.2	12	12	6	5	8	10	4	3	3	1	2	1	17	-	-	-	-	-	-	-	-	-	-	-	-	-	-	-	-	-	-	-	-	-	-	-	-	-	-	-	-	-	-		-	-
MDK	Midkine	E9PLM6	268.39	39	40	43	38	44	38	12	17	17	21	21	12	10	-	-	-	-	-	-	-	-	-	-	-	-	-	-	-	-	-	-	-	-	-	-	-	-	-	-	-	-	-	-		-	-
CKB	Creatine kinase B-type	P12277	265.08	22	39	17	13	27	30	30	26	15	16	10	3	8	-	-	-	-	-	-	-	-	-	-	-	-	-	-	-	-	-	-	-	-	-	-	-	-	-	-	-	-	-	-		-	-
IGHA1	Immunoglobulin heavy constant alpha 1 (Fragment)	A0A286YEY1	263.98	33	27	40	38	37	38	28	8	20	25	27	29	5	1.02657e+07	8.87027e+06	4.66216e+06	3.62827e+06	4.17898e+06	6.77691e+06	1.25275e+07	1.29668e+07	1.55972e+07	2.77248e+06	1.36116e+07	1.74722e+07	9.568e+06	4.14521e+06	5.47795e+06	1.27471e+07	9.18483e+06	1.55419e+07	23.1898	21.983	22.3852	23.6037	23.1308	23.8897	22.5193	0.614465	23.5414	0.383233	1.02205	0.0708655		23.0304	0.159427
IGHG3	Immunoglobulin heavy constant gamma 3 (Fragment)	A0A286YES1	259.03	14	16	25	19	21	22	14	9	16	13	20	15	4	459157	604732	315535	491514	239385	321596	225551	190939	422544	244900	119207	126621	531944	403524	280491	208245	333722	122914	19.0209	18.6223	18.0976	17.6679	18.3483	16.9073	18.5803	0.463094	17.6412	0.72087	-0.939101	0.130476		18.1107	0.910198
NCAM1	Neural cell adhesion molecule 1 (Fragment)	A0A0D9SF30	258.88	20	10	6	0	19	27	23	14	11	8	0	3	5	-	-	-	-	-	-	-	-	-	-	-	-	-	-	-	-	-	-	-	-	-	-	-	-	-	-	-	-	-	-		-	-
MSN	Moesin	P26038	257.38	14	17	8	5	14	14	8	6	0	2	2	0	10	-	-	-	-	-	-	-	-	-	-	-	-	-	-	-	-	-	-	-	-	-	-	-	-	-	-	-	-	-	-		-	-
IGSF8	Immunoglobulin superfamily member 8	Q969P0	256.76	15	16	9	9	13	14	9	6	10	11	5	0	10	-	-	-	-	-	-	-	-	-	-	-	-	-	-	-	-	-	-	-	-	-	-	-	-	-	-	-	-	-	-		-	-
BCAN	Brevican core protein	Q96GW7	255.58	10	5	10	8	8	13	0	0	3	4	3	3	15	-	-	-	-	-	-	-	-	-	-	-	-	-	-	-	-	-	-	-	-	-	-	-	-	-	-	-	-	-	-		-	-
PTN	Pleiotrophin	P21246	254.41	38	45	45	51	51	51	50	33	38	36	51	38	10	-	-	-	-	-	-	-	-	-	-	-	-	-	-	-	-	-	-	-	-	-	-	-	-	-	-	-	-	-	-		-	-
VCAN	Versican core protein	P13611	253.59	3	2	3	1	3	3	0	0	0	1	0	0	12	-	-	-	-	-	-	-	-	-	-	-	-	-	-	-	-	-	-	-	-	-	-	-	-	-	-	-	-	-	-		-	-
MATN2	Matrilin-2	O00339	252.68	12	13	10	12	11	10	2	2	0	0	3	0	4	1.19807e+06	1.16224e+06	433470	904271	672866	720031	131487	844526	137838	121339	3.44297e+06	137123	1.18015e+06	668871	696449	488006	129588	1.79004e+06	20.1705	19.3514	19.4097	18.8965	16.9836	20.7716	19.6439	0.457055	18.8839	1.89402	-0.759963	0.53635		19.2639	0.906669
EEF1A1	Elongation factor 1-alpha 1	P68104	251.98	22	24	16	16	40	26	23	30	14	19	10	2	13	2.51189e+06	2.358e+06	3.10357e+06	3.15488e+06	1.24898e+06	1.3279e+06	1.19078e+06	719720	602492	2.11407e+06	2.5414e+06	135390	2.43495e+06	3.12922e+06	1.28844e+06	955250	1.35828e+06	1.33839e+06	21.2155	21.5774	20.2972	19.8655	20.3734	20.3521	21.03	0.659929	20.197	0.287251	-0.833029	0.115496		20.6135	0.601965
IGKC	Immunoglobulin kappa constant	P01834	250.37	72	72	90	90	72	72	65	65	72	72	72	52	7	126602	293231	287797	350265	546490	534730	240095	121088	270453	1.11077e+06	120400	129796	209917	319031	540610	180592	690614	125098	17.6795	18.2833	19.0442	17.4624	19.3975	16.9327	18.3357	0.683889	17.9309	1.29748	-0.404812	0.657564		18.1333	-0.45381
AHCY	Adenosylhomocysteinase	P23526	249.42	17	21	11	15	19	18	7	13	17	15	5	9	14	410159	179104	306850	542138	478096	353788	293930	129403	86406.6	1.06795e+06	117511	122331	294631	424494	415942	211666	577179	119921	18.1686	18.6954	18.666	17.6914	19.1387	16.8717	18.51	0.296056	17.9006	1.14785	-0.60938	0.423573		18.2053	-0.0367452
POTEE	POTE ankyrin domain family member E	Q6S8J3	248.94	6	6	8	8	8	9	6	7	6	6	4	3	1	-	-	-	-	-	-	-	-	-	-	-	-	-	-	-	-	-	-	-	-	-	-	-	-	-	-	-	-	-	-		-	-
IGHG4	Immunoglobulin heavy constant gamma 4 (Fragment)	A0A286YFJ8	248.68	15	23	30	34	17	30	24	20	21	22	22	22	4	1.55621e+06	513390	975097	793924	434697	343971	525101	844614	1.05911e+06	126656	131556	1.16614e+06	1.0348e+06	884511	389334	684858	592884	648846	19.9809	19.7545	18.5706	19.3854	19.1774	19.3075	19.4354	0.75737	19.2901	0.105113	-0.145245	0.758653		19.3627	0.618177
MMP2	72 kDa type IV collagenase	P08253	248.19	9	6	11	7	12	12	10	5	5	4	3	2	12	-	-	-	-	-	-	-	-	-	-	-	-	-	-	-	-	-	-	-	-	-	-	-	-	-	-	-	-	-	-		-	-
HMGB1	High mobility group protein B1	P09429	246.94	22	28	30	33	21	27	17	20	12	14	13	19	5	-	-	-	-	-	-	-	-	-	-	-	-	-	-	-	-	-	-	-	-	-	-	-	-	-	-	-	-	-	-		-	-
PLEC	Plectin	Q15149	246.07	2	1	0	1	1	1	1	0	0	0	0	0	20	-	-	-	-	-	-	-	-	-	-	-	-	-	-	-	-	-	-	-	-	-	-	-	-	-	-	-	-	-	-		-	-
GNAI2	Guanine nucleotide-binding protein G(i) subunit alpha-2	P04899	245.84	26	26	11	12	18	28	17	12	8	12	3	3	7	-	-	-	-	-	-	-	-	-	-	-	-	-	-	-	-	-	-	-	-	-	-	-	-	-	-	-	-	-	-		-	-
H2AFY	Core histone macro-H2A.1	O75367	245.71	23	16	5	5	25	26	18	21	15	20	5	5	8	372657	472183	127251	126454	124943	206493	380137	579614	127477	362132	115793	117478	422420	126852	165718	479875	244804	116635	18.6883	16.9528	17.3384	18.8723	17.9013	16.8316	17.6598	0.911325	17.8684	1.02072	0.208578	0.804812		17.7641	0.924202
CRMP1	Dihydropyrimidinase-related protein 1	Q14194	245.14	12	23	10	7	27	13	15	16	11	12	8	3	8	172556	150912	544674	136772	186388	131257	128485	120521	132971	114370	119015	125876	161734	340723	158823	124503	123671	122446	17.3033	18.3782	17.2771	16.9258	16.9161	16.9018	17.6529	0.62834	16.9146	0.0120957	-0.738271	0.111614		17.2837	0.0195436
ANXA1	Annexin A1	P04083	243.37	29	23	20	14	23	20	21	26	22	12	3	14	11	-	-	-	-	-	-	-	-	-	-	-	-	-	-	-	-	-	-	-	-	-	-	-	-	-	-	-	-	-	-		-	-
HIST1H1E	Histone H1.4	P10412	242.56	29	19	17	19	34	32	29	29	16	14	5	9	3	-	-	-	-	-	-	-	-	-	-	-	-	-	-	-	-	-	-	-	-	-	-	-	-	-	-	-	-	-	-		-	-
HIST1H1C	Histone H1.2	P16403	242.11	30	19	10	10	35	33	27	27	9	22	5	9	3	-	-	-	-	-	-	-	-	-	-	-	-	-	-	-	-	-	-	-	-	-	-	-	-	-	-	-	-	-	-		-	-
NCL	Nucleolin	P19338	242.08	16	12	2	3	7	13	6	10	4	6	0	3	16	-	-	-	-	-	-	-	-	-	-	-	-	-	-	-	-	-	-	-	-	-	-	-	-	-	-	-	-	-	-		-	-
GNB1	Guanine nucleotide-binding protein G(I)/G(S)/G(T) subunit beta-1	P62873	239.38	40	36	26	12	26	31	35	30	4	28	17	8	6	-	-	-	-	-	-	-	-	-	-	-	-	-	-	-	-	-	-	-	-	-	-	-	-	-	-	-	-	-	-		-	-
HIST1H1D	Histone H1.3	P16402	236.17	19	10	10	10	35	30	19	19	9	14	5	9	2	-	-	-	-	-	-	-	-	-	-	-	-	-	-	-	-	-	-	-	-	-	-	-	-	-	-	-	-	-	-		-	-
SPTBN1	Spectrin beta chain	A0A087WUZ3	234.6	1	1	1	1	6	4	1	1	0	3	0	0	10	1.00555e+07	1.01785e+07	1.00002e+07	1.15894e+07	1.03884e+07	1.00594e+07	922675	121323	2.51428e+06	3.1487e+06	4.33417e+06	6.38398e+06	1.0117e+07	1.07948e+07	1.02239e+07	521999	2.83149e+06	5.35908e+06	23.2703	23.3638	23.2854	18.9937	21.4331	22.3536	23.3065	0.0502105	20.9268	1.73622	-2.37973	0.0765685		22.1167	1.15363
HIST1H4A	Histone H4	P62805	234.34	53	53	52	51	57	57	53	56	52	53	51	53	10	-	-	-	-	-	-	-	-	-	-	-	-	-	-	-	-	-	-	-	-	-	-	-	-	-	-	-	-	-	-		-	-
RELN	Reelin	J3KQ66	234.05	2	0	0	1	2	1	1	1	1	3	0	0	12	-	-	-	-	-	-	-	-	-	-	-	-	-	-	-	-	-	-	-	-	-	-	-	-	-	-	-	-	-	-		-	-
CNTN2	Contactin-2	A0A1W2PQ11	233.58	2	3	13	10	4	5	1	2	2	9	5	4	2	-	-	-	-	-	-	-	-	-	-	-	-	-	-	-	-	-	-	-	-	-	-	-	-	-	-	-	-	-	-		-	-
HSPA5	78 kDa glucose-regulated protein	P11021	233.49	14	13	4	4	6	8	16	11	7	2	4	4	7	-	-	-	-	-	-	-	-	-	-	-	-	-	-	-	-	-	-	-	-	-	-	-	-	-	-	-	-	-	-		-	-
CAT	Catalase	P04040	232.99	11	14	11	10	13	12	8	8	11	7	10	10	10	-	-	-	-	-	-	-	-	-	-	-	-	-	-	-	-	-	-	-	-	-	-	-	-	-	-	-	-	-	-		-	-
EDIL3	EGF-like repeat and discoidin I-like domain-containing protein 3	O43854	232.8	16	17	5	2	13	15	9	5	5	5	0	0	12	4.55766e+06	3.72732e+06	2.17073e+06	2.60554e+06	2.03573e+06	2.02443e+06	3.18727e+06	1.35048e+06	601976	4.21986e+06	3.78395e+06	8.93017e+06	4.14249e+06	2.38813e+06	2.03008e+06	2.26887e+06	2.41092e+06	6.35706e+06	21.9821	21.1875	20.9531	21.1135	21.2012	22.5999	21.3742	0.539305	21.6382	0.834025	0.264	0.669151		21.5062	0.47586
HIST1H1B	Histone H1.5	P16401	232.54	26	22	21	12	30	32	25	26	21	25	17	17	9	-	-	-	-	-	-	-	-	-	-	-	-	-	-	-	-	-	-	-	-	-	-	-	-	-	-	-	-	-	-		-	-
HBB	Hemoglobin subunit beta	P68871	231.6	19	20	52	49	43	55	9	20	20	20	17	9	9	-	-	-	-	-	-	-	-	-	-	-	-	-	-	-	-	-	-	-	-	-	-	-	-	-	-	-	-	-	-		-	-
NPM1	Nucleophosmin	P06748	231.07	30	28	18	10	27	24	15	21	21	26	0	0	10	1.04987e+06	936077	1.54261e+06	1.69477e+06	852674	1.13495e+06	675553	859633	1.64847e+06	2.13218e+06	2.77003e+06	116988	992975	1.61869e+06	993810	767593	1.89033e+06	1.44351e+06	19.9214	20.6264	19.9226	19.55	20.8502	20.4612	20.1568	0.40668	20.2871	0.667354	0.130311	0.787078		20.222	-0.300558
LDHB	L-lactate dehydrogenase B chain	P07195	228.31	14	12	7	10	25	22	22	16	11	11	5	8	8	1.36302e+06	1.36105e+06	1.14763e+06	1.19457e+06	722180	508991	848299	960925	906826	206646	253732	415022	1.36204e+06	1.1711e+06	615585	904612	556736	334377	20.3773	20.1594	19.2316	19.7869	19.0866	18.3511	19.9228	0.608423	19.0749	0.717983	-0.847893	0.19366		19.4988	0.878493
NES	Nestin	P48681	227.45	3	5	0	0	4	4	3	3	3	2	0	0	8	2.47837e+06	2.38542e+06	2.06168e+06	1.2313e+06	2.72834e+06	2.71704e+06	5.62773e+06	5.22431e+06	4.56534e+06	5.23661e+06	2.95421e+06	3.6914e+06	2.4319e+06	1.64649e+06	2.72269e+06	5.42602e+06	4.90097e+06	3.3228e+06	21.2137	20.651	21.3766	22.3715	22.2246	21.664	21.0804	0.380726	22.0867	0.373375	1.00628	0.0308333		21.5835	-0.369897
NPTX2	Neuronal pentraxin-2	P47972	227.01	23	12	23	19	21	25	7	7	7	9	3	12	13	-	-	-	-	-	-	-	-	-	-	-	-	-	-	-	-	-	-	-	-	-	-	-	-	-	-	-	-	-	-		-	-
GNAO1	Guanine nucleotide-binding protein G(o) subunit alpha	P09471	225.53	23	21	16	8	22	25	12	8	8	12	8	3	6	4.0352e+06	5.14419e+06	3.88175e+06	5.56539e+06	3.49752e+06	5.16272e+06	3.06671e+06	3.89299e+06	3.72409e+06	3.88699e+06	2.27047e+06	4.91102e+06	4.58969e+06	4.72357e+06	4.33012e+06	3.47985e+06	3.80554e+06	3.59074e+06	22.13	22.1714	22.046	21.7306	21.8597	21.7759	22.1158	0.0639251	21.7887	0.0654913	-0.327091	0.00346136		21.9523	0.177715
MYH10	Myosin-10	P35580	225.39	4	2	0	0	5	3	3	2	1	1	0	0	10	3.9267e+06	3.3977e+06	2.69604e+06	1.8402e+06	1.26459e+06	1.17951e+06	3.60851e+06	2.87343e+06	3.96437e+06	2.67974e+06	4.27706e+06	1.0245e+07	3.6622e+06	2.26812e+06	1.22205e+06	3.24097e+06	3.32205e+06	7.26101e+06	21.8043	21.1131	20.2209	21.628	21.6636	22.7917	21.0461	0.793827	22.0278	0.661837	0.981721	0.175269		21.5369	0.267347
DIP2B	Disco-interacting protein 2 homolog B	Q9P265	225	5	4	0	1	2	3	0	1	1	1	0	0	11	168081	130488	115318	132414	109232	122627	373357	119986	742216	457146	129008	116111	149285	123866	115929	246672	599681	122559	17.1877	16.9184	16.8229	17.9122	19.1938	16.9031	16.9763	0.18918	18.0031	1.14805	1.02672	0.20114		17.4897	-0.301993
ACTBL2	Beta-actin-like protein 2	Q562R1	224.74	12	10	11	11	16	12	15	15	12	9	11	5	1	-	-	-	-	-	-	-	-	-	-	-	-	-	-	-	-	-	-	-	-	-	-	-	-	-	-	-	-	-	-		-	-
PRDX1	Peroxiredoxin-1	Q06830	223.32	30	34	6	6	27	18	31	35	18	27	11	12	7	-	-	-	-	-	-	-	-	-	-	-	-	-	-	-	-	-	-	-	-	-	-	-	-	-	-	-	-	-	-		-	-
IGHA2	Immunoglobulin heavy constant alpha 2 (Fragment)	A0A0G2JMB2	222.59	13	13	21	19	21	19	16	3	17	16	19	19	1	339920	351548	137249	136383	364687	340069	126694	116913	117073	117100	120836	119973	345734	136816	352378	121803	117086	120405	18.3993	17.0619	18.4268	16.8942	16.8372	16.8775	17.9626	0.780211	16.8696	0.0292968	-1.093	0.072392		17.4161	0.983157
GDI1	Rab GDP dissociation inhibitor alpha	P31150	222.53	17	15	0	4	15	12	4	9	3	7	0	0	8	1.51788e+06	1.4295e+06	729409	681371	964104	778035	2.4608e+06	2.03137e+06	1.04118e+06	1.52336e+06	281416	472422	1.47369e+06	705390	871069	2.24609e+06	1.28227e+06	376919	20.491	19.4281	19.7324	21.099	20.2903	18.5239	19.8838	0.547406	19.971	1.31689	0.0872176	0.92074		19.9274	0.563563
PEBP1	Phosphatidylethanolamine-binding protein 1	P30086	222.21	43	32	11	11	56	39	35	35	28	35	7	0	8	1.17816e+06	1.3808e+06	833846	923567	1.62344e+06	1.49196e+06	1.74749e+06	1.78117e+06	1.45966e+06	1.17351e+06	604374	639802	1.27948e+06	878707	1.5577e+06	1.76433e+06	1.31658e+06	622088	20.2871	19.745	20.571	20.7507	20.3284	19.2468	20.201	0.419655	20.1086	0.775677	-0.0924365	0.864771		20.1548	0.1323
LRP1	Prolow-density lipoprotein receptor-related protein 1	Q07954	222.2	1	2	2	1	2	2	1	0	0	1	1	1	14	-	-	-	-	-	-	-	-	-	-	-	-	-	-	-	-	-	-	-	-	-	-	-	-	-	-	-	-	-	-		-	-
LPL	Lipoprotein lipase	P06858	221.96	7	6	5	6	11	13	5	10	8	10	10	4	9	257266	176245	212300	120209	91736.1	121460	120052	293871	135376	115836	193327	136982	216755	166254	106598	206961	125606	165155	17.7257	17.343	16.7018	17.659	16.9385	17.3335	17.2569	0.517354	17.3103	0.360785	0.0534807	0.890345		17.2836	0.442114
PDIA3	Protein disulfide-isomerase A3	P30101	221.55	10	7	0	3	13	10	16	16	0	5	0	0	8	-	-	-	-	-	-	-	-	-	-	-	-	-	-	-	-	-	-	-	-	-	-	-	-	-	-	-	-	-	-		-	-
GSN	Gelsolin	A0A0A0MS51	219.78	2	3	5	2	5	10	7	9	7	3	2	2	8	464245	716165	162185	1.53203e+06	567148	826833	395523	396464	134403	621076	548860	401183	590205	847106	696991	395994	377740	475021	19.1709	19.6922	19.4108	18.5951	18.527	18.8576	19.4246	0.260938	18.6599	0.174569	-0.764678	0.0134913		19.0423	0.128589
SDCBP	Syntenin-1	O00560	219.23	25	42	29	23	30	26	18	29	16	18	16	16	11	-	-	-	-	-	-	-	-	-	-	-	-	-	-	-	-	-	-	-	-	-	-	-	-	-	-	-	-	-	-		-	-
PDCD6IP	Programmed cell death 6-interacting protein	Q8WUM4	219.03	10	11	4	3	4	6	3	4	4	3	0	3	10	-	-	-	-	-	-	-	-	-	-	-	-	-	-	-	-	-	-	-	-	-	-	-	-	-	-	-	-	-	-		-	-
VCP	Transitional endoplasmic reticulum ATPase	P55072	218.47	3	8	5	2	9	9	7	9	5	5	2	3	7	126308	131037	224570	222302	113984	128993	113125	344305	277239	449511	1.2844e+06	497618	128672	223436	121489	228715	363375	891006	16.9733	17.7695	16.8905	17.8032	18.4711	19.7651	17.2111	0.485362	18.6798	0.997453	1.46869	0.0835576		17.9454	-0.972104
SEMA5B	Semaphorin-5B (Fragment)	B5ME80	218.21	9	8	4	4	4	5	2	3	0	2	0	2	9	-	-	-	-	-	-	-	-	-	-	-	-	-	-	-	-	-	-	-	-	-	-	-	-	-	-	-	-	-	-		-	-
CFL1	Cofilin-1	P23528	217.46	53	53	26	21	42	52	34	28	28	28	16	8	1	1.14361e+06	902752	558831	809877	1.19295e+06	1.056e+06	535212	636158	734431	877977	265894	126890	1.02318e+06	684354	1.12448e+06	585685	806204	196392	19.9646	19.3844	20.1008	19.1598	19.6208	17.5834	19.8166	0.380465	18.788	1.06838	-1.02864	0.191281		19.3023	0.662335
H2AFY2	Core histone macro-H2A.2	Q9P0M6	216.96	14	6	0	0	23	15	8	13	7	10	0	0	8	-	-	-	-	-	-	-	-	-	-	-	-	-	-	-	-	-	-	-	-	-	-	-	-	-	-	-	-	-	-		-	-
GNB2	Guanine nucleotide-binding protein G(I)/G(S)/G(T) subunit beta-2	P62879	216.46	20	20	20	16	13	18	19	10	4	12	7	0	4	-	-	-	-	-	-	-	-	-	-	-	-	-	-	-	-	-	-	-	-	-	-	-	-	-	-	-	-	-	-		-	-
HSPD1	60 kDa heat shock protein mitochondrial	P10809	215.23	12	14	13	13	15	18	2	2	3	2	0	0	8	-	-	-	-	-	-	-	-	-	-	-	-	-	-	-	-	-	-	-	-	-	-	-	-	-	-	-	-	-	-		-	-
YWHAQ	14-3-3 protein theta	P27348	213.44	24	13	14	14	27	20	8	16	7	11	0	4	4	2.28057e+06	2.27709e+06	326484	131202	326509	421140	117473	114727	124290	128800	113435	119309	2.27883e+06	228843	373824	116100	126545	116372	21.1199	17.804	18.512	16.825	16.9493	16.8284	19.1453	1.74629	16.8676	0.0707992	-2.27773	0.0869395		18.0064	3.11344
FSCN1	Fascin	Q16658	213.23	13	9	0	0	7	10	7	7	0	7	0	0	9	133443	136391	136095	123921	174572	144176	298034	312064	136811	134411	114582	116752	134917	130008	159374	305049	135611	115667	17.0417	16.9882	17.2821	18.2187	17.0491	16.8196	17.104	0.156502	17.3625	0.750325	0.258468	0.590521		17.2332	-0.191526
CTNNA2	Catenin alpha-2	P26232	212.46	8	7	4	4	7	7	2	2	0	2	0	0	5	-	-	-	-	-	-	-	-	-	-	-	-	-	-	-	-	-	-	-	-	-	-	-	-	-	-	-	-	-	-		-	-
GNAI3	Guanine nucleotide-binding protein G(k) subunit alpha	P08754	210.77	18	20	11	8	18	15	6	7	3	6	3	3	2	-	-	-	-	-	-	-	-	-	-	-	-	-	-	-	-	-	-	-	-	-	-	-	-	-	-	-	-	-	-		-	-
RDX	Radixin	P35241	210.69	8	9	8	5	8	11	8	5	0	2	2	0	2	-	-	-	-	-	-	-	-	-	-	-	-	-	-	-	-	-	-	-	-	-	-	-	-	-	-	-	-	-	-		-	-
STMN1	Stathmin	P16949	208.83	35	37	23	23	15	15	13	13	8	8	0	8	9	-	-	-	-	-	-	-	-	-	-	-	-	-	-	-	-	-	-	-	-	-	-	-	-	-	-	-	-	-	-		-	-
HSPA1B	Heat shock 70 kDa protein 1B	A0A0G2JIW1	208.69	10	4	4	4	7	10	3	10	2	6	2	2	3	230308	215142	127422	116115	419823	454803	500160	541964	120228	125053	123978	120515	222725	121769	437313	521062	122641	122246	17.7649	16.8938	18.7383	18.9911	16.9041	16.8994	17.799	0.922735	17.5982	1.20629	-0.200797	0.830101		17.6986	0.0663053
DDAH1	N(G) N(G)-dimethylarginine dimethylaminohydrolase 1	O94760	208.66	29	15	7	12	28	26	12	12	0	17	6	5	8	-	-	-	-	-	-	-	-	-	-	-	-	-	-	-	-	-	-	-	-	-	-	-	-	-	-	-	-	-	-		-	-
CHGB	Secretogranin-1	P05060	208.47	7	5	10	8	7	7	5	5	5	5	0	0	7	-	-	-	-	-	-	-	-	-	-	-	-	-	-	-	-	-	-	-	-	-	-	-	-	-	-	-	-	-	-		-	-
HTRA1	Serine protease HTRA1	Q92743	208.38	13	9	17	10	12	12	5	6	0	0	6	2	8	-	-	-	-	-	-	-	-	-	-	-	-	-	-	-	-	-	-	-	-	-	-	-	-	-	-	-	-	-	-		-	-
GPM6A	Neuronal membrane glycoprotein M6-a	P51674	208	16	20	13	13	16	16	13	9	9	9	9	9	7	-	-	-	-	-	-	-	-	-	-	-	-	-	-	-	-	-	-	-	-	-	-	-	-	-	-	-	-	-	-		-	-
RAB7A	Ras-related protein Rab-7a	P51149	205.52	21	17	20	7	31	46	15	15	7	7	7	7	7	-	-	-	-	-	-	-	-	-	-	-	-	-	-	-	-	-	-	-	-	-	-	-	-	-	-	-	-	-	-		-	-
SFRP1	Secreted frizzled-related protein 1	Q8N474	204.78	16	18	13	16	18	13	5	10	5	14	0	5	7	-	-	-	-	-	-	-	-	-	-	-	-	-	-	-	-	-	-	-	-	-	-	-	-	-	-	-	-	-	-		-	-
FABP7	Fatty acid-binding protein brain	O15540	203.26	39	46	30	23	42	42	23	39	30	23	7	0	7	-	-	-	-	-	-	-	-	-	-	-	-	-	-	-	-	-	-	-	-	-	-	-	-	-	-	-	-	-	-		-	-
PRDX2	Peroxiredoxin-2	P32119	203.25	9	16	11	11	15	19	19	20	6	6	6	5	6	-	-	-	-	-	-	-	-	-	-	-	-	-	-	-	-	-	-	-	-	-	-	-	-	-	-	-	-	-	-		-	-
PGLYRP2	N-acetylmuramoyl-L-alanine amidase	Q96PD5	202.85	6	8	10	7	16	14	3	3	3	3	9	6	6	-	-	-	-	-	-	-	-	-	-	-	-	-	-	-	-	-	-	-	-	-	-	-	-	-	-	-	-	-	-		-	-
IGLL5	Immunoglobulin lambda-like polypeptide 5	A0A0B4J231	202.33	27	27	35	30	23	23	23	14	23	23	30	30	3	-	-	-	-	-	-	-	-	-	-	-	-	-	-	-	-	-	-	-	-	-	-	-	-	-	-	-	-	-	-		-	-
DDAH2	N(G) N(G)-dimethylarginine dimethylaminohydrolase 2	O95865	201.68	35	24	6	6	36	32	6	24	6	6	0	6	7	-	-	-	-	-	-	-	-	-	-	-	-	-	-	-	-	-	-	-	-	-	-	-	-	-	-	-	-	-	-		-	-
GSTP1	Glutathione S-transferase P	P09211	201.56	31	31	17	31	31	36	31	31	15	22	5	5	5	-	-	-	-	-	-	-	-	-	-	-	-	-	-	-	-	-	-	-	-	-	-	-	-	-	-	-	-	-	-		-	-
CCT8	T-complex protein 1 subunit theta	P50990	200.44	9	9	4	4	9	10	4	4	2	2	0	0	7	-	-	-	-	-	-	-	-	-	-	-	-	-	-	-	-	-	-	-	-	-	-	-	-	-	-	-	-	-	-		-	-
EZR	Ezrin	E7EQR4	200.35	6	5	8	5	8	8	3	3	0	2	2	0	2	-	-	-	-	-	-	-	-	-	-	-	-	-	-	-	-	-	-	-	-	-	-	-	-	-	-	-	-	-	-		-	-
CCDC80	Coiled-coil domain-containing protein 80	Q76M96	199.86	4	5	2	2	4	5	3	1	4	3	1	1	7	-	-	-	-	-	-	-	-	-	-	-	-	-	-	-	-	-	-	-	-	-	-	-	-	-	-	-	-	-	-		-	-
EEF2	Elongation factor 2	P13639	199.79	7	4	2	3	5	6	5	0	1	0	0	0	6	-	-	-	-	-	-	-	-	-	-	-	-	-	-	-	-	-	-	-	-	-	-	-	-	-	-	-	-	-	-		-	-
YWHAZ	14-3-3 protein zeta/delta	P63104	199.78	28	18	8	8	18	23	25	28	15	24	0	4	4	-	-	-	-	-	-	-	-	-	-	-	-	-	-	-	-	-	-	-	-	-	-	-	-	-	-	-	-	-	-		-	-
ALDOA	Fructose-bisphosphate aldolase A	P04075	199.42	14	16	4	7	10	15	22	16	4	12	0	0	9	-	-	-	-	-	-	-	-	-	-	-	-	-	-	-	-	-	-	-	-	-	-	-	-	-	-	-	-	-	-		-	-
MARCKSL1	MARCKS-related protein	P49006	199	48	29	8	8	29	37	8	14	14	8	0	0	5	-	-	-	-	-	-	-	-	-	-	-	-	-	-	-	-	-	-	-	-	-	-	-	-	-	-	-	-	-	-		-	-
ALDH9A1	4-trimethylaminobutyraldehyde dehydrogenase	P49189	198.29	10	5	7	10	7	11	5	5	3	0	0	0	8	128198	288773	410026	683374	300743	217032	502767	355714	744432	809087	1.41902e+06	1.46341e+06	208485	546700	258888	429240	776760	1.44122e+06	17.6696	19.0604	17.982	18.7114	19.5671	20.4589	18.2373	0.729716	19.5791	0.873776	1.34182	0.110751		18.9082	-1.23864
RAB8B	Ras-related protein Rab-8B	Q92930	198.11	34	23	18	11	23	18	12	18	12	12	5	7	4	-	-	-	-	-	-	-	-	-	-	-	-	-	-	-	-	-	-	-	-	-	-	-	-	-	-	-	-	-	-		-	-
SERPINC1	Antithrombin-III	P01008	197.4	12	11	11	11	8	11	9	9	6	6	7	4	7	-	-	-	-	-	-	-	-	-	-	-	-	-	-	-	-	-	-	-	-	-	-	-	-	-	-	-	-	-	-		-	-
YWHAB	14-3-3 protein beta/alpha	P31946	196.81	24	13	8	8	28	28	14	17	13	17	0	4	2	-	-	-	-	-	-	-	-	-	-	-	-	-	-	-	-	-	-	-	-	-	-	-	-	-	-	-	-	-	-		-	-
COL4A1	Collagen alpha-1(IV) chain	P02462	196.55	2	2	4	1	3	4	0	1	1	0	0	0	6	-	-	-	-	-	-	-	-	-	-	-	-	-	-	-	-	-	-	-	-	-	-	-	-	-	-	-	-	-	-		-	-
PPIA	Peptidyl-prolyl cis-trans isomerase A	P62937	194.7	32	27	32	32	36	36	36	27	7	27	24	32	2	-	-	-	-	-	-	-	-	-	-	-	-	-	-	-	-	-	-	-	-	-	-	-	-	-	-	-	-	-	-		-	-
CD44	CD44 antigen	H0YD13	193.15	8	22	0	6	28	10	17	22	6	0	6	0	6	-	-	-	-	-	-	-	-	-	-	-	-	-	-	-	-	-	-	-	-	-	-	-	-	-	-	-	-	-	-		-	-
YWHAE	14-3-3 protein epsilon	P62258	192.93	22	27	8	8	19	22	11	14	12	11	0	0	6	596725	494403	127108	158229	202651	188854	563518	280981	687064	606805	125146	117716	545564	142669	195752	422249	646935	121431	19.0574	17.1223	17.5787	18.6877	19.3033	16.8898	17.9195	1.01155	18.2936	1.25409	0.374137	0.708102		18.1065	0.950864
UCHL1	Ubiquitin carboxyl-terminal hydrolase isozyme L1	P09936	192.53	33	29	19	23	33	33	15	25	14	17	12	22	6	-	-	-	-	-	-	-	-	-	-	-	-	-	-	-	-	-	-	-	-	-	-	-	-	-	-	-	-	-	-		-	-
UBB	Polyubiquitin-B	B4DV12	191.81	35	33	16	10	29	29	28	16	10	16	16	16	2	-	-	-	-	-	-	-	-	-	-	-	-	-	-	-	-	-	-	-	-	-	-	-	-	-	-	-	-	-	-		-	-
HIST1H3A	Histone H3.1	P68431	191.53	26	29	24	24	36	36	26	26	26	21	21	26	2	-	-	-	-	-	-	-	-	-	-	-	-	-	-	-	-	-	-	-	-	-	-	-	-	-	-	-	-	-	-		-	-
GPC2	Glypican-2	Q8N158	190.82	12	4	3	0	1	3	6	0	6	3	0	0	8	123219	104196	295847	360370	238495	276148	135017	261123	448659	363762	135861	116087	113708	328108	257322	198070	406211	125974	16.795	18.3238	17.9732	17.5957	18.6319	16.9428	17.6973	0.800889	17.7234	0.85177	0.0260971	0.971013		17.7104	-0.915411
IDH1	Isocitrate dehydrogenase [NADP] cytoplasmic	O75874	190.3	6	8	6	3	15	12	6	6	3	6	3	0	5	-	-	-	-	-	-	-	-	-	-	-	-	-	-	-	-	-	-	-	-	-	-	-	-	-	-	-	-	-	-		-	-
IGLC2	Immunoglobulin lambda constant 2	P0DOY2	190.28	56	56	63	63	49	49	56	56	40	56	63	63	2	-	-	-	-	-	-	-	-	-	-	-	-	-	-	-	-	-	-	-	-	-	-	-	-	-	-	-	-	-	-		-	-
VCL	Vinculin	P18206	189.99	3	0	0	4	6	1	3	1	1	1	0	0	6	116441	124957	113583	300550	204112	150698	114268	131810	124604	121978	132660	119630	120699	207066	177405	123039	123291	126145	16.8811	17.6597	17.4367	16.9088	16.9117	16.9447	17.3258	0.401005	16.9217	0.0199679	-0.404094	0.156246		17.1238	-0.242726
OLFM1	Noelin	Q99784	189.52	9	9	6	9	11	7	5	5	0	3	0	2	7	378693	374013	344633	543655	395517	298239	117934	127256	124767	49966.9	114629	113669	376353	444144	346878	122595	87367	114149	18.5217	18.7607	18.4041	16.9035	16.4148	16.8006	18.5622	0.181704	16.7063	0.257644	-1.85585	0.000521346		17.6342	0.8875
GFAP	Glial fibrillary acidic protein	A0A1X7SBR3	188.03	6	4	4	2	9	6	6	4	4	4	0	1	2	-	-	-	-	-	-	-	-	-	-	-	-	-	-	-	-	-	-	-	-	-	-	-	-	-	-	-	-	-	-		-	-
SLC3A2	4F2 cell-surface antigen heavy chain	F5GZS6	185.92	5	4	0	0	12	5	12	7	5	11	4	0	6	-	-	-	-	-	-	-	-	-	-	-	-	-	-	-	-	-	-	-	-	-	-	-	-	-	-	-	-	-	-		-	-
PSAT1	Phosphoserine aminotransferase	Q9Y617	185.89	13	17	3	5	14	14	6	11	8	6	0	0	7	-	-	-	-	-	-	-	-	-	-	-	-	-	-	-	-	-	-	-	-	-	-	-	-	-	-	-	-	-	-		-	-
VAT1	Synaptic vesicle membrane protein VAT-1 homolog	Q99536	185.53	17	10	10	13	10	15	16	10	10	7	0	7	6	-	-	-	-	-	-	-	-	-	-	-	-	-	-	-	-	-	-	-	-	-	-	-	-	-	-	-	-	-	-		-	-
NEO1	Neogenin	Q92859	183.72	3	2	0	2	2	3	1	0	0	2	0	0	7	-	-	-	-	-	-	-	-	-	-	-	-	-	-	-	-	-	-	-	-	-	-	-	-	-	-	-	-	-	-		-	-
PARK7	Protein/nucleic acid deglycase DJ-1	Q99497	183.44	19	23	0	19	18	30	0	14	22	0	0	0	6	66690.5	112305	116459	122456	172441	156618	127587	136289	113028	122758	114431	116876	89497.6	119457	164530	131938	117893	115654	16.4496	16.8661	17.328	17.0095	16.8471	16.8194	16.8812	0.439407	16.892	0.102677	0.0107947	0.968936		16.8866	-0.437063
C1R	Complement C1r subcomponent	B4DPQ0	183.16	3	8	4	4	4	6	0	0	0	9	2	0	5	-	-	-	-	-	-	-	-	-	-	-	-	-	-	-	-	-	-	-	-	-	-	-	-	-	-	-	-	-	-		-	-
SEPT11	Septin-11	D6RER5	182.3	7	7	4	5	7	10	5	7	9	10	3	3	4	-	-	-	-	-	-	-	-	-	-	-	-	-	-	-	-	-	-	-	-	-	-	-	-	-	-	-	-	-	-		-	-
CPS1	Carbamoyl-phosphate synthase [ammonia] mitochondrial	P31327	181.99	2	1	2	3	3	2	1	2	1	1	0	0	6	-	-	-	-	-	-	-	-	-	-	-	-	-	-	-	-	-	-	-	-	-	-	-	-	-	-	-	-	-	-		-	-
PSMA3	Proteasome subunit alpha type-3	P25788	181.97	24	16	12	11	5	9	4	4	19	3	14	11	6	-	-	-	-	-	-	-	-	-	-	-	-	-	-	-	-	-	-	-	-	-	-	-	-	-	-	-	-	-	-		-	-
HMGB2	High mobility group protein B2	P26583	181.6	3	3	26	9	3	9	6	6	0	0	6	0	2	-	-	-	-	-	-	-	-	-	-	-	-	-	-	-	-	-	-	-	-	-	-	-	-	-	-	-	-	-	-		-	-
IGHD	Immunoglobulin heavy constant delta (Fragment)	A0A0A0MS09	181.49	0	0	14	11	11	11	0	0	3	0	0	8	5	-	-	-	-	-	-	-	-	-	-	-	-	-	-	-	-	-	-	-	-	-	-	-	-	-	-	-	-	-	-		-	-
DPYSL5	Dihydropyrimidinase-related protein 5	Q9BPU6	181.04	5	6	8	5	13	8	8	3	0	7	5	0	6	-	-	-	-	-	-	-	-	-	-	-	-	-	-	-	-	-	-	-	-	-	-	-	-	-	-	-	-	-	-		-	-
PSMA6	Proteasome subunit alpha type	G3V5Z7	179.88	10	18	5	5	5	5	11	4	11	4	9	21	7	126913	120002	125274	135320	185396	90803.3	120073	132820	121421	123909	130940	134421	123458	130297	138100	126446	122665	132680	16.9137	16.9914	17.0753	16.9482	16.9044	17.0176	16.9935	0.080866	16.9567	0.0570964	-0.0367746	0.55497		16.9751	-0.0614399
ALDH2	Aldehyde dehydrogenase mitochondrial	P05091	178.28	4	4	6	1	8	9	0	6	2	4	2	3	5	154295	290275	187618	225548	410426	385171	138084	115820	138342	116550	115827	122195	222285	206583	397799	126952	127446	119011	17.7621	17.6564	18.6017	16.9539	16.9595	16.8607	18.0067	0.517971	16.9247	0.0554889	-1.08197	0.0228103		17.4657	0.296338
YWHAG	14-3-3 protein gamma	P61981	177.29	20	17	10	14	19	19	4	13	9	13	6	0	2	124419	116266	240795	221348	103204	123602	120715	114791	139946	127285	125182	115133	120342	231071	113403	117753	133616	120158	16.8768	17.818	16.7911	16.8454	17.0277	16.8746	17.162	0.569746	16.9159	0.0979385	-0.246054	0.501904		17.0389	-0.162143
RAB1A	Ras-related protein Rab-1A	P62820	176.71	20	11	5	5	15	20	16	24	16	5	5	0	3	-	-	-	-	-	-	-	-	-	-	-	-	-	-	-	-	-	-	-	-	-	-	-	-	-	-	-	-	-	-		-	-
RAN	GTP-binding nuclear protein Ran	B5MDF5	176.52	9	3	3	7	18	18	6	0	0	6	0	0	6	-	-	-	-	-	-	-	-	-	-	-	-	-	-	-	-	-	-	-	-	-	-	-	-	-	-	-	-	-	-		-	-
OLFM2	Noelin-2	O95897	176.5	11	7	9	2	10	7	2	2	0	2	0	0	1	-	-	-	-	-	-	-	-	-	-	-	-	-	-	-	-	-	-	-	-	-	-	-	-	-	-	-	-	-	-		-	-
STXBP1	Syntaxin-binding protein 1	A0A0D9SG72	176.49	4	0	4	2	7	7	5	2	2	3	0	0	3	-	-	-	-	-	-	-	-	-	-	-	-	-	-	-	-	-	-	-	-	-	-	-	-	-	-	-	-	-	-		-	-
CCT6A	T-complex protein 1 subunit zeta	P40227	176.39	4	4	5	2	5	4	5	2	4	2	0	2	4	-	-	-	-	-	-	-	-	-	-	-	-	-	-	-	-	-	-	-	-	-	-	-	-	-	-	-	-	-	-		-	-
TTYH1	Protein tweety homolog 1	Q9H313	175.81	14	10	12	10	12	10	7	10	7	10	7	4	5	-	-	-	-	-	-	-	-	-	-	-	-	-	-	-	-	-	-	-	-	-	-	-	-	-	-	-	-	-	-		-	-
CCT3	T-complex protein 1 subunit gamma	P49368	175.74	0	2	0	2	8	11	10	0	2	2	0	0	5	-	-	-	-	-	-	-	-	-	-	-	-	-	-	-	-	-	-	-	-	-	-	-	-	-	-	-	-	-	-		-	-
SERPINE2	Glia-derived nexin	P07093	175.46	5	5	10	13	10	13	3	5	5	0	0	0	6	-	-	-	-	-	-	-	-	-	-	-	-	-	-	-	-	-	-	-	-	-	-	-	-	-	-	-	-	-	-		-	-
HIST2H2BC	Putative histone H2B type 2-C	Q6DN03	175.13	12	5	5	5	9	5	5	16	5	5	0	0	1	-	-	-	-	-	-	-	-	-	-	-	-	-	-	-	-	-	-	-	-	-	-	-	-	-	-	-	-	-	-		-	-
PYGB	Glycogen phosphorylase brain form	P11216	174.19	2	5	3	1	7	5	4	1	4	4	0	0	3	-	-	-	-	-	-	-	-	-	-	-	-	-	-	-	-	-	-	-	-	-	-	-	-	-	-	-	-	-	-		-	-
TTYH3	Protein tweety homolog 3	Q9C0H2	174.14	5	8	3	0	9	8	3	0	0	3	0	0	5	-	-	-	-	-	-	-	-	-	-	-	-	-	-	-	-	-	-	-	-	-	-	-	-	-	-	-	-	-	-		-	-
CAP1	Adenylyl cyclase-associated protein 1	Q01518	173.27	9	8	4	0	9	0	3	3	0	3	0	0	5	-	-	-	-	-	-	-	-	-	-	-	-	-	-	-	-	-	-	-	-	-	-	-	-	-	-	-	-	-	-		-	-
H2AFX	Histone H2AX	P16104	171.47	16	22	11	11	22	22	16	16	16	16	6	6	2	-	-	-	-	-	-	-	-	-	-	-	-	-	-	-	-	-	-	-	-	-	-	-	-	-	-	-	-	-	-		-	-
APOA1	Apolipoprotein A-I	F8W696	171.07	7	7	11	0	7	12	7	6	7	11	5	0	4	-	-	-	-	-	-	-	-	-	-	-	-	-	-	-	-	-	-	-	-	-	-	-	-	-	-	-	-	-	-		-	-
HIST2H3PS2	Histone H3	Q5TEC6	170.32	29	29	32	32	36	36	29	29	29	29	24	21	1	-	-	-	-	-	-	-	-	-	-	-	-	-	-	-	-	-	-	-	-	-	-	-	-	-	-	-	-	-	-		-	-
CALM1	Calmodulin-1	P0DP23	170.29	0	0	28	28	28	28	9	20	0	9	0	0	3	-	-	-	-	-	-	-	-	-	-	-	-	-	-	-	-	-	-	-	-	-	-	-	-	-	-	-	-	-	-		-	-
CNP	2' 3'-cyclic-nucleotide 3'-phosphodiesterase	P09543	169.8	10	12	0	0	4	10	0	4	0	4	0	0	5	-	-	-	-	-	-	-	-	-	-	-	-	-	-	-	-	-	-	-	-	-	-	-	-	-	-	-	-	-	-		-	-
CNTNAP2	Contactin-associated protein-like 2	Q9UHC6	169.72	0	0	1	1	0	1	0	0	1	3	2	2	4	-	-	-	-	-	-	-	-	-	-	-	-	-	-	-	-	-	-	-	-	-	-	-	-	-	-	-	-	-	-		-	-
UBA1	Ubiquitin-like modifier-activating enzyme 1	P22314	169.1	6	1	1	1	4	6	5	3	1	2	1	0	4	-	-	-	-	-	-	-	-	-	-	-	-	-	-	-	-	-	-	-	-	-	-	-	-	-	-	-	-	-	-		-	-
PGD	6-phosphogluconate dehydrogenase decarboxylating	P52209	168.88	8	7	5	4	7	9	5	2	2	0	0	0	5	-	-	-	-	-	-	-	-	-	-	-	-	-	-	-	-	-	-	-	-	-	-	-	-	-	-	-	-	-	-		-	-
CP	Ceruloplasmin	E9PFZ2	168.6	0	0	5	4	3	4	0	0	1	3	0	1	6	-	-	-	-	-	-	-	-	-	-	-	-	-	-	-	-	-	-	-	-	-	-	-	-	-	-	-	-	-	-		-	-
GNG12	Guanine nucleotide-binding protein G(I)/G(S)/G(O) subunit gamma-12	Q9UBI6	168.35	25	44	15	15	60	50	15	15	15	15	15	15	5	-	-	-	-	-	-	-	-	-	-	-	-	-	-	-	-	-	-	-	-	-	-	-	-	-	-	-	-	-	-		-	-
CD81	Tetraspanin	A6NMH8	167.53	16	16	16	8	16	19	22	22	22	22	13	6	4	-	-	-	-	-	-	-	-	-	-	-	-	-	-	-	-	-	-	-	-	-	-	-	-	-	-	-	-	-	-		-	-
BHMT	Betaine--homocysteine S-methyltransferase 1	Q93088	166.59	4	2	13	4	2	10	0	2	2	0	2	2	2	-	-	-	-	-	-	-	-	-	-	-	-	-	-	-	-	-	-	-	-	-	-	-	-	-	-	-	-	-	-		-	-
CAND1	Cullin-associated NEDD8-dissociated protein 1	Q86VP6	165.83	4	3	3	0	4	4	1	0	0	1	0	0	4	-	-	-	-	-	-	-	-	-	-	-	-	-	-	-	-	-	-	-	-	-	-	-	-	-	-	-	-	-	-		-	-
TKT	Transketolase	A0A0B4J1R6	165.33	8	8	4	7	6	9	7	4	4	4	0	4	6	-	-	-	-	-	-	-	-	-	-	-	-	-	-	-	-	-	-	-	-	-	-	-	-	-	-	-	-	-	-		-	-
RAB10	Ras-related protein Rab-10	P61026	164.91	17	17	12	12	17	12	12	15	12	12	6	6	1	-	-	-	-	-	-	-	-	-	-	-	-	-	-	-	-	-	-	-	-	-	-	-	-	-	-	-	-	-	-		-	-
AP2B1	AP-2 complex subunit beta (Fragment)	A0A087WU93	163.75	2	2	0	0	1	7	0	2	0	2	0	0	5	-	-	-	-	-	-	-	-	-	-	-	-	-	-	-	-	-	-	-	-	-	-	-	-	-	-	-	-	-	-		-	-
ENO2	Gamma-enolase	F5H0C8	162.48	8	9	6	6	9	14	6	9	6	6	6	6	2	-	-	-	-	-	-	-	-	-	-	-	-	-	-	-	-	-	-	-	-	-	-	-	-	-	-	-	-	-	-		-	-
PLOD1	Procollagen-lysine 2-oxoglutarate 5-dioxygenase 1	Q02809	161.23	2	6	4	4	7	5	4	4	0	4	0	0	3	340201	332215	773072	633273	386969	126981	1.05912e+06	398015	1.48723e+06	771386	904910	119751	336208	703172	256975	728568	1.12931e+06	512331	18.359	19.4235	17.9713	19.4747	20.107	18.9667	18.5846	0.75195	19.5161	0.571275	0.931549	0.16271		19.0504	-0.691374
MDH1	Malate dehydrogenase cytoplasmic	B9A041	161.15	0	6	14	0	14	18	0	6	0	0	5	0	4	-	-	-	-	-	-	-	-	-	-	-	-	-	-	-	-	-	-	-	-	-	-	-	-	-	-	-	-	-	-		-	-
ALDH1A1	Retinal dehydrogenase 1	P00352	160.66	1	1	5	4	5	9	0	3	2	2	4	5	4	-	-	-	-	-	-	-	-	-	-	-	-	-	-	-	-	-	-	-	-	-	-	-	-	-	-	-	-	-	-		-	-
RAB11A	Ras-related protein Rab-11A (Fragment)	H3BMH2	159.84	19	27	8	8	27	35	14	6	6	7	0	0	5	-	-	-	-	-	-	-	-	-	-	-	-	-	-	-	-	-	-	-	-	-	-	-	-	-	-	-	-	-	-		-	-
GPM6B	Neuronal membrane glycoprotein M6-b	B7Z613	159.5	7	7	0	8	11	11	4	4	4	0	4	4	3	-	-	-	-	-	-	-	-	-	-	-	-	-	-	-	-	-	-	-	-	-	-	-	-	-	-	-	-	-	-		-	-
PSAP	Prosaposin	P07602	159.22	6	5	5	4	10	7	4	0	4	4	3	2	6	-	-	-	-	-	-	-	-	-	-	-	-	-	-	-	-	-	-	-	-	-	-	-	-	-	-	-	-	-	-		-	-
TPI1	Triosephosphate isomerase	P60174	158.36	13	19	0	13	6	13	7	13	6	13	0	0	1	-	-	-	-	-	-	-	-	-	-	-	-	-	-	-	-	-	-	-	-	-	-	-	-	-	-	-	-	-	-		-	-
NTN1	Netrin-1	O95631	157.84	5	5	2	0	5	5	0	2	0	2	0	0	3	-	-	-	-	-	-	-	-	-	-	-	-	-	-	-	-	-	-	-	-	-	-	-	-	-	-	-	-	-	-		-	-
ACTR2	Actin-related protein 2	P61160	157.57	10	4	9	0	11	9	9	9	6	9	6	6	2	-	-	-	-	-	-	-	-	-	-	-	-	-	-	-	-	-	-	-	-	-	-	-	-	-	-	-	-	-	-		-	-
TFPI	Tissue factor pathway inhibitor	P10646	157.11	10	7	10	7	3	5	7	7	0	7	0	0	3	-	-	-	-	-	-	-	-	-	-	-	-	-	-	-	-	-	-	-	-	-	-	-	-	-	-	-	-	-	-		-	-
SNRPD2	Small nuclear ribonucleoprotein Sm D2	K7ERG4	156.87	24	13	37	0	37	13	24	0	0	37	0	0	3	-	-	-	-	-	-	-	-	-	-	-	-	-	-	-	-	-	-	-	-	-	-	-	-	-	-	-	-	-	-		-	-
EEF1G	Elongation factor 1-gamma	P26641	156.47	4	6	0	0	6	3	0	6	3	3	0	0	4	-	-	-	-	-	-	-	-	-	-	-	-	-	-	-	-	-	-	-	-	-	-	-	-	-	-	-	-	-	-		-	-
HBA1	Hemoglobin subunit alpha	P69905	155.01	11	11	31	11	11	17	0	0	19	19	19	11	4	-	-	-	-	-	-	-	-	-	-	-	-	-	-	-	-	-	-	-	-	-	-	-	-	-	-	-	-	-	-		-	-
SPOCK3	Sparc/osteonectin cwcv and kazal-like domains proteoglycan (Testican) 3 isoform CRA_b	A0A0A0MTJ2	154.76	12	12	4	0	0	0	4	4	4	4	0	0	2	-	-	-	-	-	-	-	-	-	-	-	-	-	-	-	-	-	-	-	-	-	-	-	-	-	-	-	-	-	-		-	-
SRI	Sorcin	C9J0K6	154.49	19	25	7	7	19	19	7	7	7	7	0	0	4	-	-	-	-	-	-	-	-	-	-	-	-	-	-	-	-	-	-	-	-	-	-	-	-	-	-	-	-	-	-		-	-
EEA1	Early endosome antigen 1	Q15075	154.04	1	2	0	0	1	2	0	1	0	1	1	1	3	-	-	-	-	-	-	-	-	-	-	-	-	-	-	-	-	-	-	-	-	-	-	-	-	-	-	-	-	-	-		-	-
GPC1	Glypican-1	P35052	152.45	10	7	4	7	5	7	5	3	5	3	0	0	4	-	-	-	-	-	-	-	-	-	-	-	-	-	-	-	-	-	-	-	-	-	-	-	-	-	-	-	-	-	-		-	-
PSMB5	Proteasome subunit beta type-5	P28074	151.75	11	5	5	0	10	0	5	5	0	0	5	0	3	-	-	-	-	-	-	-	-	-	-	-	-	-	-	-	-	-	-	-	-	-	-	-	-	-	-	-	-	-	-		-	-
SP100	Nuclear autoantigen Sp-100	P23497	151.4	2	2	2	3	2	2	1	0	1	0	0	1	1	-	-	-	-	-	-	-	-	-	-	-	-	-	-	-	-	-	-	-	-	-	-	-	-	-	-	-	-	-	-		-	-
IQGAP1	Ras GTPase-activating-like protein IQGAP1	P46940	151.37	1	1	0	0	1	1	2	1	0	4	0	0	4	-	-	-	-	-	-	-	-	-	-	-	-	-	-	-	-	-	-	-	-	-	-	-	-	-	-	-	-	-	-		-	-
YWHAH	14-3-3 protein eta	Q04917	150.14	14	20	8	8	23	17	13	16	3	7	0	0	2	86683.7	125935	1.12672e+06	488552	392126	109434	341470	306430	1.60387e+06	1.50141e+06	3.73406e+06	1.2089e+06	106309	807637	250780	323950	1.55264e+06	2.47148e+06	16.6979	19.6233	17.9361	18.3054	20.5663	21.2369	18.0858	1.46845	20.0362	1.53597	1.95044	0.187088		19.061	-2.36308
NARS	Asparagine--tRNA ligase cytoplasmic	O43776	150.01	0	1	0	0	0	3	0	7	0	0	0	1	3	-	-	-	-	-	-	-	-	-	-	-	-	-	-	-	-	-	-	-	-	-	-	-	-	-	-	-	-	-	-		-	-
OLFM3	Noelin-3	Q96PB7	149.34	5	7	4	4	4	4	3	3	0	3	3	3	4	-	-	-	-	-	-	-	-	-	-	-	-	-	-	-	-	-	-	-	-	-	-	-	-	-	-	-	-	-	-		-	-
PYGL	Alpha-1 4 glucan phosphorylase	E9PK47	148.25	0	2	2	1	3	4	1	1	1	1	0	0	2	-	-	-	-	-	-	-	-	-	-	-	-	-	-	-	-	-	-	-	-	-	-	-	-	-	-	-	-	-	-		-	-
ACTR1A	Alpha-centractin	R4GMT0	148.16	2	8	3	0	8	13	7	0	7	0	0	0	4	-	-	-	-	-	-	-	-	-	-	-	-	-	-	-	-	-	-	-	-	-	-	-	-	-	-	-	-	-	-		-	-
COL26A1	Collagen alpha-1(XXVI) chain	Q96A83	148.07	0	5	5	5	8	3	0	0	3	8	0	5	2	-	-	-	-	-	-	-	-	-	-	-	-	-	-	-	-	-	-	-	-	-	-	-	-	-	-	-	-	-	-		-	-
HSP90B1	Endoplasmin	P14625	146.86	6	3	0	0	3	3	2	2	2	0	0	0	3	-	-	-	-	-	-	-	-	-	-	-	-	-	-	-	-	-	-	-	-	-	-	-	-	-	-	-	-	-	-		-	-
PSMA7	Proteasome subunit alpha type-7	O14818	146.84	17	19	17	9	9	9	9	15	6	6	6	6	1	-	-	-	-	-	-	-	-	-	-	-	-	-	-	-	-	-	-	-	-	-	-	-	-	-	-	-	-	-	-		-	-
SEPT7	Septin-7	E7EPK1	146.03	2	2	2	2	10	2	2	9	2	2	0	0	4	-	-	-	-	-	-	-	-	-	-	-	-	-	-	-	-	-	-	-	-	-	-	-	-	-	-	-	-	-	-		-	-
H1F0	Histone H1.0	P07305	145.58	12	5	5	0	12	16	5	5	0	5	0	0	3	-	-	-	-	-	-	-	-	-	-	-	-	-	-	-	-	-	-	-	-	-	-	-	-	-	-	-	-	-	-		-	-
PTPRS	Receptor-type tyrosine-protein phosphatase S	Q13332	142.13	1	1	2	0	3	1	1	2	0	0	1	0	4	-	-	-	-	-	-	-	-	-	-	-	-	-	-	-	-	-	-	-	-	-	-	-	-	-	-	-	-	-	-		-	-
ARPC4-TTLL3	Actin-related protein 2/3 complex subunit 4	F8WCF6	142.07	9	9	0	9	10	9	15	7	11	11	4	4	1	-	-	-	-	-	-	-	-	-	-	-	-	-	-	-	-	-	-	-	-	-	-	-	-	-	-	-	-	-	-		-	-
GNA11	Guanine nucleotide-binding protein subunit alpha-11	P29992	141.45	4	4	0	0	12	9	4	4	3	0	0	0	2	-	-	-	-	-	-	-	-	-	-	-	-	-	-	-	-	-	-	-	-	-	-	-	-	-	-	-	-	-	-		-	-
NPEPPS	Aminopeptidase	E9PLK3	141.36	3	3	0	0	3	3	3	1	1	1	0	0	4	-	-	-	-	-	-	-	-	-	-	-	-	-	-	-	-	-	-	-	-	-	-	-	-	-	-	-	-	-	-		-	-
RAB5C	Ras-related protein Rab-5C	P51148	140.79	12	12	6	0	6	17	12	6	6	0	0	0	1	-	-	-	-	-	-	-	-	-	-	-	-	-	-	-	-	-	-	-	-	-	-	-	-	-	-	-	-	-	-		-	-
WDR1	WD repeat-containing protein 1	O75083	140.06	11	11	0	0	11	5	3	3	3	0	0	0	4	-	-	-	-	-	-	-	-	-	-	-	-	-	-	-	-	-	-	-	-	-	-	-	-	-	-	-	-	-	-		-	-
ARL3	ADP-ribosylation factor-like protein 3	P36405	139.27	15	6	0	6	15	13	6	15	0	9	0	0	3	-	-	-	-	-	-	-	-	-	-	-	-	-	-	-	-	-	-	-	-	-	-	-	-	-	-	-	-	-	-		-	-
PPIB	Peptidyl-prolyl cis-trans isomerase B	P23284	138.81	0	3	3	0	6	0	9	15	6	15	0	0	3	-	-	-	-	-	-	-	-	-	-	-	-	-	-	-	-	-	-	-	-	-	-	-	-	-	-	-	-	-	-		-	-
NELL2	Protein kinase C-binding protein NELL2	F8VVB6	138.48	4	4	0	2	6	3	0	3	3	3	3	0	3	-	-	-	-	-	-	-	-	-	-	-	-	-	-	-	-	-	-	-	-	-	-	-	-	-	-	-	-	-	-		-	-
H2AFZ	Histone H2A.Z	P0C0S5	137.85	12	23	12	12	16	23	23	12	12	12	7	7	1	-	-	-	-	-	-	-	-	-	-	-	-	-	-	-	-	-	-	-	-	-	-	-	-	-	-	-	-	-	-		-	-
FLNB	Filamin-B	O75369	137.47	0	0	0	0	0	0	0	1	1	1	1	1	1	-	-	-	-	-	-	-	-	-	-	-	-	-	-	-	-	-	-	-	-	-	-	-	-	-	-	-	-	-	-		-	-
GNAS	Guanine nucleotide-binding protein G(s) subunit alpha isoforms short	P63092	137.47	3	3	3	3	7	13	3	3	3	3	3	3	3	-	-	-	-	-	-	-	-	-	-	-	-	-	-	-	-	-	-	-	-	-	-	-	-	-	-	-	-	-	-		-	-
BANF1	Barrier-to-autointegration factor	O75531	136.7	29	29	0	0	29	35	29	29	29	29	0	0	3	-	-	-	-	-	-	-	-	-	-	-	-	-	-	-	-	-	-	-	-	-	-	-	-	-	-	-	-	-	-		-	-
AOX1	Aldehyde oxidase	Q06278	136.27	1	1	1	0	4	2	1	1	0	1	0	1	6	-	-	-	-	-	-	-	-	-	-	-	-	-	-	-	-	-	-	-	-	-	-	-	-	-	-	-	-	-	-		-	-
HNRNPD	Heterogeneous nuclear ribonucleoprotein D0 (Fragment)	H0Y8G5	135.8	15	10	0	0	15	5	5	9	0	5	0	0	2	-	-	-	-	-	-	-	-	-	-	-	-	-	-	-	-	-	-	-	-	-	-	-	-	-	-	-	-	-	-		-	-
RPL18	60S ribosomal protein L18 (Fragment)	F8VUA6	134.38	10	10	0	0	10	8	10	10	10	10	0	0	2	-	-	-	-	-	-	-	-	-	-	-	-	-	-	-	-	-	-	-	-	-	-	-	-	-	-	-	-	-	-		-	-
DPYS	Dihydropyrimidinase	Q14117	133.21	1	3	8	2	5	1	1	1	0	0	1	0	2	-	-	-	-	-	-	-	-	-	-	-	-	-	-	-	-	-	-	-	-	-	-	-	-	-	-	-	-	-	-		-	-
PLD3	Phospholipase D3	Q8IV08	131.85	7	5	5	5	9	7	5	5	5	5	0	0	4	-	-	-	-	-	-	-	-	-	-	-	-	-	-	-	-	-	-	-	-	-	-	-	-	-	-	-	-	-	-		-	-
EPHX1	Epoxide hydrolase 1	P07099	131.68	4	0	0	0	4	4	6	6	6	2	0	0	3	-	-	-	-	-	-	-	-	-	-	-	-	-	-	-	-	-	-	-	-	-	-	-	-	-	-	-	-	-	-		-	-
PHGDH	D-3-phosphoglycerate dehydrogenase	A0A2C9F2M7	130.46	0	2	0	0	2	6	2	0	0	2	0	0	4	-	-	-	-	-	-	-	-	-	-	-	-	-	-	-	-	-	-	-	-	-	-	-	-	-	-	-	-	-	-		-	-
CCT7	T-complex protein 1 subunit eta	Q99832	130.08	4	1	4	3	1	2	3	3	0	3	0	0	4	-	-	-	-	-	-	-	-	-	-	-	-	-	-	-	-	-	-	-	-	-	-	-	-	-	-	-	-	-	-		-	-
HIST2H2AB	Histone H2A type 2-B	Q8IUE6	129.75	12	7	7	7	12	12	18	12	12	12	7	7	1	-	-	-	-	-	-	-	-	-	-	-	-	-	-	-	-	-	-	-	-	-	-	-	-	-	-	-	-	-	-		-	-
CAPZA1	F-actin-capping protein subunit alpha-1	P52907	129.12	9	10	0	0	5	5	15	3	9	3	0	0	4	-	-	-	-	-	-	-	-	-	-	-	-	-	-	-	-	-	-	-	-	-	-	-	-	-	-	-	-	-	-		-	-
PSMB1	Proteasome subunit beta type-1	P20618	128.66	18	14	4	0	0	0	10	12	6	6	14	6	3	-	-	-	-	-	-	-	-	-	-	-	-	-	-	-	-	-	-	-	-	-	-	-	-	-	-	-	-	-	-		-	-
PFN2	Profilin	C9J0J7	128.55	32	32	15	15	0	32	32	32	15	32	15	0	2	-	-	-	-	-	-	-	-	-	-	-	-	-	-	-	-	-	-	-	-	-	-	-	-	-	-	-	-	-	-		-	-
APOC3	Apolipoprotein C-III	B0YIW2	128.26	16	16	14	14	16	16	0	14	0	14	0	0	2	-	-	-	-	-	-	-	-	-	-	-	-	-	-	-	-	-	-	-	-	-	-	-	-	-	-	-	-	-	-		-	-
ARPC1A	Actin-related protein 2/3 complex subunit 1A	Q92747	127.26	7	7	0	0	0	5	5	7	7	8	5	5	3	-	-	-	-	-	-	-	-	-	-	-	-	-	-	-	-	-	-	-	-	-	-	-	-	-	-	-	-	-	-		-	-
PGAM1	Phosphoglycerate mutase 1	P18669	127.24	5	6	0	0	5	4	0	5	0	6	0	0	3	-	-	-	-	-	-	-	-	-	-	-	-	-	-	-	-	-	-	-	-	-	-	-	-	-	-	-	-	-	-		-	-
LY6H	Lymphocyte antigen 6H	O94772	126.96	9	9	9	15	9	21	0	9	9	9	9	0	3	-	-	-	-	-	-	-	-	-	-	-	-	-	-	-	-	-	-	-	-	-	-	-	-	-	-	-	-	-	-		-	-
PSMB6	Proteasome subunit beta type-6	P28072	126.61	13	9	5	8	5	5	3	0	0	5	5	5	4	-	-	-	-	-	-	-	-	-	-	-	-	-	-	-	-	-	-	-	-	-	-	-	-	-	-	-	-	-	-		-	-
EEF1D	Elongation factor 1-delta	E9PRY8	126.46	2	5	0	0	5	0	2	0	0	2	0	0	3	-	-	-	-	-	-	-	-	-	-	-	-	-	-	-	-	-	-	-	-	-	-	-	-	-	-	-	-	-	-		-	-
TXNRD1	Thioredoxin reductase 1 cytoplasmic	A0A087WSY9	126.25	4	0	0	0	0	4	4	6	4	4	0	0	2	-	-	-	-	-	-	-	-	-	-	-	-	-	-	-	-	-	-	-	-	-	-	-	-	-	-	-	-	-	-		-	-
BCHE	Carboxylic ester hydrolase	F8WF14	126.19	2	2	2	0	2	2	0	0	2	0	0	4	3	-	-	-	-	-	-	-	-	-	-	-	-	-	-	-	-	-	-	-	-	-	-	-	-	-	-	-	-	-	-		-	-
GARS	Glycine--tRNA ligase	P41250	125.79	2	0	0	0	2	0	0	2	2	2	0	0	2	-	-	-	-	-	-	-	-	-	-	-	-	-	-	-	-	-	-	-	-	-	-	-	-	-	-	-	-	-	-		-	-
PDIA4	Protein disulfide-isomerase A4	P13667	124.59	2	2	0	0	2	3	3	3	0	3	0	0	3	-	-	-	-	-	-	-	-	-	-	-	-	-	-	-	-	-	-	-	-	-	-	-	-	-	-	-	-	-	-		-	-
PDGFD	Platelet-derived growth factor D	Q9GZP0	122.5	0	2	2	5	2	4	3	3	2	0	0	0	4	-	-	-	-	-	-	-	-	-	-	-	-	-	-	-	-	-	-	-	-	-	-	-	-	-	-	-	-	-	-		-	-
GOLM1	Golgi membrane protein 1	Q8NBJ4	122.43	5	2	2	2	5	5	2	2	2	5	2	0	2	-	-	-	-	-	-	-	-	-	-	-	-	-	-	-	-	-	-	-	-	-	-	-	-	-	-	-	-	-	-		-	-
PSMA5	Proteasome subunit alpha type-5	P28066	122.1	4	4	8	4	4	4	0	4	0	13	16	4	5	-	-	-	-	-	-	-	-	-	-	-	-	-	-	-	-	-	-	-	-	-	-	-	-	-	-	-	-	-	-		-	-
PSMA4	Proteasome endopeptidase complex	H0YN18	120.6	3	3	0	0	3	3	6	0	6	6	0	0	2	-	-	-	-	-	-	-	-	-	-	-	-	-	-	-	-	-	-	-	-	-	-	-	-	-	-	-	-	-	-		-	-
DECR1	2 4-dienoyl-CoA reductase mitochondrial	Q16698	120.59	3	0	3	0	0	0	4	4	0	4	0	0	2	-	-	-	-	-	-	-	-	-	-	-	-	-	-	-	-	-	-	-	-	-	-	-	-	-	-	-	-	-	-		-	-
PPP2R1A	Serine/threonine-protein phosphatase 2A 65 kDa regulatory subunit A alpha isoform	P30153	120.04	7	0	3	3	3	3	3	3	3	3	0	0	2	-	-	-	-	-	-	-	-	-	-	-	-	-	-	-	-	-	-	-	-	-	-	-	-	-	-	-	-	-	-		-	-
SYT1	Synaptotagmin I isoform CRA_b	J3KQA0	119.75	5	3	2	5	3	3	0	0	3	2	3	3	3	-	-	-	-	-	-	-	-	-	-	-	-	-	-	-	-	-	-	-	-	-	-	-	-	-	-	-	-	-	-		-	-
SEMA5A	Semaphorin-5A	Q13591	119.36	1	2	2	1	0	0	0	1	1	1	0	0	2	-	-	-	-	-	-	-	-	-	-	-	-	-	-	-	-	-	-	-	-	-	-	-	-	-	-	-	-	-	-		-	-
SEPT2	Septin-2	B5MCX3	118.99	4	3	3	0	5	5	9	0	3	0	0	0	4	-	-	-	-	-	-	-	-	-	-	-	-	-	-	-	-	-	-	-	-	-	-	-	-	-	-	-	-	-	-		-	-
MTHFD1	C-1-tetrahydrofolate synthase cytoplasmic	F5H2F4	117.39	1	2	0	0	1	1	1	1	0	0	0	1	4	655802	710535	48359.2	737341	573070	367090	131595	889917	1.68288e+06	1.68269e+06	776390	997602	683168	392850	470080	510756	1.68279e+06	886996	19.3819	18.5836	18.8425	18.9623	20.6824	19.7586	18.936	0.407257	19.8011	0.86086	0.865072	0.190749		19.3686	0.0133301
ST13P4	Putative protein FAM10A4	Q8IZP2	116.81	7	7	0	0	5	3	7	4	4	4	0	0	3	-	-	-	-	-	-	-	-	-	-	-	-	-	-	-	-	-	-	-	-	-	-	-	-	-	-	-	-	-	-		-	-
RPL22	60S ribosomal protein L22 (Fragment)	K7EJT5	115.78	51	51	28	28	28	28	28	28	28	0	0	0	2	-	-	-	-	-	-	-	-	-	-	-	-	-	-	-	-	-	-	-	-	-	-	-	-	-	-	-	-	-	-		-	-
SLC1A3	Excitatory amino acid transporter 1	P43003	110.92	4	4	4	4	4	4	4	4	4	0	0	0	1	-	-	-	-	-	-	-	-	-	-	-	-	-	-	-	-	-	-	-	-	-	-	-	-	-	-	-	-	-	-		-	-
GNG2	Guanine nucleotide-binding protein subunit gamma	G3V2N0	109.38	15	15	15	15	27	15	15	15	15	15	15	0	2	-	-	-	-	-	-	-	-	-	-	-	-	-	-	-	-	-	-	-	-	-	-	-	-	-	-	-	-	-	-		-	-
PSMA1	Proteasome endopeptidase complex	F5GX11	108.83	5	5	0	5	5	5	5	11	5	11	5	5	2	-	-	-	-	-	-	-	-	-	-	-	-	-	-	-	-	-	-	-	-	-	-	-	-	-	-	-	-	-	-		-	-
ANXA4	Annexin	Q6P452	107.06	7	4	2	4	2	2	2	2	2	2	2	0	1	-	-	-	-	-	-	-	-	-	-	-	-	-	-	-	-	-	-	-	-	-	-	-	-	-	-	-	-	-	-		-	-
QSOX1	Sulfhydryl oxidase 1	O00391	106.83	0	0	3	3	3	3	3	3	3	3	0	0	1	-	-	-	-	-	-	-	-	-	-	-	-	-	-	-	-	-	-	-	-	-	-	-	-	-	-	-	-	-	-		-	-
PTMA	Prothymosin alpha	B8ZZQ6	106.64	23	23	13	13	0	0	13	13	0	13	0	0	1	-	-	-	-	-	-	-	-	-	-	-	-	-	-	-	-	-	-	-	-	-	-	-	-	-	-	-	-	-	-		-	-
Uncharacterized	Uncharacterized protein	E7EVH7	104.49	0	2	0	0	2	2	2	0	2	0	0	0	1	-	-	-	-	-	-	-	-	-	-	-	-	-	-	-	-	-	-	-	-	-	-	-	-	-	-	-	-	-	-		-	-
LAMP2	Lysosome-associated membrane glycoprotein 2	P13473	104.34	0	2	0	0	4	2	2	2	2	2	0	0	2	-	-	-	-	-	-	-	-	-	-	-	-	-	-	-	-	-	-	-	-	-	-	-	-	-	-	-	-	-	-		-	-
PSMA2	Proteasome subunit alpha type	A0A024RA52	103.92	0	9	5	5	0	5	9	9	14	9	9	14	2	-	-	-	-	-	-	-	-	-	-	-	-	-	-	-	-	-	-	-	-	-	-	-	-	-	-	-	-	-	-		-	-
TTR	Transthyretin	A0A087WT59	103.11	10	6	6	6	6	6	6	6	3	3	3	6	2	-	-	-	-	-	-	-	-	-	-	-	-	-	-	-	-	-	-	-	-	-	-	-	-	-	-	-	-	-	-		-	-
IGKV3D-20	Immunoglobulin kappa variable 3D-20	A0A0C4DH25	102.92	0	0	0	6	20	0	14	0	0	14	14	0	2	-	-	-	-	-	-	-	-	-	-	-	-	-	-	-	-	-	-	-	-	-	-	-	-	-	-	-	-	-	-		-	-
PSMD1	26S proteasome non-ATPase regulatory subunit 1	A0A087WW66	102.48	0	2	0	0	2	2	2	2	2	0	0	0	1	-	-	-	-	-	-	-	-	-	-	-	-	-	-	-	-	-	-	-	-	-	-	-	-	-	-	-	-	-	-		-	-
EEF1B2	Elongation factor 1-beta (Fragment)	C9JZW3	100.94	12	12	12	12	12	12	12	12	12	12	12	0	1	-	-	-	-	-	-	-	-	-	-	-	-	-	-	-	-	-	-	-	-	-	-	-	-	-	-	-	-	-	-		-	-
SOD1	Superoxide dismutase [Cu-Zn]	H7BYH4	100.31	24	24	0	24	24	24	24	24	0	0	24	0	1	-	-	-	-	-	-	-	-	-	-	-	-	-	-	-	-	-	-	-	-	-	-	-	-	-	-	-	-	-	-		-	-
APOH	Beta-2-glycoprotein 1	P02749	100.01	0	0	0	4	5	0	0	0	0	5	0	9	2	-	-	-	-	-	-	-	-	-	-	-	-	-	-	-	-	-	-	-	-	-	-	-	-	-	-	-	-	-	-		-	-
IGKV4-1	Immunoglobulin kappa variable 4-1	P06312	100	13	0	26	7	0	6	0	0	7	7	7	7	3	-	-	-	-	-	-	-	-	-	-	-	-	-	-	-	-	-	-	-	-	-	-	-	-	-	-	-	-	-	-		-	-
CDC42	Cell division control protein 42 homolog	P60953	100	5	5	5	5	6	5	0	5	0	5	0	0	2	-	-	-	-	-	-	-	-	-	-	-	-	-	-	-	-	-	-	-	-	-	-	-	-	-	-	-	-	-	-		-	-
NAP1L4	Nucleosome assembly protein 1-like 4 (Fragment)	A8MXH2	99.63	11	11	7	0	0	0	7	7	0	7	0	0	2	-	-	-	-	-	-	-	-	-	-	-	-	-	-	-	-	-	-	-	-	-	-	-	-	-	-	-	-	-	-		-	-
FTH1	Ferritin heavy chain	P02794	97.61	11	11	11	11	11	21	4	4	4	4	0	0	3	-	-	-	-	-	-	-	-	-	-	-	-	-	-	-	-	-	-	-	-	-	-	-	-	-	-	-	-	-	-		-	-
GNA13	Guanine nucleotide-binding protein subunit alpha-13	Q14344	95.59	3	7	3	3	3	3	3	3	3	3	3	3	1	-	-	-	-	-	-	-	-	-	-	-	-	-	-	-	-	-	-	-	-	-	-	-	-	-	-	-	-	-	-		-	-
COL4A3	Collagen alpha-3(IV) chain	Q01955	94.58	1	0	0	0	1	1	1	1	0	1	0	1	1	-	-	-	-	-	-	-	-	-	-	-	-	-	-	-	-	-	-	-	-	-	-	-	-	-	-	-	-	-	-		-	-
NAP1L1	Nucleosome assembly protein 1-like 1 (Fragment)	H0YH88	93.99	6	0	0	0	6	6	6	6	0	6	0	0	1	-	-	-	-	-	-	-	-	-	-	-	-	-	-	-	-	-	-	-	-	-	-	-	-	-	-	-	-	-	-		-	-
RPL5	60S ribosomal protein L5	P46777	93.03	6	0	0	0	8	0	0	6	0	6	0	0	2	-	-	-	-	-	-	-	-	-	-	-	-	-	-	-	-	-	-	-	-	-	-	-	-	-	-	-	-	-	-		-	-
INS	Insulin	A6XGL2	92.68	29	29	7	7	7	29	29	7	7	29	29	0	2	-	-	-	-	-	-	-	-	-	-	-	-	-	-	-	-	-	-	-	-	-	-	-	-	-	-	-	-	-	-		-	-
IGHV3OR16-9	Immunoglobulin heavy variable 3/OR16-9 (non-functional) (Fragment)	A0A0B4J2B5	89.56	19	19	19	19	19	0	19	19	19	19	19	19	1	-	-	-	-	-	-	-	-	-	-	-	-	-	-	-	-	-	-	-	-	-	-	-	-	-	-	-	-	-	-		-	-
HNRNPC	Heterogeneous nuclear ribonucleoproteins C1/C2	B2R5W2	87.54	3	3	2	2	3	3	3	3	0	3	0	0	2	-	-	-	-	-	-	-	-	-	-	-	-	-	-	-	-	-	-	-	-	-	-	-	-	-	-	-	-	-	-		-	-
SORD	Sorbitol dehydrogenase	Q00796	86.81	2	0	0	0	6	6	6	0	6	6	0	0	2	-	-	-	-	-	-	-	-	-	-	-	-	-	-	-	-	-	-	-	-	-	-	-	-	-	-	-	-	-	-		-	-
ENOPH1	Enolase-phosphatase E1	A0A0C4DGY8	84.06	8	8	0	0	8	8	8	8	8	8	0	0	1	-	-	-	-	-	-	-	-	-	-	-	-	-	-	-	-	-	-	-	-	-	-	-	-	-	-	-	-	-	-		-	-
UGDH	UDP-glucose 6-dehydrogenase	O60701	83.56	0	3	3	0	3	3	0	0	0	3	3	0	1	-	-	-	-	-	-	-	-	-	-	-	-	-	-	-	-	-	-	-	-	-	-	-	-	-	-	-	-	-	-		-	-
ACADVL	Very long-chain specific acyl-CoA dehydrogenase mitochondrial	P49748	82.06	0	1	1	1	1	3	1	0	0	1	0	0	2	-	-	-	-	-	-	-	-	-	-	-	-	-	-	-	-	-	-	-	-	-	-	-	-	-	-	-	-	-	-		-	-
IGHV3OR16-12	Immunoglobulin heavy variable 3/OR16-12 (non-functional) (Fragment)	A0A075B7B8	82	0	0	9	9	9	9	0	0	0	9	9	0	1	-	-	-	-	-	-	-	-	-	-	-	-	-	-	-	-	-	-	-	-	-	-	-	-	-	-	-	-	-	-		-	-
PAFAH1B3	Platelet-activating factor acetylhydrolase IB subunit gamma (Fragment)	M0R389	81.46	0	13	5	5	5	13	5	0	5	5	0	0	2	-	-	-	-	-	-	-	-	-	-	-	-	-	-	-	-	-	-	-	-	-	-	-	-	-	-	-	-	-	-		-	-
SUB1	Activated RNA polymerase II transcriptional coactivator p15	P53999	81.46	0	10	0	0	10	10	10	10	10	10	0	0	1	-	-	-	-	-	-	-	-	-	-	-	-	-	-	-	-	-	-	-	-	-	-	-	-	-	-	-	-	-	-		-	-
IGKV1-5	Immunoglobulin kappa variable 1-5	P01602	81.44	0	5	5	5	15	15	5	5	5	5	5	5	2	-	-	-	-	-	-	-	-	-	-	-	-	-	-	-	-	-	-	-	-	-	-	-	-	-	-	-	-	-	-		-	-
MYH1	Myosin-1	P12882	77.89	0	1	0	0	0	0	0	0	0	0	0	0	1	-	-	-	-	-	-	-	-	-	-	-	-	-	-	-	-	-	-	-	-	-	-	-	-	-	-	-	-	-	-		-	-
HMGA1	High mobility group protein HMG-I/HMG-Y	P17096	77.88	23	23	23	23	23	23	23	23	23	23	23	23	1	-	-	-	-	-	-	-	-	-	-	-	-	-	-	-	-	-	-	-	-	-	-	-	-	-	-	-	-	-	-		-	-
LGALS1	Galectin-1	F8WEI7	77.21	47	47	0	0	47	47	47	47	47	47	47	47	1	-	-	-	-	-	-	-	-	-	-	-	-	-	-	-	-	-	-	-	-	-	-	-	-	-	-	-	-	-	-		-	-
KIT	Mast/stem cell growth factor receptor Kit	P10721	73.68	1	2	2	1	2	0	1	0	1	0	0	1	1	-	-	-	-	-	-	-	-	-	-	-	-	-	-	-	-	-	-	-	-	-	-	-	-	-	-	-	-	-	-		-	-
MYO18B	Unconventional myosin-XVIIIb	A0A075B6F5	73	0	0	0	0	0	0	0	0	0	0	0	0	1	-	-	-	-	-	-	-	-	-	-	-	-	-	-	-	-	-	-	-	-	-	-	-	-	-	-	-	-	-	-		-	-
DECR2	Peroxisomal 2 4-dienoyl-CoA reductase (Fragment)	A0A0J9YWI0	67.32	0	0	6	6	6	6	0	6	0	0	0	6	1	-	-	-	-	-	-	-	-	-	-	-	-	-	-	-	-	-	-	-	-	-	-	-	-	-	-	-	-	-	-		-	-
HIC2	Hypermethylated in cancer 2 protein	Q96JB3	66.23	2	2	2	2	2	2	2	2	2	2	2	2	1	-	-	-	-	-	-	-	-	-	-	-	-	-	-	-	-	-	-	-	-	-	-	-	-	-	-	-	-	-	-		-	-
GCN1	eIF-2-alpha kinase activator GCN1	Q92616	60.5	0	0	0	0	0	0	0	0	0	0	0	0	1	-	-	-	-	-	-	-	-	-	-	-	-	-	-	-	-	-	-	-	-	-	-	-	-	-	-	-	-	-	-		-	-
[truncated: 9 more columns]

## Sheet: Shared list
Supplement 4. Master Table of proteins in mTau and control exosomes.
Gene name	Description				Gene name		Gene name
AGRN	Agrin				COL12A1		TF
HPX	Hemopexin				A2M		COL12A1
TNC	Tenascin				COL3A1		A2M
COL12A1	Collagen alpha-1(XII) chain				FN1		COL3A1
FLNA	Filamin-A				COL4A2		FN1
A2M	Alpha-2-macroglobulin				ACTB		COL4A2
COL3A1	Collagen alpha-1(III) chain				ACTG1		ACTB
VIM	Vimentin				TUBB2A		ACTG1
FN1	Fibronectin				ALB		TUBB2A
COL4A2	Collagen alpha-2(IV) chain				CLU		ALB
CLTC	Clathrin heavy chain				TUBB		CLU
ACTB	Actin cytoplasmic 1				TUBB4B		TUBB
ACTG1	Actin cytoplasmic 2				COL1A2		TUBB4B
ANXA6	Annexin A6				HSPA8		COL1A2
TUBB2B	Tubulin beta-2B chain				LGALS3BP		HSPA8
TUBB2A	Tubulin beta-2A chain				HSPG2		LGALS3BP
ALB	Serum albumin				NCAN		HSPG2
SMOC1	SPARC-related modular calcium-binding protein 1				HP		NCAN
HSP90AA1	Heat shock protein HSP 90-alpha				YFP		HP
CLU	Clusterin				PKM		YFP
APP	Amyloid-beta A4 protein				MARCKS		PKM
TUBB	Tubulin beta chain				TUBB4A		MARCKS
TUBB4B	Tubulin beta-4B chain				ANXA2		TUBB4A
COL1A2	Collagen alpha-2(I) chain				DYNC1H1		ANXA2
HSPA8	Heat shock cognate 71 kDa protein				ITIH4		DYNC1H1
HSP90AB1	Heat shock protein HSP 90-beta				APOE		ITIH4
LGALS3BP	Galectin-3-binding protein				BASP1		APOE
HSPG2	Basement membrane-specific heparan sulfate proteoglycan core protein				ACTC1		BASP1
NCAN	Neurocan core protein				DPYSL3		ACTC1
HP	Haptoglobin				SPON1		DPYSL3
CFI	Complement factor I				IGHG2		SPON1
YFP	eYFP Control				BTBD17		IGHG2
YBX1	Nuclease-sensitive element-binding protein 1				ATP1A1		BTBD17
TUBA1B	Tubulin alpha-1B chain				IGHA1		ATP1A1
PKM	Pyruvate kinase PKM				IGHG3		IGHA1
MARCKS	Myristoylated alanine-rich C-kinase substrate				EEF1A1		IGHG3
TUBB4A	Tubulin beta-4A chain				IGKC		MATN2
THSD7A	Thrombospondin type-1 domain-containing protein 7A				AHCY		EEF1A1
ANXA2	Annexin A2				IGHG4		IGKC
DYNC1H1	Cytoplasmic dynein 1 heavy chain 1				H2AFY		AHCY
GAPDH	Glyceraldehyde-3-phosphate dehydrogenase				CRMP1		IGHG4
IGHG1	Immunoglobulin heavy constant gamma 1 (Fragment)				MATN2		H2AFY
Uncharacterized	cDNA FLJ55673 highly similar to Complement factor B (EC 3.4.21.47)				SPTBN1		CRMP1
ITIH4	ITIH4 protein				EDIL3		SPTBN1
ATP1A2	Sodium/potassium-transporting ATPase subunit alpha				NPM1		EDIL3
APOE	Apolipoprotein E				LDHB		NPM1
BASP1	Brain acid soluble protein 1				NES		LDHB
ATP1A3	Sodium/potassium-transporting ATPase subunit alpha-3				GNAO1		NES
ACTC1	Actin alpha cardiac muscle 1				MYH10		GNAO1
DPYSL3	Dihydropyrimidinase-related protein 3				DIP2B		MYH10
DPYSL2	Dihydropyrimidinase-related protein 2				IGHA2		DIP2B
GLUD1	Glutamate dehydrogenase 1 mitochondrial				GDI1		IGHA2
ENO1	Alpha-enolase				PEBP1		GDI1
GAP43	Neuromodulin				LPL		PEBP1
SPTAN1	Spectrin alpha chain non-erythrocytic 1				GSN		LPL
SPON1	Spondin-1				VCP		GSN
IGHG2	Immunoglobulin heavy constant gamma 2 (Fragment)				CFL1		VCP
BTBD17	BTB/POZ domain-containing protein 17				YWHAQ		CFL1
MAP1B	Microtubule-associated protein 1B				FSCN1		YWHAQ
ATP1A1	Sodium/potassium-transporting ATPase subunit alpha-1				HSPA1B		FSCN1
THBS1	Thrombospondin-1				ALDH9A1		HSPA1B
MDK	Midkine				YWHAE		ALDH9A1
CKB	Creatine kinase B-type				GPC2		YWHAE
IGHA1	Immunoglobulin heavy constant alpha 1 (Fragment)				VCL		GPC2
IGHG3	Immunoglobulin heavy constant gamma 3 (Fragment)				OLFM1		VCL
NCAM1	Neural cell adhesion molecule 1 (Fragment)				TF		OLFM1
MSN	Moesin				PARK7		PARK7
IGSF8	Immunoglobulin superfamily member 8				PSMA6		PSMA6
BCAN	Brevican core protein				ALDH2		ALDH2
PTN	Pleiotrophin				YWHAG		YWHAG
VCAN	Versican core protein				PLOD1		PLOD1
MATN2	Matrilin-2				YWHAH		YWHAH
EEF1A1	Elongation factor 1-alpha 1				MTHFD1		MTHFD1
IGKC	Immunoglobulin kappa constant
AHCY	Adenosylhomocysteinase
POTEE	POTE ankyrin domain family member E
IGHG4	Immunoglobulin heavy constant gamma 4 (Fragment)
MMP2	72 kDa type IV collagenase
HMGB1	High mobility group protein B1
PLEC	Plectin
GNAI2	Guanine nucleotide-binding protein G(i) subunit alpha-2
H2AFY	Core histone macro-H2A.1
CRMP1	Dihydropyrimidinase-related protein 1
ANXA1	Annexin A1
HIST1H1E	Histone H1.4
HIST1H1C	Histone H1.2
NCL	Nucleolin
GNB1	Guanine nucleotide-binding protein G(I)/G(S)/G(T) subunit beta-1
HIST1H1D	Histone H1.3
SPTBN1	Spectrin beta chain
HIST1H4A	Histone H4
RELN	Reelin
CNTN2	Contactin-2
HSPA5	78 kDa glucose-regulated protein
CAT	Catalase
EDIL3	EGF-like repeat and discoidin I-like domain-containing protein 3
HIST1H1B	Histone H1.5
HBB	Hemoglobin subunit beta
NPM1	Nucleophosmin
LDHB	L-lactate dehydrogenase B chain
NES	Nestin
NPTX2	Neuronal pentraxin-2
GNAO1	Guanine nucleotide-binding protein G(o) subunit alpha
MYH10	Myosin-10
DIP2B	Disco-interacting protein 2 homolog B
ACTBL2	Beta-actin-like protein 2
PRDX1	Peroxiredoxin-1
IGHA2	Immunoglobulin heavy constant alpha 2 (Fragment)
GDI1	Rab GDP dissociation inhibitor alpha
PEBP1	Phosphatidylethanolamine-binding protein 1
LRP1	Prolow-density lipoprotein receptor-related protein 1
LPL	Lipoprotein lipase
PDIA3	Protein disulfide-isomerase A3
GSN	Gelsolin
SDCBP	Syntenin-1
PDCD6IP	Programmed cell death 6-interacting protein
VCP	Transitional endoplasmic reticulum ATPase
SEMA5B	Semaphorin-5B (Fragment)
CFL1	Cofilin-1
H2AFY2	Core histone macro-H2A.2
GNB2	Guanine nucleotide-binding protein G(I)/G(S)/G(T) subunit beta-2
HSPD1	60 kDa heat shock protein mitochondrial
YWHAQ	14-3-3 protein theta
FSCN1	Fascin
CTNNA2	Catenin alpha-2
GNAI3	Guanine nucleotide-binding protein G(k) subunit alpha
RDX	Radixin
STMN1	Stathmin
HSPA1B	Heat shock 70 kDa protein 1B
DDAH1	N(G) N(G)-dimethylarginine dimethylaminohydrolase 1
CHGB	Secretogranin-1
HTRA1	Serine protease HTRA1
GPM6A	Neuronal membrane glycoprotein M6-a
RAB7A	Ras-related protein Rab-7a
SFRP1	Secreted frizzled-related protein 1
FABP7	Fatty acid-binding protein brain
PRDX2	Peroxiredoxin-2
PGLYRP2	N-acetylmuramoyl-L-alanine amidase
IGLL5	Immunoglobulin lambda-like polypeptide 5
DDAH2	N(G) N(G)-dimethylarginine dimethylaminohydrolase 2
GSTP1	Glutathione S-transferase P
CCT8	T-complex protein 1 subunit theta
EZR	Ezrin
CCDC80	Coiled-coil domain-containing protein 80
EEF2	Elongation factor 2
YWHAZ	14-3-3 protein zeta/delta
ALDOA	Fructose-bisphosphate aldolase A
MARCKSL1	MARCKS-related protein
ALDH9A1	4-trimethylaminobutyraldehyde dehydrogenase
RAB8B	Ras-related protein Rab-8B
SERPINC1	Antithrombin-III
YWHAB	14-3-3 protein beta/alpha
COL4A1	Collagen alpha-1(IV) chain
PPIA	Peptidyl-prolyl cis-trans isomerase A
CD44	CD44 antigen
YWHAE	14-3-3 protein epsilon
UCHL1	Ubiquitin carboxyl-terminal hydrolase isozyme L1
UBB	Polyubiquitin-B
HIST1H3A	Histone H3.1
GPC2	Glypican-2
IDH1	Isocitrate dehydrogenase [NADP] cytoplasmic
IGLC2	Immunoglobulin lambda constant 2
VCL	Vinculin
OLFM1	Noelin
GFAP	Glial fibrillary acidic protein
SLC3A2	4F2 cell-surface antigen heavy chain
PSAT1	Phosphoserine aminotransferase
VAT1	Synaptic vesicle membrane protein VAT-1 homolog
TF	Serotransferrin (Fragment)
NEO1	Neogenin
PARK7	Protein/nucleic acid deglycase DJ-1
C1R	Complement C1r subcomponent
SEPT11	Septin-11
CPS1	Carbamoyl-phosphate synthase [ammonia] mitochondrial
PSMA3	Proteasome subunit alpha type-3
HMGB2	High mobility group protein B2
IGHD	Immunoglobulin heavy constant delta (Fragment)
DPYSL5	Dihydropyrimidinase-related protein 5
PSMA6	Proteasome subunit alpha type
ALDH2	Aldehyde dehydrogenase mitochondrial
YWHAG	14-3-3 protein gamma
RAB1A	Ras-related protein Rab-1A
RAN	GTP-binding nuclear protein Ran
OLFM2	Noelin-2
STXBP1	Syntaxin-binding protein 1
CCT6A	T-complex protein 1 subunit zeta
TTYH1	Protein tweety homolog 1
CCT3	T-complex protein 1 subunit gamma
SERPINE2	Glia-derived nexin
HIST2H2BC	Putative histone H2B type 2-C
PYGB	Glycogen phosphorylase brain form
TTYH3	Protein tweety homolog 3
CAP1	Adenylyl cyclase-associated protein 1
H2AFX	Histone H2AX
APOA1	Apolipoprotein A-I
HIST2H3PS2	Histone H3
CALM1	Calmodulin-1
CNP	2' 3'-cyclic-nucleotide 3'-phosphodiesterase
CNTNAP2	Contactin-associated protein-like 2
UBA1	Ubiquitin-like modifier-activating enzyme 1
PGD	6-phosphogluconate dehydrogenase decarboxylating
CP	Ceruloplasmin
GNG12	Guanine nucleotide-binding protein G(I)/G(S)/G(O) subunit gamma-12
CD81	Tetraspanin
BHMT	Betaine--homocysteine S-methyltransferase 1
CAND1	Cullin-associated NEDD8-dissociated protein 1
TKT	Transketolase
RAB10	Ras-related protein Rab-10
AP2B1	AP-2 complex subunit beta (Fragment)
ENO2	Gamma-enolase
PLOD1	Procollagen-lysine 2-oxoglutarate 5-dioxygenase 1
MDH1	Malate dehydrogenase cytoplasmic
ALDH1A1	Retinal dehydrogenase 1
RAB11A	Ras-related protein Rab-11A (Fragment)
PSAP	Prosaposin
TPI1	Triosephosphate isomerase
NTN1	Netrin-1
ACTR2	Actin-related protein 2
TFPI	Tissue factor pathway inhibitor
SNRPD2	Small nuclear ribonucleoprotein Sm D2
EEF1G	Elongation factor 1-gamma
HBA1	Hemoglobin subunit alpha
SPOCK3	Sparc/osteonectin cwcv and kazal-like domains proteoglycan (Testican) 3 isoform CRA_b
SRI	Sorcin
EEA1	Early endosome antigen 1
GPC1	Glypican-1
PSMB5	Proteasome subunit beta type-5
SP100	Nuclear autoantigen Sp-100
IQGAP1	Ras GTPase-activating-like protein IQGAP1
YWHAH	14-3-3 protein eta
NARS	Asparagine--tRNA ligase cytoplasmic
OLFM3	Noelin-3
PYGL	Alpha-1 4 glucan phosphorylase
ACTR1A	Alpha-centractin
COL26A1	Collagen alpha-1(XXVI) chain
HSP90B1	Endoplasmin
PSMA7	Proteasome subunit alpha type-7
SEPT7	Septin-7
H1F0	Histone H1.0
GPM6B	Neuronal membrane glycoprotein M6-b
PTPRS	Receptor-type tyrosine-protein phosphatase S
ARPC4-TTLL3	Actin-related protein 2/3 complex subunit 4
GNA11	Guanine nucleotide-binding protein subunit alpha-11
NPEPPS	Aminopeptidase
RAB5C	Ras-related protein Rab-5C
WDR1	WD repeat-containing protein 1
ARL3	ADP-ribosylation factor-like protein 3
PPIB	Peptidyl-prolyl cis-trans isomerase B
NELL2	Protein kinase C-binding protein NELL2
H2AFZ	Histone H2A.Z
FLNB	Filamin-B
GNAS	Guanine nucleotide-binding protein G(s) subunit alpha isoforms short
BANF1	Barrier-to-autointegration factor
AOX1	Aldehyde oxidase
HNRNPD	Heterogeneous nuclear ribonucleoprotein D0 (Fragment)
RPL18	60S ribosomal protein L18 (Fragment)
DPYS	Dihydropyrimidinase
PLD3	Phospholipase D3
EPHX1	Epoxide hydrolase 1
PHGDH	D-3-phosphoglycerate dehydrogenase
CCT7	T-complex protein 1 subunit eta
HIST2H2AB	Histone H2A type 2-B
CAPZA1	F-actin-capping protein subunit alpha-1
PSMB1	Proteasome subunit beta type-1
PFN2	Profilin
APOC3	Apolipoprotein C-III
ARPC1A	Actin-related protein 2/3 complex subunit 1A
PGAM1	Phosphoglycerate mutase 1
LY6H	Lymphocyte antigen 6H
PSMB6	Proteasome subunit beta type-6
EEF1D	Elongation factor 1-delta
TXNRD1	Thioredoxin reductase 1 cytoplasmic
BCHE	Carboxylic ester hydrolase
GARS	Glycine--tRNA ligase
PDIA4	Protein disulfide-isomerase A4
PDGFD	Platelet-derived growth factor D
GOLM1	Golgi membrane protein 1
PSMA5	Proteasome subunit alpha type-5
PSMA4	Proteasome endopeptidase complex
DECR1	2 4-dienoyl-CoA reductase mitochondrial
PPP2R1A	Serine/threonine-protein phosphatase 2A 65 kDa regulatory subunit A alpha isoform
SYT1	Synaptotagmin I isoform CRA_b
SEMA5A	Semaphorin-5A
SEPT2	Septin-2
MTHFD1	C-1-tetrahydrofolate synthase cytoplasmic
ST13P4	Putative protein FAM10A4
RPL22	60S ribosomal protein L22 (Fragment)
SLC1A3	Excitatory amino acid transporter 1
GNG2	Guanine nucleotide-binding protein subunit gamma
PSMA1	Proteasome endopeptidase complex
ANXA4	Annexin
QSOX1	Sulfhydryl oxidase 1
PTMA	Prothymosin alpha
Uncharacterized	Uncharacterized protein
PSMA2	Proteasome subunit alpha type
TTR	Transthyretin
IGKV3D-20	Immunoglobulin kappa variable 3D-20
PSMD1	26S proteasome non-ATPase regulatory subunit 1
EEF1B2	Elongation factor 1-beta (Fragment)
SOD1	Superoxide dismutase [Cu-Zn]
APOH	Beta-2-glycoprotein 1
IGKV4-1	Immunoglobulin kappa variable 4-1
CDC42	Cell division control protein 42 homolog
NAP1L4	Nucleosome assembly protein 1-like 4 (Fragment)
FTH1	Ferritin heavy chain
GNA13	Guanine nucleotide-binding protein subunit alpha-13
COL4A3	Collagen alpha-3(IV) chain
NAP1L1	Nucleosome assembly protein 1-like 1 (Fragment)
RPL5	60S ribosomal protein L5
INS	Insulin
IGHV3OR16-9	Immunoglobulin heavy variable 3/OR16-9 (non-functional) (Fragment)
HNRNPC	Heterogeneous nuclear ribonucleoproteins C1/C2
SORD	Sorbitol dehydrogenase
ENOPH1	Enolase-phosphatase E1
UGDH	UDP-glucose 6-dehydrogenase
ACADVL	Very long-chain specific acyl-CoA dehydrogenase mitochondrial
IGHV3OR16-12	Immunoglobulin heavy variable 3/OR16-12 (non-functional) (Fragment)
PAFAH1B3	Platelet-activating factor acetylhydrolase IB subunit gamma (Fragment)
SUB1	Activated RNA polymerase II transcriptional coactivator p15
IGKV1-5	Immunoglobulin kappa variable 1-5
MYH1	Myosin-1
HMGA1	High mobility group protein HMG-I/HMG-Y
LGALS1	Galectin-1
KIT	Mast/stem cell growth factor receptor Kit
MYO18B	Unconventional myosin-XVIIIb
DECR2	Peroxisomal 2 4-dienoyl-CoA reductase (Fragment)
HIC2	Hypermethylated in cancer 2 protein
GCN1	eIF-2-alpha kinase activator GCN1

## Sheet: Quantifiable proteins
Supplement 4. Master Table of proteins in mTau and control exosomes.
Shared quantifiable	Tau only quantifiable	YFP only quantifiable
TF		COL1A1
COL12A1		SPARCL1
A2M		FBN2
COL3A1		FASN
FN1		MYH9
COL4A2		THBS2
ACTB		MDH2
ACTG1		MGAT5
TUBB2A		CTNNA1
ALB		CALR
CLU		SCG2
TUBB
TUBB4B
COL1A2
HSPA8
LGALS3BP
HSPG2
NCAN
HP
YFP
PKM
MARCKS
TUBB4A
ANXA2
DYNC1H1
ITIH4
APOE
BASP1
ACTC1
DPYSL3
SPON1
IGHG2
BTBD17
ATP1A1
IGHA1
IGHG3
MATN2
EEF1A1
IGKC
AHCY
IGHG4
H2AFY
CRMP1
SPTBN1
EDIL3
NPM1
LDHB
NES
GNAO1
MYH10
DIP2B
IGHA2
GDI1
PEBP1
LPL
GSN
VCP
CFL1
YWHAQ
FSCN1
HSPA1B
ALDH9A1
YWHAE
GPC2
VCL
OLFM1
PARK7
PSMA6
ALDH2
YWHAG
PLOD1
YWHAH
MTHFD1
