# Supplementary material for: Dysregulation of Exosome Cargo by Mutant Tau Expressed in Human-induced Pluripotent Stem Cell (iPSC) Neurons Revealed by Proteomics Analyses
Source: Mol Cell Proteomics. 2020 Apr 15;19(6):1017–34. doi: 10.1074/mcp.RA120.002079 (PMC7261814; doi:10.1074/mcp.RA120.002079)
Supplement: Supplement 6 Tau peptides neurons [file 160003_0_supp_506367_q8dy2d.xlsx]

## Sheet: Summary tau table
Table
MAPT tryptic peptides in control and mutant Tau iPSC neurons
	Start	End	mTau	Control
QEFEVMEDHAGTYGLGDR	6	23	+	+
QEFEVMEDHAGTYGLGDRK	6	24	+	+
DQGGYTMHQDQEGDTDAGLK	25	44	+	+
GAAPPGQK	473	480	+	+
TPPAPKTPPSSGEPPK	492	507	+	+
SGYSSPGSPGTPGSR	512	526	+	+
SRTPSLPTPPTR	527	538	+	+
TPSLPTPPTREPK	529	541	+	+
TPSLPTPPTR	529	538	+	+
LQTAPVPMPDLK	560	571	+	+
IGSTENLK	577	584	+	+
VQIINKK	592	598	+	-
VQIINK	592	597	+	-
KLDLSNVQSK	598	607	+	-
LDLSNVQSK	599	607	+	-
HVLGGGSVQIVYKPVDLSK*	616	634	+	-
CGSLGNIHHKPGGGQMEVK*	639	657	+	-
CGSLGNIHHKPGGGQVEVK	639	657	+	+
LDFKDR	661	666	+	+
IGSLDNITHVPGGGNKK	671	687	+	-
IGSLDNITHVPGGGNK	671	686	+	-
KIETHK	687	692	+	+
IETHKEFCSR	688	697	-	-
IETHK	688	692	+	-
YRGPGIHR	699	706	+	-
YRGPGIHR	699	706	+	-
GPGIHR	701	706	+	-
TDHGAEIVYK	703	712	+	+
SPTAVSK	707	713	+	-
SPVVSGDTSPR	713	723	-	+
HLSNVSSTGSIDMVDSPQLATLADEVSASLAK	724	755	+	+

## Sheet: PEAKS peptide output
(1a) Control iPS cells: MAPT tryptic peptides			Yellow indicates tryptic peptides having mutations of tau
Start	End	Protein Accession	Peptide	Unique	-10lgP	Mass	Length	ppm	m/z	z	RT	Fraction	Scan	Source File	#Spectra	#Spectra cntrl 1	#Spectra cntrl 2	#Spectra cntrl 3	#Spectra cntrl 4	In control	#Specta mTau1	#Specta mTau2	#Specta mTau3	#Specta mTau4	In mTau?	PTM	AScore
6	23	sp|P10636|TAU_HUMAN	R.QEFEVMEDHAGTYGLGDR.K	Y	81.04	2052.88	18	4.2	685.305	3	43.84	2	24268	CL_20180807_ADexosomeCellPellets_YFP_2.raw	6	1	1	1	1	TRUE	1	0	0	1	TRUE
6	24	sp|P10636|TAU_HUMAN	R.Q(-17.03)EFEVMEDHAGTYGLGDRK.D	Y	72.99	2163.95	19	4.9	722.328	3	49.14	4	26995	CL_20180807_ADexosomeCellPellets_YFP_4.raw	7	1	1	1	1	TRUE	0	1	1	1	TRUE	Pyro-glu from Q	Q1:Pyro-glu from Q:1000.00
6	24	sp|P10636|TAU_HUMAN	R.QEFEVMEDHAGTYGLGDRK.D	Y	71.39	2180.98	19	5.6	546.255	4	37.42	1	20325	CL_20180807_ADexosomeCellPellets_YFP_1.raw	9	2	2	2	2	TRUE	1	0	0	0	TRUE
25	44	sp|P10636|TAU_HUMAN	K.DQGGYTMHQDQEGDTDAGLK.E	Y	102.35	2164.9	20	4.4	1083.46	2	18.24	5	9045	CL_20180807_ADexosomeCellPellets_mutTau_1.raw	14	2	2	2	2	TRUE	2	1	1	2	TRUE
473	480	sp|P10636|TAU_HUMAN	R.GAAPPGQK.G	N	59.63	724.387	8	0.4	363.201	2	6.61	2	1763	CL_20180807_ADexosomeCellPellets_YFP_2.raw	5	0	1	1	1	TRUE	0	1	1	0	TRUE
492	507	sp|P10636|TAU_HUMAN	K.TPPAPKT(+79.97)PPSSGEPPK.S	N	98.38	1666.8	16	3.1	834.408	2	15.55	1	7365	CL_20180807_ADexosomeCellPellets_YFP_1.raw	10	2	2	2	2	TRUE	0	1	1	0	TRUE	Phosphorylation (STY)	T7:Phosphorylation (STY):14.84
498	507	sp|P10636|TAU_HUMAN	K.TPPSSGEPPK.S	N	43.77	995.492	10	3.2	498.755	2	7.85	7	2673	CL_20180807_ADexosomeCellPellets_mutTau_3.raw	1	0	0	0	0	FALSE	0	0	1	0	TRUE
512	526	sp|P10636|TAU_HUMAN	R.SGYSSPGSPGTPGSR.S	N	92.36	1392.63	15	3.7	697.323	2	11.22	8	4765	CL_20180807_ADexosomeCellPellets_mutTau_4.raw	8	1	1	1	1	TRUE	1	1	1	1	TRUE
527	538	sp|P10636|TAU_HUMAN	R.SRTPSLPTPPTR.E	N	82.75	1308.71	12	5.2	437.248	3	26.57	2	14132	CL_20180807_ADexosomeCellPellets_YFP_2.raw	7	2	2	1	0	TRUE	0	1	0	1	TRUE
527	541	sp|P10636|TAU_HUMAN	R.SRTPSLPTPPTREPK.K	N	70.98	1662.91	15	3.2	555.311	3	24.04	3	12578	CL_20180807_ADexosomeCellPellets_YFP_3.raw	1	0	0	1	0	TRUE	0	0	0	0	FALSE
529	541	sp|P10636|TAU_HUMAN	R.TPSLPTPPTREPK.K	N	85.55	1419.77	13	3.4	710.896	2	28.61	2	15365	CL_20180807_ADexosomeCellPellets_YFP_2.raw	13	1	1	2	1	TRUE	2	2	2	2	TRUE
529	538	sp|P10636|TAU_HUMAN	R.TPSLPTPPTR.E	N	77.61	1065.58	10	7.1	533.802	2	32.02	8	17196	CL_20180807_ADexosomeCellPellets_mutTau_4.raw	5	1	1	0	0	TRUE	1	1	0	1	TRUE
560	571	sp|P10636|TAU_HUMAN	R.LQTAPVPMPDLK.N	N	81.2	1308.71	12	4	655.365	2	56.5	1	31221	CL_20180807_ADexosomeCellPellets_YFP_1.raw	7	1	1	1	1	TRUE	0	1	1	1	TRUE
560	571	sp|P10636|TAU_HUMAN	R.LQTAPVPM(+15.99)PDLK.N	N	70.49	1324.71	12	6.2	663.364	2	41.72	4	22774	CL_20180807_ADexosomeCellPellets_YFP_4.raw	8	1	1	1	1	TRUE	1	1	1	1	TRUE	Oxidation (M)	M8:Oxidation (M):1000.00
577	584	sp|P10636|TAU_HUMAN	K.IGSTENLK.H	N	55.28	860.46	8	4.3	431.239	2	10.45	8	4269	CL_20180807_ADexosomeCellPellets_mutTau_4.raw	7	1	1	0	1	TRUE	1	1	1	1	TRUE
592	598	sp|P10636|TAU_HUMAN	K.VQIINKK.L	N	37.15	841.538	7	3.5	421.778	2	9.81	8	3852	CL_20180807_ADexosomeCellPellets_mutTau_4.raw	4	0	0	0	0	FALSE	1	1	1	1	TRUE
592	597	sp|P10636|TAU_HUMAN	K.VQIINK.K	N	29.47	713.443	6	2.3	357.73	2	14.59	7	6713	CL_20180807_ADexosomeCellPellets_mutTau_3.raw	4	0	0	0	0	FALSE	1	1	1	1	TRUE
598	607	sp|P10636|TAU_HUMAN	K.KLDLSNVQSK.C	N	77.19	1130.63	10	4.9	566.325	2	16.94	8	8292	CL_20180807_ADexosomeCellPellets_mutTau_4.raw	8	0	0	0	0	FALSE	2	2	2	2	TRUE
599	607	sp|P10636|TAU_HUMAN	K.LDLSNVQSK.C	N	54.16	1002.53	9	5.2	502.277	2	22.6	5	11664	CL_20180807_ADexosomeCellPellets_mutTau_1.raw	4	0	0	0	0	FALSE	1	1	1	1	TRUE
639	657	sp|P10636|TAU_HUMAN	K.C(+57.02)GSLGNIHHKPGGGQVEVK.S	N	98.77	1972.99	19	3.1	658.673	3	11.5	1	4852	CL_20180807_ADexosomeCellPellets_YFP_1.raw	14	2	2	2	2	TRUE	2	1	1	2	TRUE	Carbamidomethylation	C1:Carbamidomethylation:1000.00
661	666	sp|P10636|TAU_HUMAN	K.LDFKDR.V	N	39.26	792.413	6	3.4	397.215	2	11.56	8	4988	CL_20180807_ADexosomeCellPellets_mutTau_4.raw	7	1	1	1	1	TRUE	0	1	1	1	TRUE
671	686	sp|P10636|TAU_HUMAN	K.IGSLDNITHVPGGGNK.K	N	107.2	1577.82	16	2.6	789.917	2	35.17	5	19091	CL_20180807_ADexosomeCellPellets_mutTau_1.raw	26	2	2	2	2	TRUE	4	5	4	5	TRUE
671	687	sp|P10636|TAU_HUMAN	K.IGSLDNITHVPGGGNKK.I	N	104.19	1705.91	17	2.8	853.965	2	28.34	5	15088	CL_20180807_ADexosomeCellPellets_mutTau_1.raw	27	2	2	2	2	TRUE	4	5	5	5	TRUE
671	687	sp|P10636|TAU_HUMAN	K.IGS(+79.97)LDNITHVPGGGNKK.I	N	86.79	1785.88	17	4.4	893.95	2	34.06	5	18438	CL_20180807_ADexosomeCellPellets_mutTau_1.raw	7	0	0	0	0	FALSE	2	2	2	1	TRUE	Phosphorylation (STY)	S3:Phosphorylation (STY):45.16
671	686	sp|P10636|TAU_HUMAN	K.IGS(+79.97)LDNITHVPGGGNK.K	N	86.27	1657.78	16	7.3	829.904	2	40.68	8	22341	CL_20180807_ADexosomeCellPellets_mutTau_4.raw	5	0	0	0	0	FALSE	1	1	2	1	TRUE	Phosphorylation (STY)	S3:Phosphorylation (STY):35.03
687	692	sp|P10636|TAU_HUMAN	K.KIETHK.L	N	35.75	754.434	6	2.3	378.225	2	5.69	8	1258	CL_20180807_ADexosomeCellPellets_mutTau_4.raw	8	1	1	1	1	TRUE	1	1	1	1	TRUE
688	692	sp|P10636|TAU_HUMAN	K.IETHK.L	N	34.96	626.339	5	-0.3	314.176	2	5.4	8	1157	CL_20180807_ADexosomeCellPellets_mutTau_4.raw	4	0	0	0	0	FALSE	1	1	1	1	TRUE
688	696	sp|P10636|TAU_HUMAN	K.IETHKLTFR.E	N	23.69	1143.64	9	3.8	382.222	3	28.11	2	15068	CL_20180807_ADexosomeCellPellets_YFP_2.raw	1	0	1	0	0	TRUE	0	0	0	0	FALSE
703	712	sp|P10636|TAU_HUMAN	K.TDHGAEIVYK.S	N	94.08	1131.56	10	2.7	566.787	2	12.78	2	5747	CL_20180807_ADexosomeCellPellets_YFP_2.raw	6	1	1	1	1	TRUE	1	0	1	0	TRUE
713	723	sp|P10636|TAU_HUMAN	K.SPVVSGDTSPR.H	N	80.57	1100.55	11	4	551.283	2	11.54	1	4877	CL_20180807_ADexosomeCellPellets_YFP_1.raw	3	1	0	1	1	TRUE	0	0	0	0	FALSE
724	755	sp|P10636|TAU_HUMAN	R.HLSNVSSTGSIDMVDSPQLATLADEVSASLAK.Q	N	125.15	3242.6	32	4.5	1081.88	3	94.31	3	51615	CL_20180807_ADexosomeCellPellets_YFP_3.raw	7	1	1	1	1	TRUE	1	1	1	0	TRUE
724	755	sp|P10636|TAU_HUMAN	R.HLSNVSSTGSIDM(+15.99)VDSPQLATLADEVSASLAK.Q	N	67.89	3258.59	32	3.2	1087.21	3	85.83	1	47071	CL_20180807_ADexosomeCellPellets_YFP_1.raw	2	1	1	0	0	TRUE	0	0	0	0	FALSE	Oxidation (M)	M13:Oxidation (M):1000.00
724	755	sp|P10636|TAU_HUMAN	R.HLSNVSSTGSIDM(+15.99)VDSPQLATLADEVSASLAK(-.98).Q	N	25.22	3257.61	32	1.1	1086.88	3	85.87	3	47203	CL_20180807_ADexosomeCellPellets_YFP_3.raw	1	0	0	1	0	TRUE	0	0	0	0	FALSE	Oxidation (M); Amidation	M13:Oxidation (M):1000.00;K32:Amidation:1000.00
(1b) Quantifiable peptides
Start	End	Protein Accession	Peptide	Used	Candidate	Quality	Significance	Avg. ppm	Avg. Area	Cells_mutTau1	Cells_mutTau2	Cells_mutTau3	Cells_mutTau4	Ave mTau	Cells_YFP1	Cells_YFP2	Cells_YFP3	Cells_YFP4	Ave YFP	PTM	Higher in mTau?
25	44	sp|P10636|TAU_HUMAN	K.DQGGYTMHQDQEGDTDAGLK.E	Y	Y	0.88	60	2.7	5740000	701000	0	2930000	1510000	1285250	10700000	10000000	10400000	9630000	10182500		N
25	44	sp|P10636|TAU_HUMAN	K.DQGGYTM(+15.99)HQDQEGDTDAGLK.E	N	Y	0.72	60	2.5	1350000	0	0	407000	676000	270750	1670000	2840000	2950000	2250000	2427500	Oxidation (M)	N
473	480	sp|P10636|TAU_HUMAN	R.GAAPPGQK.G	N		1.27	19.75	1.2	12300000	10500000	8250000	8700000	9530000	9245000	17300000	13900000	10700000	19500000	15350000
512	526	sp|P10636|TAU_HUMAN	R.SGYSSPGSPGTPGSR.S	N		2.02	10.62	0.5	33600000	29700000	33500000	31800000	32900000	31975000	35400000	35600000	35400000	34800000	35300000
527	541	sp|P10636|TAU_HUMAN	R.SRTPSLPTPPTREPK.K	N		0.88	23.58	1.6	19200000	24600000	17600000	17500000	7040000	16685000	16300000	30700000	36000000	3520000	21630000
527	538	sp|P10636|TAU_HUMAN	R.SRTPSLPTPPTR.E	N		0.76	60	2.9	3860000	-	3710000	3690000	4090000	3830000	3770000	3240000	3190000	5330000	3882500
529	541	sp|P10636|TAU_HUMAN	R.TPSLPTPPTREPK.K	N		2.24	60	1	165000000	103000000	114000000	122000000	130000000	117250000	218000000	222000000	193000000	215000000	212000000
529	538	sp|P10636|TAU_HUMAN	R.TPSLPTPPTR.E	N		2.02	60	2.4	151000000	97200000	105000000	101000000	121000000	106050000	204000000	198000000	183000000	199000000	196000000
560	571	sp|P10636|TAU_HUMAN	R.LQTAPVPMPDLK.N	N		0.68	60	5.1	17700000	4690000	8190000	7720000	-	6.86667e+06	25700000	30100000	17400000	30000000	25800000
560	571	sp|P10636|TAU_HUMAN	R.LQTAPVPM(+15.99)PDLK.N	N		0.77	6.86	3.3	42500000	24500000	24400000	24200000	24900000	24500000	60500000	58100000	60100000	56800000	58875000	Oxidation (M)
592	598	sp|P10636|TAU_HUMAN	K.VQIINKK.L	N		2.21	60	0.7	44600000	88600000	92100000	93000000	83000000	89175000	0	0	0	0	0		Y
598	607	sp|P10636|TAU_HUMAN	K.KLDLSNVQSK.C	N		1.56	60	1.3	47000000	74900000	82400000	108000000	111000000	94075000	0	0	0	0	0		Y
599	607	sp|P10636|TAU_HUMAN	K.LDLSNVQSK.C	N		1.77	60	3.1	198000000	357000000	357000000	434000000	410000000	389500000	3670000	0	0	22800000	6617500
623	634	sp|P10636|TAU_HUMAN	S.VQIVYKPVDLSK.V	N		2.14	60	1.6	179000000	109000000	121000000	109000000	106000000	111250000	256000000	247000000	230000000	257000000	247500000
629	634	sp|P10636|TAU_HUMAN	K.PVDLSK.V	N		2.05	60	1.4	186000000	159000000	152000000	152000000	145000000	152000000	211000000	209000000	225000000	238000000	220750000
639	657	sp|P10636|TAU_HUMAN	K.C(+57.02)GSLGNIHHKPGGGQVEVK.S	N		1.38	54.51	1.2	90700000	49200000	48600000	58600000	41600000	49500000	178000000	133000000	68700000	148000000	131925000	Carbamidomethylation
661	666	sp|P10636|TAU_HUMAN	K.LDFKDR.V	N		0.73	31.56	2.2	140000000	269000000	279000000	264000000	261000000	268250000	6710000	18300000	7430000	17500000	12485000
671	687	sp|P10636|TAU_HUMAN	K.IGSLDNITHVPGGGNKK.I	N		1.19	60	1.5	947000000	1620000000	1540000000	1950000000	1950000000	1765000000	131000000	126000000	137000000	121000000	128750000
671	686	sp|P10636|TAU_HUMAN	K.IGSLDNITHVPGGGNK.K	N		2.19	60	1.5	1180000000	1900000000	2120000000	2300000000	2470000000	2197500000	174000000	184000000	160000000	175000000	173250000
687	692	sp|P10636|TAU_HUMAN	K.KIETHK.L	N		1.16	60	1.6	19500000	40200000	38000000	36000000	34700000	37225000	0	0	3400000	3390000	1697500		Y
692	696	sp|P10636|TAU_HUMAN	H.KLTFR.E	N		1.23	7.36	1.2	4810000	3950000	4760000	4110000	4250000	4267500	5030000	4930000	6510000	4990000	5365000
(2a) Mutant Tau iPS neurons: tryptic peptides
Start	End	Protein Accession	Peptide	Unique	-10lgP	Mass	Length	ppm	m/z	z	RT	Fraction	Scan	Source File	#Spec	#Spec mutTau_1	#Spec mutTau_2	#Spec mutTau_3	#Spec mutTau4	in mTau?	#Spec YFP_1	#Spec YFP_2	#Spec YFP_3	#Spec YFP_4	In YFP?	Start	End	PTM	AScore
560	572	sp|P10636MUT|P10636MUT_mut	M(+42.01)LQTAPVPMPDLK.N	Y	89.75	1481.76	13	7.2	741.894	2	84.78	5	46745	CL_20180807_ADexosomeCellPellets_mutTau_1.raw	5	1	1	2	1	TRUE	0	0	0	0	FALSE	1	13	Acetylation (Protein N-term)	M1:Acetylation (Protein N-term):1000.00
560	572	sp|P10636MUT|P10636MUT_mut	MLQTAPVPMPDLK.N	Y	87.54	1439.75	13	10.5	720.891	2	61.5	8	33916	CL_20180807_ADexosomeCellPellets_mutTau_4.raw	2	0	1	0	1	TRUE	0	0	0	0	FALSE	1	13
560	572	sp|P10636MUT|P10636MUT_mut	M(+15.99)LQTAPVPMPDLK.N	Y	80.81	1455.75	13	5.9	728.885	2	57.67	6	31824	CL_20180807_ADexosomeCellPellets_mutTau_2.raw	4	1	1	1	1	TRUE	0	0	0	0	FALSE	1	13	Oxidation (M)	M1:Oxidation (M):84.61
560	572	sp|P10636MUT|P10636MUT_mut	M(+15.99)(+42.01)LQTAPVPM(+15.99)PDLK.N	Y	76.32	1513.75	13	6.7	757.888	2	57.35	8	31598	CL_20180807_ADexosomeCellPellets_mutTau_4.raw	4	1	1	1	1	TRUE	0	0	0	0	FALSE	1	13	Oxidation (M); Acetylation (Protein N-term)	M1:Oxidation (M):1000.00;M1:Acetylation (Protein N-term):1000.00;M9:Oxidation (M):1000.00
560	572	sp|P10636MUT|P10636MUT_mut	M(+42.01)LQTAPVPM(+15.99)PDLK.N	Y	73.15	1497.76	13	3.9	749.889	2	69.59	7	38090	CL_20180807_ADexosomeCellPellets_mutTau_3.raw	3	1	1	1	0	TRUE	0	0	0	0	FALSE	1	13	Acetylation (Protein N-term); Oxidation (M)	M1:Acetylation (Protein N-term):1000.00;M9:Oxidation (M):1000.00
560	572	sp|P10636MUT|P10636MUT_mut	MLQTAPVPM(+15.99)PDLK.N	Y	66.49	1455.75	13	4	728.884	2	48.86	5	26966	CL_20180807_ADexosomeCellPellets_mutTau_1.raw	1	1	0	0	0	FALSE	0	0	0	0	FALSE	1	13	Oxidation (M)	M9:Oxidation (M):43.45
560	572	sp|P10636MUT|P10636MUT_mut	M(+15.99)(+42.01)LQTAPVPMPDLK.N	Y	31.75	1497.76	13	1.7	749.887	2	83.34	6	45686	CL_20180807_ADexosomeCellPellets_mutTau_2.raw	1	0	1	0	0	FALSE	0	0	0	0	FALSE	1	13	Oxidation (M); Acetylation (Protein N-term)	M1:Oxidation (M):24.76;M1:Acetylation (Protein N-term):1000.00
561	572	sp|P10636MUT|P10636MUT_mut	M.LQTAPVPMPDLK.N	N	96.26	1308.71	12	4	655.365	2	56.5	13	31221	CL_20180807_ADexosomeCellPellets_YFP_1.raw	13	0	1	1	1	TRUE	1	1	1	1	TRUE	2	13
561	572	sp|P10636MUT|P10636MUT_mut	M.LQTAPVPM(+15.99)PDLK.N	N	84.07	1324.71	12	7.6	663.365	2	41.93	11	22965	CL_20180807_ADexosomeCellPellets_PS1_3.raw	16	1	1	1	1	TRUE	1	1	1	1	TRUE	2	13	Oxidation (M)	M8:Oxidation (M):1000.00
578	585	sp|P10636MUT|P10636MUT_mut	K.IGSTENLK.H	N	54.63	860.46	8	3.1	431.239	2	10.69	9	4601	CL_20180807_ADexosomeCellPellets_PS1_1.raw	15	1	1	1	1	TRUE	1	1	0	1	TRUE	19	26
593	599	sp|P10636MUT|P10636MUT_mut	K.VQIINKK.L	N	36.84	841.538	7	3.5	421.778	2	9.95	5	3857	CL_20180807_ADexosomeCellPellets_mutTau_1.raw	4	1	1	1	1	TRUE	0	0	0	0	FALSE	34	40
593	598	sp|P10636MUT|P10636MUT_mut	K.VQIINK.K	N	35.52	713.443	6	3.4	357.73	2	14.56	5	6787	CL_20180807_ADexosomeCellPellets_mutTau_1.raw	4	1	1	1	1	TRUE	0	0	0	0	FALSE	34	39
599	608	sp|P10636MUT|P10636MUT_mut	K.KLDLSNVQSK.C	N	73.21	1130.63	10	4.9	566.325	2	16.94	8	8292	CL_20180807_ADexosomeCellPellets_mutTau_4.raw	8	2	2	2	2	TRUE	0	0	0	0	FALSE	40	49
600	608	sp|P10636MUT|P10636MUT_mut	K.LDLSNVQSK.C	N	63.77	1002.53	9	5.2	502.277	2	22.6	5	11664	CL_20180807_ADexosomeCellPellets_mutTau_1.raw	4	1	1	1	1	TRUE	0	0	0	0	FALSE	41	49
617	635	sp|P10636MUT|P10636MUT_mut	K.HVLGGGSVQIVYKPVDLSK.V	Y	115.1	1995.12	19	1.9	998.567	2	49.56	5	27353	CL_20180807_ADexosomeCellPellets_mutTau_1.raw	10	3	3	3	1	TRUE	0	0	0	0	FALSE	58	76
640	658	sp|P10636MUT|P10636MUT_mut	K.C(+57.02)GSLGNIHHKPGGGQMEVK.S	Y	109.39	2004.96	19	4.4	669.331	3	11.79	8	5133	CL_20180807_ADexosomeCellPellets_mutTau_4.raw	7	1	2	2	2	TRUE	0	0	0	0	FALSE	81	99	Carbamidomethylation	C1:Carbamidomethylation:1000.00
640	658	sp|P10636MUT|P10636MUT_mut	K.C(+57.02)GSLGNIHHKPGGGQM(+15.99)EVK.S	Y	79.56	2020.96	19	3.8	674.662	3	8.74	5	3091	CL_20180807_ADexosomeCellPellets_mutTau_1.raw	7	2	1	2	2	TRUE	0	0	0	0	FALSE	81	99	Carbamidomethylation; Oxidation (M)	C1:Carbamidomethylation:1000.00;M16:Oxidation (M):1000.00
662	667	sp|P10636MUT|P10636MUT_mut	K.LDFKDR.V	N	43.51	792.413	6	3	397.215	2	11.72	15	5040	CL_20180807_ADexosomeCellPellets_YFP_3.raw	15	0	1	1	1	TRUE	1	1	1	1	TRUE	103	108
672	687	sp|P10636MUT|P10636MUT_mut	K.IGSLDNITHVPGGGNK.K	N	120.26	1577.82	16	2.6	789.917	2	35.17	5	19091	CL_20180807_ADexosomeCellPellets_mutTau_1.raw	42	4	5	4	5	TRUE	2	2	2	2	TRUE	113	128
672	688	sp|P10636MUT|P10636MUT_mut	K.IGSLDNITHVPGGGNKK.I	N	111.51	1705.91	17	2.7	853.965	2	28.33	6	15004	CL_20180807_ADexosomeCellPellets_mutTau_2.raw	40	4	5	5	5	TRUE	2	2	2	1	TRUE	113	129
688	693	sp|P10636MUT|P10636MUT_mut	K.KIETHK.E	N	39.18	754.434	6	2.4	378.225	2	5.98	9	1532	CL_20180807_ADexosomeCellPellets_PS1_1.raw	6	1	1	1	1	TRUE	0	0	0	0	FALSE	129	134
689	698	sp|P10636MUT|P10636MUT_mut	K.IETHKEFC(+57.02)SR.R	Y	36.68	1305.61	10	-23.8	653.798	2	8.17	7	2712	CL_20180807_ADexosomeCellPellets_mutTau_3.raw	1	0	0	1	0	FALSE	0	0	0	0	FALSE	130	139	Carbamidomethylation	C8:Carbamidomethylation:1000.00
689	693	sp|P10636MUT|P10636MUT_mut	K.IETHK.E	N	34.89	626.339	5	0.5	314.177	2	5.38	5	1062	CL_20180807_ADexosomeCellPellets_mutTau_1.raw	3	1	1	1	0	TRUE	0	0	0	0	FALSE	130	134
700	707	sp|P10636MUT|P10636MUT_mut	R.YRGPGIHR.S	Y	67.36	954.515	8	-1.8	319.178	3	8.3	5	3011	CL_20180807_ADexosomeCellPellets_mutTau_1.raw	5	1	1	1	2	TRUE	0	0	0	0	FALSE	141	148
702	707	sp|P10636MUT|P10636MUT_mut	R.GPGIHR.S	Y	44.45	635.35	6	1.1	318.683	2	6.65	5	1902	CL_20180807_ADexosomeCellPellets_mutTau_1.raw	3	1	1	1	0	TRUE	0	0	0	0	FALSE	143	148
708	714	sp|P10636MUT|P10636MUT_mut	R.SPTAVSK	Y	46.45	688.375	7	2.2	345.196	2	6.88	8	1980	CL_20180807_ADexosomeCellPellets_mutTau_4.raw	3	0	1	1	1	TRUE	0	0	0	0	FALSE	149	155
(2b) mutant Tau quantifiable peptides
Start	End	Protein Accession	Peptide	Used	Candidate	Quality	Significance	Avg. ppm	Cells_mutTau1	Cells_mutTau2	Cells_mutTau3	Cells_mutTau4	Ave mTau	Cells_YFP1	Cells_YFP2	Cells_YFP3	Cells_YFP4	Ave YFP	PTM
560	571	sp|P10636MUT|P10636MUT_mut	M(+15.99)(+42.01)LQTAPVPMPDLK.N	N	Y	0.59	60	3.4	9870000	41100000	0	18300000	17317500	0	0	0	0	0	Oxidation (M); Acetylation (Protein N-term)	L
560	571	sp|P10636MUT|P10636MUT_mut	M.LQTAPVPMPDLK.N	N		0.68	60	5.1	4690000	8190000	7720000	-	6.86667e+06	25700000	30100000	17400000	30000000	25800000
560	571	sp|P10636MUT|P10636MUT_mut	M.LQTAPVPM(+15.99)PDLK.N	N		0.77	6.86	3.3	24500000	24400000	24200000	24900000	24500000	60500000	58100000	60100000	56800000	58875000	Oxidation (M)
592	598	sp|P10636MUT|P10636MUT_mut	K.VQIINKK.L	N		2.21	60	0.7	88600000	92100000	93000000	83000000	89175000	0	0	0	0	0		L
598	607	sp|P10636MUT|P10636MUT_mut	K.KLDLSNVQSK.C	N		1.56	60	1.3	74900000	82400000	108000000	111000000	94075000	0	0	0	0	0		L
599	607	sp|P10636MUT|P10636MUT_mut	K.LDLSNVQSK.C	N		1.77	60	3.1	357000000	357000000	434000000	410000000	389500000	3670000	0	0	22800000	6617500		L
616	634	sp|P10636MUT|P10636MUT_mut	K.HVLGGGSVQIVYKPVDLSK.V	Y	Y	1.2	60	2.7	664000000	574000000	696000000	656000000	647500000	0	0	0	0	0		L
623	634	sp|P10636MUT|P10636MUT_mut	S.VQIVYKPVDLSK.V	N		2.14	60	1.6	109000000	121000000	109000000	106000000	111250000	256000000	247000000	230000000	257000000	247500000
629	634	sp|P10636MUT|P10636MUT_mut	K.PVDLSK.V	N		2.05	60	1.4	159000000	152000000	152000000	145000000	152000000	211000000	209000000	225000000	238000000	220750000
639	657	sp|P10636MUT|P10636MUT_mut	K.C(+57.02)GSLGNIHHKPGGGQM(+15.99)EVK.S	Y	Y	1.23	60	1.6	67200000	100000000	95700000	64700000	81900000	0	0	0	0	0	Carbamidomethylation; Oxidation (M)	L
639	657	sp|P10636MUT|P10636MUT_mut	K.C(+57.02)GSLGNIHHKPGGGQMEVK.S	N	Y	1.12	60	1.1	35600000	33300000	41800000	51000000	40425000	-	0	0	0	0	Carbamidomethylation	L
661	666	sp|P10636MUT|P10636MUT_mut	K.LDFKDR.V	N		0.73	31.56	2.2	269000000	279000000	264000000	261000000	268250000	6710000	18300000	7430000	17500000	12485000
671	687	sp|P10636MUT|P10636MUT_mut	K.IGSLDNITHVPGGGNKK.I	N		1.19	60	1.5	1620000000	1540000000	1950000000	1950000000	1765000000	131000000	126000000	137000000	121000000	128750000
671	686	sp|P10636MUT|P10636MUT_mut	K.IGSLDNITHVPGGGNK.K	N		2.19	60	1.5	1900000000	2120000000	2300000000	2470000000	2197500000	174000000	184000000	160000000	175000000	173250000
687	692	sp|P10636MUT|P10636MUT_mut	K.KIETHK.E	N		1.16	60	1.6	40200000	38000000	36000000	34700000	37225000	0	0	3400000	3390000	1697500		L
693	697	sp|P10636MUT|P10636MUT_mut	K.EFC(+57.02)SR.R	N		1.76	60	1.5	69000000	71100000	73100000	80300000	73375000	0	0	0	0	0	Carbamidomethylation	L
699	706	sp|P10636MUT|P10636MUT_mut	R.YRGPGIHR.S	Y	Y	2.26	60	1.3	114000000	112000000	123000000	119000000	117000000	0	0	0	0	0		L
													6.11286e+09					875725000
