# Supplementary material for: Dysregulation of Exosome Cargo by Mutant Tau Expressed in Human-induced Pluripotent Stem Cell (iPSC) Neurons Revealed by Proteomics Analyses
Source: Mol Cell Proteomics. 2020 Apr 15;19(6):1017–34. doi: 10.1074/mcp.RA120.002079 (PMC7261814; doi:10.1074/mcp.RA120.002079)
Supplement: Supplement 7. Hub proteins [file 160003_0_supp_506368_q8dy2d.xlsx]

## Sheet: Shared ID all interactions
Supplement 7. Hub proteins and interactors
Hub	Interactor
A2M	MMP2
A2M	APP
A2M	ALB
A2M	APOA1
A2M	CLU
A2M	THBS1
ACTB	ACTC1
ACTB	PFN2
ACTB	CCT8
ACTB	CCT7
ACTB	ARPC1A
ACTB	CCT3
ACTB	TUBB4B
ACTB	TUBB4A
ACTB	TUBB2B
ACTB	HMGB1
ACTB	CCT6A
ACTB	HIST2H2AB
ACTB	IQGAP1
ACTB	VCL
ACTB	DYNC1H1
ACTBL2	ACTB
ACTBL2	ACTC1
ACTG1	CFL1
ACTG1	ACTB
ACTG1	ACTR2
ACTG1	PFN2
ACTG1	ARPC1A
ACTG1	CDC42
ACTG1	VCL
ACTG1	IQGAP1
ACTG1	MYH10
ACTG1	CTNNA2
ACTG1	MSN
ACTG1	EZR
ACTG1	RDX
ACTG1	ACTR1A
ACTR1A	DYNC1H1
ACTR1A	CAPZA1
ACTR1A	ACTB
ACTR1A	SPTBN1
ACTR1A	YWHAG
ACTR1A	PPP2R1A
ACTR1A	YWHAE
ACTR1A	TUBB4B
ACTR1A	RAB11A
ACTR1A	TUBB
ACTR1A	TUBB4A
ACTR1A	HSP90AA1
ACTR1A	RAB7A
ACTR2	ARPC1A
ACTR2	ACTB
ACTR2	CAP1
ACTR2	CCT8
ACTR2	VCP
ACTR2	DYNC1H1
ACTR2	SDCBP
ACTR2	TUBB
ACTR2	TUBB4B
ACTR2	PSMA7
ACTR2	UBB
ACTR2	ANXA2
ACTR2	PSMD1
ACTR2	PYGB
ACTR2	SYT1
ACTR2	TTR
ACTR2	VAT1
ACTR2	CAPZA1
ACTR2	GSN
ACTR2	ACTC1
AGRN	LRP1
AGRN	VCAN
AGRN	NCAN
AGRN	HSPG2
AGRN	GPC1
AGRN	PTPRS
AGRN	BCAN
AGRN	GPC2
AGRN	APOE
AGRN	APOC3
AGRN	APOA1
ALB	APOA1
ALB	APOE
ALB	HPX
ALB	CP
ALB	TNC
ALB	APP
ALB	LGALS1
ALB	VCAN
ALB	THBS1
ALB	LRP1
ALB	APOH
ALB	APOC3
ALDH2	CAT
ALDH9A1	GLUD1
ALDOA	GAPDH
ALDOA	TPI1
ALDOA	PKM
ALDOA	FTH1
ALDOA	FN1
ALDOA	SPTAN1
ALDOA	APP
ALDOA	QSOX1
ALDOA	ALB
ALDOA	HP
ALDOA	A2M
ALDOA	CLU
ALDOA	THBS1
ALDOA	HBB
ALDOA	ENO1
ALDOA	PGAM1
ANXA1	ANXA2
ANXA1	GNB2
ANXA1	GNG12
ANXA1	ANXA6
ANXA1	GNG2
ANXA1	GNAI3
ANXA1	GNAI2
ANXA1	GNA11
ANXA1	APP
ANXA2	SDCBP
ANXA2	TUBB
ANXA2	TUBB4B
ANXA2	TTR
ANXA2	CCT8
ANXA2	PYGB
ANXA2	PSMD1
ANXA2	LGALS1
ANXA6	ANXA2
AOX1	ALDH1A1
AP2B1	CLTC
AP2B1	HSPA8
AP2B1	ACTR2
AP2B1	UBB
AP2B1	MSN
AP2B1	RAB5C
AP2B1	ARPC1A
AP2B1	EZR
AP2B1	RDX
AP2B1	TF
AP2B1	SYT1
APOA1	APOC3
APOA1	APOH
APOA1	LGALS1
APOC3	APOH
APOE	LRP1
APOE	APOA1
APOE	APOC3
APOE	LGALS1
APOE	APOH
APP	GPC1
APP	APOE
APP	APOA1
APP	TTR
APP	THBS1
APP	GNA11
APP	TNC
APP	LGALS1
APP	CP
APP	VCAN
APP	CAPZA1
APP	GAPDH
APP	APOH
APP	APOC3
ARPC1A	SYT1
ATP1A1	ATP1A3
ATP1A1	ATP1A2
ATP1A3	ATP1A2
BCAN	VCAN
BCAN	NCAN
BCAN	MMP2
BCAN	TNC
BCAN	GPC1
BCAN	GPC2
BHMT	AHCY
C1R	IGLL5
CALM1	HSP90AA1
CALM1	HSP90B1
CALM1	PYGB
CALM1	ACTC1
CALM1	PYGL
CAP1	PSMD1
CAP1	ANXA2
CAP1	SDCBP
CAP1	PYGB
CAP1	VCP
CAP1	TUBB4B
CAP1	VAT1
CAP1	CCT8
CAP1	TUBB
CAP1	DYNC1H1
CAP1	TTR
CAP1	DPYSL2
CAP1	ACTB
CAT	DECR2
CCT3	CCT7
CCT3	CCT8
CCT3	CCT6A
CCT3	TUBB2B
CCT3	TUBB4A
CCT3	PSMA5
CCT3	PSMA6
CCT3	PSMA3
CCT6A	CCT7
CCT6A	TUBB2B
CCT6A	TUBB4A
CCT6A	PSMA3
CCT6A	PSMA5
CCT6A	PSMA4
CCT6A	PSMA2
CCT7	PSMA3
CCT7	PSMA2
CCT7	PSMA4
CCT8	CCT6A
CCT8	CCT7
CCT8	PSMA3
CCT8	PSMA5
CCT8	TUBB4A
CCT8	TUBB2B
CCT8	SDCBP
CCT8	PYGB
CCT8	TTR
CCT8	PSMA6
CCT8	PSMA2
CCT8	PSMA4
CD44	SP100
CD44	MMP2
CD44	CDC42
CD44	IQGAP1
CD44	COL1A2
CDC42	ACTR2
CDC42	YWHAZ
CDC42	IQGAP1
CDC42	ACTB
CDC42	GNAI2
CDC42	MYH10
CDC42	FLNA
CDC42	GNAI3
CDC42	PFN2
CDC42	GNAO1
CDC42	A2M
CDC42	UBB
CDC42	DYNC1H1
CDC42	PPP2R1A
CDC42	ARPC1A
CDC42	AGRN
CDC42	NTN1
CDC42	FN1
CDC42	GNG2
CFL1	ACTB
CFL1	HSP90AB1
CFL1	CAP1
CFL1	HSP90AA1
CFL1	PPIA
CHGB	APP
CHGB	HSP90B1
CHGB	ALB
CHGB	APOA1
CHGB	APOE
CHGB	VCAN
CHGB	CP
CHGB	TNC
CHGB	SERPINC1
CHGB	FN1
CHGB	LGALS1
CHGB	QSOX1
CHGB	SYT1
CLTC	HSPA8
CLTC	UBB
CLTC	RAB5C
CLTC	ACTR2
CLTC	RDX
CLTC	EZR
CLTC	SYT1
CLTC	MSN
CLTC	ARPC1A
CLTC	TF
CLU	APP
CLU	ALB
CLU	THBS1
CLU	APOE
CLU	APOC3
CLU	APOH
CLU	APOA1
CNTNAP2	CNTN2
COL12A1	COL3A1
COL12A1	COL1A2
COL12A1	PLOD1
COL12A1	PPIB
COL12A1	COL26A1
COL1A2	PLOD1
COL1A2	MMP2
COL26A1	COL1A2
COL26A1	COL3A1
COL26A1	PLOD1
COL26A1	PPIB
COL3A1	COL1A2
COL3A1	PLOD1
COL3A1	PPIB
COL4A1	COL4A2
COL4A1	COL1A2
COL4A1	COL3A1
COL4A1	PLOD1
COL4A1	COL12A1
COL4A1	COL26A1
COL4A1	PPIB
COL4A2	COL3A1
COL4A2	COL1A2
COL4A2	COL12A1
COL4A2	PLOD1
COL4A2	COL26A1
COL4A2	PPIB
COL4A3	COL26A1
COL4A3	COL1A2
COL4A3	COL3A1
COL4A3	COL4A2
COL4A3	PLOD1
COL4A3	COL4A1
COL4A3	COL12A1
COL4A3	PPIB
CP	APOA1
CP	APOE
CP	LGALS1
CPS1	GLUD1
CRMP1	DPYSL2
CRMP1	DPYSL5
CTNNA2	VCL
CTNNA2	CDC42
CTNNA2	ACTB
DPYSL2	DPYSL5
DPYSL2	DPYS
DPYSL3	DPYSL2
DPYSL3	CRMP1
DPYSL3	DPYSL5
DPYSL3	DPYS
DPYSL5	DPYS
DYNC1H1	HSP90AA1
DYNC1H1	TUBB4A
DYNC1H1	TUBB4B
DYNC1H1	TUBB
DYNC1H1	PPP2R1A
DYNC1H1	YWHAG
DYNC1H1	MAP1B
DYNC1H1	YWHAE
DYNC1H1	PYGB
DYNC1H1	RAB7A
DYNC1H1	RAB11A
DYNC1H1	VAT1
DYNC1H1	CAPZA1
DYNC1H1	CCT8
DYNC1H1	PSMD1
DYNC1H1	SDCBP
DYNC1H1	ANXA2
DYNC1H1	TTR
EEF1A1	EEF1G
EEF1A1	EEF2
EEF1A1	PSMD1
EEF1A1	PSMA5
EEF1A1	PSMA3
EEF1A1	CCT8
EEF1A1	CCT7
EEF1A1	PSMA6
EEF1A1	PLEC
EEF1A1	PSMA2
EEF1B2	EEF1G
EEF1B2	EEF1A1
EEF1B2	RPL5
EEF1B2	PSMA5
EEF1B2	ENOPH1
EEF1B2	RPL22
EEF1B2	PSMA3
EEF1B2	CCT8
EEF1B2	PSMA7
EEF1B2	PSMA2
EEF1D	EEF1G
EEF1D	EEF1B2
EEF1D	EEF1A1
EEF1D	RPL5
EEF1G	EEF2
EEF1G	ENO1
EEF1G	PSMA5
EEF2	CCT7
EEF2	CCT3
ENO1	GAPDH
ENO1	TPI1
ENO2	PGAM1
ENO2	ENO1
ENO2	PKM
ENO2	TPI1
ENO2	EEF1G
ENO2	TKT
ENO2	GAPDH
ENSG00000250151	ARPC1A
ENSG00000250151	ACTR2
EZR	MSN
EZR	ACTB
FLNB	FLNA
FN1	TNC
FN1	THBS1
FN1	LGALS1
FN1	ALB
FN1	APOA1
FN1	APP
FN1	VCL
FN1	A2M
FN1	IQGAP1
FN1	VCAN
FN1	CP
FN1	HSP90B1
FN1	APOE
FN1	CLU
FN1	PEBP1
FSCN1	GSN
FSCN1	PRDX2
GARS	NARS
GARS	UBA1
GARS	EEF1G
GARS	CCT8
GDI1	RAB1A
GDI1	RAB8B
GDI1	RAB7A
GDI1	CDC42
GDI1	RAB10
GDI1	YWHAE
GDI1	PGD
GDI1	RAB11A
GFAP	VIM
GFAP	NES
GNA13	GNG2
GNA13	GNB2
GNA13	GNG12
GNA13	CDC42
GNAI2	GNB2
GNAI2	GNAO1
GNAI2	APP
GNAI2	GNA11
GNAI3	GNAI2
GNAI3	GNG2
GNAI3	GNB2
GNAI3	GNAO1
GNAI3	APP
GNAI3	GNA11
GNAO1	GNA11
GNAS	GNG2
GNAS	GNB2
GNAS	GNG12
GNAS	IQGAP1
GNAS	GNA11
GNB1	GNAI2
GNB1	GNG2
GNB1	GNG12
GNB1	GNAI3
GNB1	GNA11
GNB1	GNAO1
GNB1	GNAS
GNB1	GNA13
GNB1	CDC42
GNB1	GNB2
GNB1	APP
GNB1	PSAP
GNB1	CCT7
GNB1	CCT6A
GNB1	CCT3
GNB1	ANXA1
GNB1	EZR
GNB1	CCT8
GNB2	GNA11
GNB2	GNAO1
GNB2	CCT3
GNB2	CCT6A
GNB2	CCT7
GNB2	APP
GNB2	CCT8
GNG12	GNB2
GNG12	GNA11
GNG12	GNAI2
GNG12	GNAO1
GNG12	GNAI3
GNG12	APP
GNG12	GNG2
GNG12	CCT8
GNG12	CCT3
GNG12	CCT7
GNG12	CCT6A
GNG2	GNB2
GNG2	GNAI2
GNG2	GNAO1
GNG2	GNA11
GNG2	APP
GNG2	CCT3
GNG2	CCT8
GNG2	CCT6A
GNG2	CCT7
GOLM1	APP
GOLM1	VCAN
GOLM1	CHGB
GOLM1	LGALS1
GOLM1	CP
GOLM1	ALB
GOLM1	HSP90B1
GOLM1	APOE
GOLM1	APOA1
GOLM1	SERPINC1
GOLM1	TNC
GOLM1	FN1
GOLM1	QSOX1
GPC1	LRP1
GPC1	NCAN
GPC1	APOE
GPC1	APOA1
GPC1	APOC3
GPC2	VCAN
GPC2	LRP1
GPC2	NCAN
GPC2	APOA1
GPC2	GPC1
GPC2	APOC3
GPC2	APOE
GSN	APP
GSN	ACTC1
H1F0	HIST1H1E
H1F0	HIST1H1B
H1F0	HIST1H1D
H1F0	HMGB2
H1F0	HIST1H1C
H2AFX	UBB
H2AFX	H2AFZ
H2AFX	NPM1
H2AFX	THBS1
H2AFY	H2AFY2
H2AFY	HIST2H2AB
H2AFZ	THBS1
HBB	HBA1
HBB	HPX
HBB	APOA1
HBB	FTH1
HBB	LRP1
HIST1H1B	HIST1H1D
HIST1H1B	HIST1H1E
HIST1H1B	HMGB2
HIST1H1C	HIST1H1E
HIST1H1C	HMGB2
HIST1H1C	HIST1H1D
HIST1H1C	HIST1H1B
HIST1H1E	HIST1H1D
HIST1H1E	HMGB2
HIST1H3A	HIST1H4A
HIST1H3A	H2AFY
HIST1H3A	UBB
HIST1H3A	HIST2H3PS2
HIST1H3A	H2AFY2
HIST1H3A	HIST1H1E
HIST1H4A	H2AFY
HIST1H4A	H2AFZ
HIST1H4A	UBB
HIST1H4A	H2AFY2
HIST1H4A	HIST1H1E
HIST2H2AB	UBB
HIST2H2AB	HIST1H1B
HIST2H3PS2	UBB
HIST2H3PS2	H2AFY
HIST2H3PS2	H2AFY2
HIST2H3PS2	HIST1H1B
HMGA1	HIST1H1B
HMGA1	HIST1H1C
HMGA1	H1F0
HMGA1	HIST1H1D
HMGA1	HIST1H1E
HMGB1	HMGB2
HMGB1	HIST1H1C
HMGB1	HIST1H1D
HMGB1	HIST1H1B
HMGB1	HIST1H1E
HMGB1	H1F0
HMGB1	CAPZA1
HMGB1	APP
HMGB2	HIST1H1D
HNRNPC	SNRPD2
HNRNPC	HNRNPD
HNRNPC	HSP90AA1
HNRNPC	YBX1
HNRNPC	HSPA8
HP	HBB
HP	HBA1
HP	FTH1
HP	VCL
HP	APOA1
HP	APOE
HP	APOH
HP	APOC3
HP	APP
HP	CLU
HPX	LRP1
HSP90AA1	NCL
HSP90AA1	PPP2R1A
HSP90AA1	YWHAE
HSP90AA1	UBB
HSP90AA1	YWHAG
HSP90AA1	TUBB4A
HSP90AA1	CAPZA1
HSP90AA1	RAB11A
HSP90AA1	HSP90B1
HSP90AA1	HSPA5
HSP90AA1	PSMA3
HSP90AA1	EEF1G
HSP90AB1	HSP90AA1
HSP90AB1	ACTR1A
HSP90AB1	VCP
HSP90AB1	DYNC1H1
HSP90AB1	CAPZA1
HSP90AB1	CALM1
HSP90AB1	HSP90B1
HSP90AB1	HSPA5
HSP90AB1	EEF1G
HSP90B1	PDIA4
HSP90B1	CP
HSP90B1	APP
HSP90B1	LGALS1
HSP90B1	APOA1
HSP90B1	ALB
HSP90B1	APOE
HSP90B1	TNC
HSP90B1	VCAN
HSPA1B	HSP90AA1
HSPA1B	HSP90AB1
HSPA1B	HSPA5
HSPA5	HSP90B1
HSPA5	PDIA3
HSPA5	PDIA4
HSPA5	PPIB
HSPA8	HSP90AA1
HSPA8	HSP90AB1
HSPA8	HSPA5
HSPA8	HNRNPD
HSPA8	UBB
HSPA8	YBX1
HSPA8	SNRPD2
HSPA8	FTH1
HSPA8	HSPA1B
HSPA8	ARPC1A
HSPA8	TF
HSPA8	ACTR2
HSPA8	SYT1
HSPA8	CCT3
HSPA8	CCT7
HSPA8	CPS1
HSPA8	CCT6A
HSPA8	CCT8
HSPD1	HSP90AB1
HSPD1	NPM1
HSPD1	HSP90AA1
HSPD1	HSPA5
HSPD1	CCT6A
HSPG2	APP
HSPG2	TTR
HSPG2	LRP1
HSPG2	VCAN
HSPG2	NCAN
HSPG2	GSN
HSPG2	GPC1
HSPG2	GPC2
HSPG2	APOE
HSPG2	APOA1
HSPG2	APOC3
HSPG2	BCAN
IDH1	CAT
IDH1	UBB
IDH1	HBB
IDH1	DECR2
IDH1	ALDOA
IDH1	QSOX1
IDH1	SPTAN1
IDH1	HP
IDH1	FTH1
IDH1	GLUD1
IGLL5	CDC42
IGLL5	ARPC1A
IGLL5	ACTR2
INS	HSPG2
INS	DYNC1H1
INS	PPP2R1A
INS	APP
INS	GNAI2
INS	ACTR1A
INS	SPTAN1
INS	SPTBN1
INS	STXBP1
INS	CAPZA1
INS	KIT
INS	PDGFD
IQGAP1	VCL
IQGAP1	PEBP1
ITIH4	APOH
ITIH4	LGALS3BP
LAMP2	PSAP
LAMP2	TUBB
LDHB	PKM
LGALS3BP	APOH
LPL	APOE
LPL	APOC3
LPL	APOA1
LPL	LRP1
LPL	APOH
LRP1	APOA1
LRP1	APOC3
MAP1B	NTN1
MARCKS	MARCKSL1
MARCKS	CALM1
MDH1	SOD1
MDH1	GLUD1
MDK	GPC2
MSN	ACTB
MYH10	MYH1
MYH10	ACTC1
MYH10	IQGAP1
MYH10	RAB11A
MYH10	ACTB
NAP1L1	NPM1
NAP1L1	NAP1L4
NAP1L4	NPM1
NAP1L4	NCL
NCAM1	NCAN
NCAM1	CNTN2
NCAM1	SPTAN1
NCAM1	SPTBN1
NCAM1	COL4A2
NCAM1	COL4A1
NCAM1	AGRN
NCAM1	SP100
NCAM1	COL4A3
NCL	NPM1
NEO1	NTN1
NPM1	H2AFZ
PAFAH1B3	RELN
PARK7	PRDX2
PDCD6IP	SRI
PDIA3	HSP90B1
PDIA3	PPIB
PEBP1	VCL
PFN2	VCL
PGAM1	ENO1
PGAM1	PHGDH
PGAM1	TPI1
PGAM1	GAPDH
PKM	ENO1
PKM	PRDX2
PKM	GAPDH
PKM	TPI1
PLEC	EEF2
POTEE	CFL1
POTEE	ACTR1A
PPIA	PEBP1
PPIB	COL1A2
PPIB	HSP90B1
PPP2R1A	RAB11A
PPP2R1A	PSMA3
PPP2R1A	PSMA5
PPP2R1A	PSMA2
PPP2R1A	PSMA4
PPP2R1A	PSMA6
PPP2R1A	PSMB1
PPP2R1A	PSMB6
PPP2R1A	YWHAE
PPP2R1A	YWHAG
PPP2R1A	PSMD1
PPP2R1A	YWHAH
PPP2R1A	BANF1
PPP2R1A	UBB
PPP2R1A	TUBB4A
PRDX1	CAT
PRDX2	PRDX1
PRDX2	SOD1
PSAP	APP
PSAP	GNB2
PSAP	GNAI2
PSAP	GNG2
PSAP	ANXA1
PSAP	GNG12
PSAP	GNAI3
PSAT1	PHGDH
PSMA1	PSMA4
PSMA1	PSMA6
PSMA1	PSMA2
PSMA1	PSMB1
PSMA1	PSMA3
PSMA1	PSMB6
PSMA1	PSMA5
PSMA1	PSMD1
PSMA1	PSMA7
PSMA1	PSMB5
PSMA1	UBB
PSMA1	PPP2R1A
PSMA1	CCT8
PSMA1	CCT7
PSMA1	CCT6A
PSMA2	PSMA3
PSMA2	PSMA4
PSMA3	PSMA4
PSMA5	PSMA3
PSMA5	PSMB6
PSMA5	PSMA2
PSMA5	PSMB1
PSMA5	PSMA6
PSMA5	PSMA4
PSMA5	CCT7
PSMA5	SOD1
PSMA6	PSMA2
PSMA6	PSMA3
PSMA6	PSMA4
PSMA6	CCT7
PSMA7	PSMB5
PSMA7	PSMA4
PSMA7	PSMA6
PSMA7	PSMD1
PSMA7	PSMB1
PSMA7	PSMA3
PSMA7	PSMA5
PSMA7	PSMB6
PSMA7	PSMA2
PSMA7	UBB
PSMA7	PPP2R1A
PSMA7	CCT3
PSMA7	CCT8
PSMA7	ARPC1A
PSMA7	CCT7
PSMA7	CCT6A
PSMA7	EEF1A1
PSMB1	PSMA4
PSMB1	PSMA2
PSMB1	PSMA3
PSMB1	PSMA6
PSMB5	PSMA4
PSMB5	PSMA5
PSMB5	PSMD1
PSMB5	PSMB1
PSMB5	PSMA2
PSMB5	PSMA6
PSMB5	PSMB6
PSMB5	PSMA3
PSMB5	UBB
PSMB5	PPP2R1A
PSMB6	PSMA4
PSMB6	PSMA2
PSMB6	PSMA6
PSMB6	PSMA3
PSMB6	PSMB1
PSMB6	SOD1
PSMD1	PSMA5
PSMD1	PSMA2
PSMD1	PSMA6
PSMD1	PSMA3
PSMD1	PSMA4
PSMD1	PSMB1
PSMD1	PSMB6
PSMD1	UBB
PSMD1	CCT8
PSMD1	TTR
PSMD1	SDCBP
PSMD1	PYGB
PSMD1	CCT7
PYGB	PYGL
QSOX1	FN1
QSOX1	THBS1
QSOX1	FTH1
QSOX1	APP
QSOX1	LGALS1
QSOX1	CP
QSOX1	HP
QSOX1	APOA1
QSOX1	ALB
QSOX1	TNC
QSOX1	HSP90B1
QSOX1	VCAN
QSOX1	A2M
QSOX1	HBB
QSOX1	APOE
QSOX1	VCL
QSOX1	CLU
RAB10	YWHAH
RAB10	RAB11A
RAB10	YWHAE
RAB1A	RAB7A
RAB1A	RAB11A
RAB1A	RAB8B
RAB1A	RAB10
RAB1A	CAPZA1
RAB1A	ACTR1A
RAB1A	SPTBN1
RAB1A	SPTAN1
RAB1A	INS
RAB1A	DYNC1H1
RAB5C	RAB7A
RAB5C	RAB8B
RAB5C	RAB11A
RAB5C	GDI1
RAB5C	EEA1
RAB5C	RAB10
RAB5C	RAB1A
RAB5C	ACTR2
RAB5C	FTH1
RAB5C	PSAP
RAB5C	ARPC1A
RAB5C	LAMP2
RAB5C	UBB
RAB5C	SYT1
RAB5C	HSPA8
RAB5C	TF
RAB7A	RAB11A
RAB7A	RAB10
RAB7A	CAPZA1
RAB8B	RAB7A
RAB8B	RAB10
RAB8B	RAB11A
RAN	H2AFZ
RAN	NPM1
RAN	YWHAQ
RAN	EEF1A1
RAN	YWHAE
RAN	YWHAB
RAN	YWHAZ
RAN	YWHAH
RAN	YWHAG
RAN	H2AFX
RAN	CCT6A
RAN	CCT7
RAN	CCT8
RAN	RPL5
RAN	PSMA4
RDX	EZR
RDX	MSN
RDX	ACTB
RELN	MAP1B
RPL18	RPL22
RPL18	EEF2
RPL18	RPL5
RPL18	EEF1A1
RPL18	EEF1G
RPL18	PPP2R1A
RPL18	EEF1B2
RPL18	PLEC
RPL18	EEF1D
RPL22	EEF2
RPL22	EEF1A1
RPL22	PPP2R1A
RPL22	PLEC
RPL22	EEF1G
RPL5	EEF2
RPL5	RPL22
RPL5	EEF1A1
RPL5	EEF1G
RPL5	PPP2R1A
RPL5	PLEC
RPL5	CCT7
RPL5	NPM1
SDCBP	PYGB
SDCBP	TTR
SEMA5A	THBS1
SEMA5B	SEMA5A
SEMA5B	THBS1
SEPT2	SEPT7
SEPT2	SEPT11
SEPT2	YWHAG
SEPT2	CDC42
SEPT2	TUBB4B
SEPT2	ACTR1A
SEPT2	YWHAE
SEPT2	PPP2R1A
SEPT2	TUBB
SEPT2	IQGAP1
SEPT2	DYNC1H1
SEPT2	HSP90AA1
SEPT2	TUBB4A
SEPT2	CAPZA1
SEPT7	SEPT11
SEPT7	CAPZA1
SERPINC1	ALB
SERPINC1	APOA1
SERPINC1	CP
SERPINC1	APOE
SERPINC1	LGALS1
SERPINC1	QSOX1
SERPINC1	TNC
SERPINC1	FN1
SERPINC1	VCAN
SERPINC1	HSP90B1
SERPINC1	GPC1
SERPINC1	APP
SERPINC1	APOH
SERPINC1	APOC3
SNRPD2	HNRNPD
SOD1	CAT
SOD1	PRDX1
SOD1	PSMB1
SOD1	PEBP1
SORD	CAT
SPOCK3	MMP2
SPON1	THSD7A
SPON1	SEMA5A
SPON1	SEMA5B
SPON1	THBS1
SPTAN1	SPTBN1
SPTAN1	VCL
SPTAN1	DYNC1H1
SPTAN1	EZR
SPTAN1	QSOX1
SPTAN1	FTH1
SPTAN1	HP
SPTAN1	CAPZA1
SPTAN1	ACTR1A
SPTAN1	HBB
SPTAN1	CALM1
SPTBN1	DYNC1H1
SPTBN1	CAPZA1
STMN1	TUBA1B
STXBP1	GNAI2
TF	ALB
TF	APOA1
TF	SERPINC1
TF	FN1
TF	APOE
TF	CP
TF	APP
TF	CHGB
TF	SYT1
TF	TNC
TF	QSOX1
TF	UBB
TF	HSP90B1
TF	GOLM1
TF	ARPC1A
TF	LGALS1
TF	ACTR2
TF	VCAN
THBS1	MMP2
THSD7A	SEMA5B
THSD7A	SEMA5A
THSD7A	THBS1
TKT	ALDOA
TKT	GAPDH
TKT	PKM
TKT	TPI1
TKT	ENO1
TKT	LDHB
TNC	NCAN
TNC	LGALS1
TNC	CP
TNC	VCAN
TNC	APOA1
TNC	APOE
TPI1	GAPDH
TTR	PYGB
TUBA1B	TUBB2B
TUBA1B	CCT7
TUBA1B	CCT3
TUBA1B	TUBB4A
TUBA1B	CCT6A
TUBA1B	CCT8
TUBB	TUBA1B
TUBB	CCT8
TUBB	YWHAE
TUBB	YWHAG
TUBB	TUBB4A
TUBB	HSP90AA1
TUBB	RAB11A
TUBB	PPP2R1A
TUBB	PSMD1
TUBB	SDCBP
TUBB	PYGB
TUBB	TTR
TUBB2A	TUBA1B
TUBB2A	TUBB4B
TUBB2A	TUBB2B
TUBB2A	CCT6A
TUBB2A	TUBB4A
TUBB2A	ACTB
TUBB2A	CCT7
TUBB2A	CCT3
TUBB2A	CCT8
TUBB2A	TUBB
TUBB2B	CCT7
TUBB4A	TUBB2B
TUBB4A	RAB11A
TUBB4A	CCT7
TUBB4B	TUBA1B
TUBB4B	TUBB
TUBB4B	YWHAE
TUBB4B	YWHAG
TUBB4B	CCT7
TUBB4B	PSMD1
TUBB4B	CCT3
TUBB4B	PPP2R1A
TUBB4B	HSP90AA1
TUBB4B	CCT6A
TUBB4B	CCT8
TUBB4B	RAB11A
TUBB4B	SDCBP
TUBB4B	PYGB
TUBB4B	TUBB2B
TUBB4B	TUBB4A
TUBB4B	TTR
UBA1	UBB
UBB	PSMA2
UBB	PSMA4
UBB	PSMA6
UBB	PSMA5
UBB	PSMA3
UBB	UCHL1
UBB	PSMB1
UBB	PSMB6
UBB	ARPC1A
UBB	CAT
UBB	DECR2
UBB	SYT1
VAT1	PSMD1
VAT1	PYGB
VAT1	ANXA2
VAT1	TUBB
VAT1	TUBB4B
VAT1	TTR
VAT1	SDCBP
VAT1	CCT8
VCAN	GPC1
VCAN	LGALS1
VCAN	APOE
VCAN	APOA1
VCAN	CP
VCAN	NCAN
VCP	PSMD1
VCP	TUBB4B
VCP	TUBB
VCP	HSP90AA1
VCP	UBB
VCP	TTR
VCP	CCT8
VCP	ANXA2
VCP	DYNC1H1
VCP	VAT1
VCP	PYGB
VCP	SDCBP
VIM	NES
WDR1	CAPZA1
WDR1	ACTR2
YBX1	HNRNPD
YBX1	SNRPD2
YWHAB	YWHAH
YWHAB	YWHAE
YWHAB	YWHAG
YWHAB	PEBP1
YWHAB	PPP2R1A
YWHAB	IQGAP1
YWHAB	RAB10
YWHAB	FN1
YWHAB	VCL
YWHAE	YWHAH
YWHAE	RAB11A
YWHAE	TUBB4A
YWHAG	YWHAH
YWHAG	YWHAE
YWHAG	RAB11A
YWHAG	TUBB4A
YWHAG	RAB10
YWHAQ	YWHAG
YWHAQ	YWHAE
YWHAQ	YWHAB
YWHAQ	YWHAH
YWHAQ	PPP2R1A
YWHAQ	RAB10
YWHAZ	YWHAB
YWHAZ	YWHAH
YWHAZ	YWHAG
YWHAZ	YWHAE
YWHAZ	YWHAQ
YWHAZ	RAB10
YWHAZ	PPP2R1A
YWHAZ	FN1

## Sheet: Control only all interactions
Hub	Interactor
ACAA1	CTSD
ACAA1	GGH
ACAA1	LTF
ACAA1	PTX3
ACAA1	KPNB1
ACAA1	TIMP2
ACSS3	ALDH7A1
ACSS3	ACAA1
ACTN1	CTNNA1
ACTN1	TLN1
ACTN1	TGFB2
ACTN1	FYN
ACTN1	RAC1
ACTN1	CTNNB1
ACTN1	TPM3
ADAM10	IGFBP5
ADAM10	C3
ADAM10	RCN1
AHSG	C3
AHSG	CDH2
AHSG	SPP1
AHSG	P4HB
AHSG	SCG2
AHSG	ADAM10
AHSG	FBN1
AHSG	PDIA6
AHSG	MFGE8
AHSG	TGFB2
AHSG	RCN1
AHSG	IGFBP5
AHSG	ACTN1
AHSG	CPB2
AK1	ATP5B
ALDH7A1	CNDP2
AP2A2	AP2M1
AP2A2	VAMP2
AP2A2	MAPK1
AP2A2	CLTA
AP2A2	RAB5A
AP2A2	PDCD6
AP2M1	CLTA
AP2M1	MAPK1
AP2M1	RAB5A
AP2M1	PDCD6
ATP1B1	BSG
ATP6AP2	RAB14
ATP6AP2	ADAM10
ATP6AP2	CD47
ATP6AP2	CTSD
BMP1	COL1A1
BMP1	LOXL3
BSG	MAPK1
C3	MAPK1
C3	CPB2
C3	IGFBP5
C3	RCN1
CALD1	TLN1
CALD1	MAPK1
CALR	RCN1
CAMK2D	FLNC
CCT2	CCT5
CCT2	MAPK1
CCT2	GGH
CCT2	C3
CCT2	KPNB1
CCT2	RPL8
CCT2	HSPE1
CCT2	PSMB4
CCT4	CCT5
CCT4	CCT2
CCT4	TCP1
CCT4	STIP1
CCT4	KPNB1
CCT4	RPL7
CCT4	RPL8
CCT4	HSPE1
CCT4	P4HB
CCT4	RPS6
CCT5	RPL8
CCT5	HSPE1
CD47	ADAM10
CD59	ATP6AP2
CD59	CD47
CD59	ARF3
CD59	RAP1A
CD59	ADAM10
CD59	RAB14
CD63	PRCP
CDH2	IGFBP5
CDH2	ADAM10
CDH2	MFGE8
CDH2	RCN1
CDH2	C3
CDK1	PSMB4
CLTA	MAPK1
CNTN1	L1CAM
COL11A1	COL1A1
COL11A1	PLOD3
COL11A1	BMP1
COL11A1	COL18A1
COL11A1	P4HB
COL18A1	COL1A1
COL18A1	PLOD3
COL18A1	CTSD
COL18A1	P4HB
COL1A1	PLOD3
COL5A2	COL1A1
COL5A2	BMP1
COL5A2	COL11A1
COL5A2	PLOD3
COL5A2	COL18A1
COL5A2	P4HB
CTNNA1	CDH2
CTNNA1	ADAM10
CTNNA1	RAB5A
CTNNB1	CTNNA1
CTNNB1	CDH2
CTNNB1	ADAM10
CTNNB1	PSMB4
CTNNB1	RAB5A
CTSD	LTF
DAG1	RAC1
DAG1	SLIT2
DAG1	NRXN1
DBN1	CDH2
DPYSL4	NRP1
EFEMP1	FBLN1
EFEMP1	FBLN5
EHD1	RAB5A
EPB41L3	NRXN2
FBLN5	FBLN1
FBLN5	LOXL3
FBN1	ADAM10
FBN1	IGFBP5
FBN1	CDH2
FBN1	RCN1
FBN1	MFGE8
FBN1	C3
FBN1	SCG2
FBN2	FBN1
FYN	CTNNB1
FYN	MAPK1
FYN	CTNNA1
FYN	DPYSL4
FYN	TLN1
FYN	NRP1
GDI2	RAB5A
GDI2	RAB6B
GDI2	RAB5B
GDI2	MAPK1
GDI2	ARHGDIA
GDI2	RAC1
GDI2	RAB14
GDI2	CCT2
GDI2	PRDX6
GDI2	GGH
GDI2	C3
GDI2	HRNR
GGH	CTSD
GGH	MAPK1
GGH	C3
GGH	LTF
GNAQ	SLC9A3R1
GPC6	GPC4
GPI	PGK1
HNRNPA1	SRSF1
HNRNPA1	SNRPD3
HNRNPA1	HNRNPU
HNRNPA1	PCBP1
HNRNPA1	SNRPD1
HNRNPA1	SF3B3
HNRNPA2B1	HNRNPA1
HNRNPA2B1	SRSF1
HNRNPA2B1	SNRPD3
HNRNPA2B1	PCBP1
HNRNPA2B1	HNRNPU
HNRNPA2B1	SNRPD1
HNRNPA2B1	SF3B3
HNRNPU	SRSF1
HNRNPU	SNRPD3
HRNR	MAPK1
HRNR	PRDX6
HRNR	GGH
HRNR	C3
HRNR	CCT2
HSPA9	ATP5B
HSPA9	HSPE1
HSPE1	C1QBP
HSPH1	HSPA9
HSPH1	CCT2
HYOU1	CALR
HYOU1	PDIA6
HYOU1	P4HB
IDH2	ASL
IGFBP5	RCN1
IPO9	IPO5
JUP	CTNNA1
JUP	CDH2
JUP	CTNNB1
JUP	FYN
JUP	RAC1
JUP	CTSD
JUP	KPNB1
JUP	TIMP2
JUP	GGH
JUP	LTF
JUP	ACAA1
JUP	PTX3
JUP	ADAM10
KPNB1	LTF
KPNB1	GGH
KPNB1	CTSD
KPNB1	TIMP2
KPNB1	CCT5
KPNB1	IPO5
L1CAM	NRP1
L1CAM	AP2M1
L1CAM	AP2A2
L1CAM	CLTA
L1CAM	BSG
L1CAM	MAPK1
LMNA	MAPK1
LMNA	TLN1
MDH2	ATP5B
MDH2	ASL
MFGE8	IGFBP5
MFGE8	RCN1
MFGE8	ADAM10
MFGE8	C3
MVB12B	TSG101
MVB12B	VPS37B
MVB12B	VPS37D
MVB12B	CHMP4B
MYL6	MYH9
MYL6	TPM3
MYL6	TLN1
MYL6	RAC1
MYL6	RHOA
MYL6	CALD1
NEDD4L	CHMP4B
NEDD4L	TSG101
NEDD4L	VPS37B
NEDD4L	VPS37D
NEDD4L	MVB12B
NRXN1	NRXN2
NRXN1	EPB41L3
P4HB	RCN1
P4HB	CALR
P4HB	COL1A1
P4HB	CDH2
P4HB	C3
P4HB	MFGE8
P4HB	FBN1
P4HB	SCG2
P4HB	ADAM10
P4HB	IGFBP5
PAFAH1B1	RAC1
PAFAH1B1	RAB6B
PAFAH1B1	CDK1
PCBP1	SRSF1
PCBP1	SNRPD3
PCBP1	SNRPD1
PCBP1	HNRNPU
PDIA6	P4HB
PDIA6	CALR
PDIA6	RCN1
PDIA6	ADAM10
PDIA6	MFGE8
PDIA6	FBN1
PDIA6	CDH2
PDIA6	SCG2
PDIA6	IGFBP5
PDIA6	SPP1
PDIA6	C3
PEA15	MAPK1
PLXNB1	RAC1
PLXNB1	NRP1
PLXNB2	RAC1
PLXNB2	PLXNB1
PPP3CA	AP2M1
PRCP	C1QBP
PRDX6	MAPK1
PRDX6	CCT2
PRDX6	GGH
PRDX6	C3
PSMB4	USP14
PSMB4	CLTA
PTPRF	CTNNB1
PTPRF	MAPK1
PTX3	TIMP2
PTX3	GGH
PTX3	LTF
PTX3	CTSD
PTX3	KPNB1
RAB14	RAB2A
RAB14	RAB6B
RAB14	RAB5B
RAB14	RAB5A
RAB14	VAMP2
RAB14	STXBP3
RAB14	ADAM10
RAB14	CD47
RAB2A	MAPK1
RAB5A	RAB2A
RAB5A	CLTA
RAB5A	CTSD
RAB5B	RAB2A
RAB5B	TFRC
RAB5B	RAB6B
RAB5B	RAB5A
RAB5B	AP2M1
RAB5B	CLTA
RAB5B	AP2A2
RAB5B	VAMP2
RAB6B	RAB2A
RAB6B	RAB5A
RAC1	ARHGDIA
RAC1	NME1
RAC1	RAP1GDS1
RAC1	MYH9
RAC1	MAPK1
RAC1	CTNNB1
RAC1	PFN1
RAC1	FYN
RAC1	CTNNA1
RAC1	TLN1
RAC1	NRP1
RAC1	CDH2
RAC1	PPP1R14A
RAP1A	TLN1
RAP1A	MAPK1
RAP1A	CTNNA1
RAP1A	CTNNB1
RAP1A	ADAM10
RAP1A	CD47
RAP1A	LMNA
RAP1A	RAB5B
RAP1A	RAB5A
RAP1A	CAMK2D
RHOA	ARHGDIA
RHOA	RAP1GDS1
RHOA	GDI2
RHOA	PLXNB1
RHOA	PFN1
RHOA	MAPK1
RHOA	CTNNA1
RHOA	RAC1
RHOA	RAP1A
RHOA	MYH9
RHOA	FYN
RHOA	RTN4
RHOA	PAFAH1B1
RHOA	TLN1
RHOA	CTNNB1
RHOA	ACTN1
RHOA	JUP
RHOA	CDH2
RHOA	SPP1
RHOA	PPP1R14A
RHOA	GNAQ
RPL7	RPL8
RPL7	CCT2
RPS6	RPL8
RPS6	RPL7
RPS6	DSTN
RPS6	CCT5
RPS8	RPL7
RPS8	RPL8
RPS8	RPS6
RPS8	CCT4
RPS8	CCT2
RPS8	CCT5
RPS8	KPNB1
RPS8	SLC25A5
RPS8	TCP1
RTN3	RTN4
RTN4	ARHGDIA
S100B	MAPK1
SCG2	CDH2
SCG2	IGFBP5
SCG2	ADAM10
SCG2	C3
SCG2	MFGE8
SCG2	RCN1
SCRIB	LLGL1
SERPINH1	COL1A1
SERPINH1	COL5A2
SERPINH1	COL18A1
SERPINH1	COL11A1
SERPINH1	MDH2
SF3B3	SNRPD3
SF3B3	SNRPD1
SF3B3	SRSF1
SF3B3	PCBP1
SF3B3	HNRNPU
SLC16A1	BSG
SLC25A5	ATP5B
SLC25A5	RPL7
SLIT2	RAC1
SLIT2	RHOA
SLIT2	PFN1
SNRNP70	SNRPD3
SNRNP70	SNRPE
SNRNP70	SNRPD1
SNRNP70	SRSF1
SNRNP70	HNRNPA2B1
SNRNP70	HNRNPA1
SNRNP70	SRSF3
SNRNP70	HNRNPU
SNRNP70	PCBP1
SNRNP70	SF3B3
SNRPD1	SNRPD3
SNRPD1	SRSF1
SNRPD1	HNRNPU
SNRPE	SNRPD1
SNRPE	SNRPD3
SNRPE	SF3B3
SNRPE	HNRNPA1
SNRPE	HNRNPA2B1
SNRPE	SRSF1
SNRPE	SRSF3
SNRPE	PCBP1
SNRPE	HNRNPU
SPARCL1	IGFBP5
SPARCL1	SCG2
SPARCL1	SPP1
SPARCL1	C3
SPARCL1	CDH2
SPARCL1	FBN1
SPARCL1	RCN1
SPARCL1	PDIA6
SPARCL1	MFGE8
SPARCL1	P4HB
SPARCL1	AHSG
SPARCL1	ADAM10
SPP1	IGFBP5
SPP1	C3
SPP1	SCG2
SPP1	RCN1
SPP1	CDH2
SPP1	MFGE8
SPP1	P4HB
SPP1	FBN1
SPP1	ADAM10
SPP1	RAC1
SRSF1	SNRPD3
SRSF1	C1QBP
SRSF3	SRSF1
SRSF3	HNRNPA2B1
SRSF3	HNRNPA1
SRSF3	SNRPD3
SRSF3	SNRPD1
SRSF3	HNRNPU
SRSF3	PCBP1
SRSF3	SF3B3
SRSF3	C1QBP
STIP1	CCT5
STIP1	TCP1
STIP1	CCT2
STIP1	HSPH1
STX7	VAMP2
STXBP3	VAMP2
SYT11	VAMP2
SYT11	AP2A2
SYT11	AP2M1
SYT11	CLTA
SYT11	RAB5A
SYT11	TFRC
SYT11	RAB5B
TCP1	CCT2
TCP1	CCT5
TFRC	AP2A2
TFRC	RAB5A
TFRC	VAMP2
TFRC	AP2M1
TFRC	CLTA
TGFB2	LTBP3
THBS2	CD47
TIMP2	CTSD
TIMP2	LTF
TIMP2	GGH
TLN1	MAPK1
TLN1	NRP1
TPM3	TLN1
TPM3	CALD1
TSG101	CHMP4B
TXN	HSPE1
UBE2L3	MDH2
VAMP2	AP2M1
VAMP2	CLTA
VAMP2	RAB5A
VPS37B	TSG101
VPS37B	CHMP4B
VPS37B	USP14
VPS37D	TSG101
VPS37D	CHMP4B
VPS37D	VPS37B
